# Supplementary material for: RUFY3 and RUFY4 are ARL8 effectors that promote coupling of endolysosomes to dynein-dynactin
Source: Nat Commun. 2022 Mar 21;13:1506. doi: 10.1038/s41467-022-28952-y (PMC8938451; doi:10.1038/s41467-022-28952-y)
Supplement: Supplementary file 4 — Supplementary Data 1 [file 41467_2022_28952_MOESM4_ESM.xlsx]

## Sheet: Proteins
Abbraviations table:
A-CA	Mito-BioID2-ARL8A-Q75L
A-DN	Mito-BioID2-ARL8A-T34N
B-CAN	Mito-BioID2-ARL8B-Q75L
B-DNN	Mito-BioID2-ARL8B-T34N
Ctrl	Mito-BioID2
Checked	Protein FDR Confidence: Combined	Master	Gene Symbol	Accession	Description	Coverage [%]	Sum PEP Score	# PSMs	# Unique Peptides	Score Sequest HT: Sequest HT	# Peptides (by Search Engine): Sequest HT	Abundance Ratio: (A-CA) / (Ctrl)	Abundance Ratio: (A-DN) / (Ctrl)	Abundance Ratio: (B-CAN) / (Ctrl)	Abundance Ratio: (B-DNN) / (Ctrl)	Abundance Ratio P-Value: (A-CA) / (Ctrl)	Abundance Ratio P-Value: (A-DN) / (Ctrl)	Abundance Ratio P-Value: (B-CAN) / (Ctrl)	Abundance Ratio P-Value: (B-DNN) / (Ctrl)	Abundance Ratio Adj. P-Value: (A-CA) / (Ctrl)	Abundance Ratio Adj. P-Value: (A-DN) / (Ctrl)	Abundance Ratio Adj. P-Value: (B-CAN) / (Ctrl)	Abundance Ratio Adj. P-Value: (B-DNN) / (Ctrl)	Abundance: F1: Sample, A-CA, 1	Abundance: F2: Sample, A-CA, 2	Abundance: F3: Sample, A-CA, 3	Abundance: F4: Sample, A-DN, 1	Abundance: F5: Sample, A-DN, 2	Abundance: F6: Sample, A-DN, 3	Abundance: F7: Sample, B-CAN, 1	Abundance: F8: Sample, B-CAN, 2	Abundance: F9: Sample, B-CAN, 3	Abundance: F10: Sample, B-DNN, 1	Abundance: F11: Sample, B-DNN, 2	Abundance: F12: Sample, B-DNN, 3	Abundance: F13: Sample, Ctrl, 1	Abundance: F14: Sample, Ctrl, 2	Abundance: F15: Sample, Ctrl, 3
FALSE	High	Master Protein	PRKDC	P78527	DNA-dependent protein kinase catalytic subunit OS=Homo sapiens OX=9606 GN=PRKDC PE=1 SV=3	61	1829.31	5013	229	15744.4	230	0.835	0.808	0.743	0.87	0.293533	0.181079	0.205103	0.558674	0.805859	0.536973	0.5658	0.906902	4.13121e+08	7.51923e+08	6.95232e+08	4.35141e+08	1.03259e+09	7.51541e+08	5.1226e+08	6.75335e+08	8.80429e+08	4.92873e+08	6.2769e+08	7.01227e+08	1.44141e+09	2.50836e+09	1.5647e+09
FALSE	High	Master Protein	ACACA	Q13085	Acetyl-CoA carboxylase 1 OS=Homo sapiens OX=9606 GN=ACACA PE=1 SV=2	75	1695.06	5040	126	17912.8	140	1.702	1.678	1.877	3.215	0.114769	0.0604399	0.0440577	0.000260883	0.446581	0.264928	0.214393	0.00399742	6.61906e+08	1.05029e+09	8.75138e+08	7.9403e+08	1.78343e+09	9.64235e+08	8.14494e+08	1.05406e+09	1.52052e+09	1.39663e+09	1.72099e+09	1.5721e+09	9.45404e+08	1.99299e+09	8.59956e+08
FALSE	High	Master Protein	FLNA	P21333	Filamin-A OS=Homo sapiens OX=9606 GN=FLNA PE=1 SV=4	69	1147.21	2655	113	8827.67	125	2.705	2.227	3.354	2.032	3.33327e-07	3.45758e-06	7.14269e-08	1.29585e-05	4.59515e-05	0.000487025	1.78567e-05	0.000754737	2.89538e+08	3.92381e+08	3.15023e+08	2.46476e+08	4.37726e+08	3.14358e+08	4.09557e+08	4.16191e+08	5.76031e+08	1.94543e+08	2.18732e+08	2.48394e+08	2.32255e+08	3.30651e+08	2.32647e+08
FALSE	High	Master Protein	GCN1L1; GCN1	Q92616	eIF-2-alpha kinase activator GCN1 OS=Homo sapiens OX=9606 GN=GCN1 PE=1 SV=6	60	894.771	1422	125	4568.77	125	0.589	0.429	0.573	0.505	0.04448	0.00251916	0.0139046	0.00859453	0.251749	0.0308558	0.0996743	0.0468223	6.06988e+07	9.18432e+07	7.3392e+07	5.36225e+07	1.11115e+08	5.96382e+07	6.95955e+07	7.78672e+07	8.9542e+07	5.31353e+07	7.14231e+07	5.54904e+07	2.42184e+08	3.21493e+08	1.94762e+08
FALSE	High	Master Protein	RANBP2	P49792	E3 SUMO-protein ligase RanBP2 OS=Homo sapiens OX=9606 GN=RANBP2 PE=1 SV=2	56	874.065	1722	101	5318.91	132	1.23	0.977	1.412	0.939	0.318371	0.997755	0.0459278	0.999857	0.839421	1	0.217153	1	8.66758e+07	1.12018e+08	1.10699e+08	7.47307e+07	1.19118e+08	1.09837e+08	1.08606e+08	1.33634e+08	1.74649e+08	6.54834e+07	9.26229e+07	7.87652e+07	1.59384e+08	2.01608e+08	1.82141e+08
FALSE	High	Master Protein	CAD	P27708	CAD protein OS=Homo sapiens OX=9606 GN=CAD PE=1 SV=3	64	751.178	1791	92	5909.78	94	1.091	0.9	1.208	1.147	0.99819	0.975365	0.856192	0.80534	1	1	1	1	1.44655e+08	2.10089e+08	1.85546e+08	1.26586e+08	3.27295e+08	1.71083e+08	1.88559e+08	2.24346e+08	2.86899e+08	1.548e+08	2.14134e+08	1.88757e+08	2.9646e+08	5.25533e+08	3.19619e+08
FALSE	High	Master Protein	PC	P11498	Pyruvate carboxylase, mitochondrial OS=Homo sapiens OX=9606 GN=PC PE=1 SV=2	72	638.255	1593	57	5439.61	58	1.728	1.723	1.645	2.396	0.00706532	0.00232048	0.00489587	4.79309e-05	0.0643211	0.0287798	0.0437131	0.00153539	1.3392e+08	2.48903e+08	2.1576e+08	2.23471e+08	3.42079e+08	2.20995e+08	1.81111e+08	2.24292e+08	3.04849e+08	2.52643e+08	2.97808e+08	2.68014e+08	2.29525e+08	3.4596e+08	2.12058e+08
FALSE	High	Master Protein	HSPA1B; HSPA1A	P0DMV9	Heat shock 70 kDa protein 1B OS=Homo sapiens OX=9606 GN=HSPA1B PE=1 SV=1	87	624.243	2889	39	10405	51	0.015	0.069	0.025	0.167	1.59906e-10	1.58436e-08	3.48103e-10	4.54811e-07	3.08618e-07	1.22515e-05	3.48103e-07	9.72387e-05	7.69395e+07	1.19956e+08	8.14737e+07	6.15926e+08	5.7685e+08	4.75405e+08	1.79643e+08	1.704e+08	1.95401e+08	8.69711e+08	7.10867e+08	1.08328e+09	1.1368e+10	1.59906e+10	1.01762e+10
FALSE	High	Master Protein	HSPD1	P10809	60 kDa heat shock protein, mitochondrial OS=Homo sapiens OX=9606 GN=HSPD1 PE=1 SV=2	74	565.483	1912	43	7358.6	43	0.759	0.599	0.768	0.397	0.630007	0.0104422	0.385936	9.97277e-05	1	0.0830324	0.83845	0.00237187	3.6056e+08	4.37497e+08	5.32151e+08	3.48632e+08	4.05121e+08	4.06582e+08	3.91554e+08	4.6988e+08	6.20244e+08	1.87838e+08	1.98742e+08	1.92397e+08	1030653756	1.07103e+09	1.23674e+09
FALSE	High	Master Protein	MDN1	Q9NU22	Midasin OS=Homo sapiens OX=9606 GN=MDN1 PE=1 SV=2	27	554.123	616	108	1736.25	108	0.74	0.583	0.947	0.766	0.79409	0.0164789	0.996444	0.67169	1	0.112316	1	1	2.58102e+07	2.97732e+07	4.35731e+07	1.33746e+07	3.72299e+07	2.68236e+07	3.71485e+07	4.05014e+07	5.32114e+07	2.96066e+07	2.56727e+07	3.05153e+07	7.56795e+07	9.1267e+07	8.76091e+07
FALSE	High	Master Protein	TUBB	P07437	Tubulin beta chain OS=Homo sapiens OX=9606 GN=TUBB PE=1 SV=2	83	548.182	4015	5	13853.7	30	0.886	0.937	0.821	0.733	0.932588	0.998657	0.625272	0.1627	1	1	1	0.397343	3.58452e+08	5.56134e+08	3.75879e+08	4.65089e+08	9.17961e+08	4.91791e+08	4.02275e+08	4.28064e+08	5.30241e+08	2.3637e+08	3.60096e+08	3.38772e+08	8.78147e+08	1.42056e+09	8.2417e+08
FALSE	High	Master Protein	TUBB4B	P68371	Tubulin beta-4B chain OS=Homo sapiens OX=9606 GN=TUBB4B PE=1 SV=1	83	547.853	3618	1	12276.5	30	0.737	0.746	0.566	0.492	0.623946	0.702967	0.0382901	0.0282428	1	1	0.194861	0.108783	49772292	74102760	52748676	61784104	99652928	61256348	43015380	48979756	6.61302e+07	33086462	51001824	37564860	110870512	2.05703e+08	1.49797e+08
FALSE	High	Master Protein	LRPPRC	P42704	Leucine-rich PPR motif-containing protein, mitochondrial OS=Homo sapiens OX=9606 GN=LRPPRC PE=1 SV=3	71	534.261	1015	81	3274.48	81	2.079	1.89	1.454	2.041	0.00132247	0.0039961	0.0408449	0.00144558	0.0194838	0.0428278	0.202704	0.013298	2.85085e+09	2.81291e+09	3.04219e+09	2.87453e+09	3.05674e+09	3.6182e+09	2.16209e+09	2.27564e+09	2.89342e+09	2.55647e+09	2.5422e+09	2.85033e+09	2.69112e+09	2.41253e+09	3.19474e+09
FALSE	High	Master Protein	TUBB2B	Q9BVA1	Tubulin beta-2B chain OS=Homo sapiens OX=9606 GN=TUBB2B PE=1 SV=1	83	511.676	3421	1	11453.1	30	0.568	0.81	0.64	0.42	0.501944	0.89149	0.295473	0.0955571	1	1	0.724036	0.268903	3.34091e+06	5.68015e+06	4043480	3.9125e+06	9318339	6.44491e+06	2.89829e+06	4980261	6.26586e+06	2.52949e+06	3.78594e+06	2723651	7.68129e+06	22996286	13387519
FALSE	High	Master Protein	TUBB2A	Q13885	Tubulin beta-2A chain OS=Homo sapiens OX=9606 GN=TUBB2A PE=1 SV=1	74	508.022	3409	1	11398	29	1.483	1.625	1.193	1.17	0.0247906	0.00869912	0.633316	0.500849	0.166711	0.0719024	1	0.846643	6555729	10409402	8.17814e+06	8992667	12606809	11463625	5030630	8799204	8945021	4.89473e+06	6914561	6242055	10140779	14127628	10672286
FALSE	High	Master Protein	HUWE1	Q7Z6Z7	E3 ubiquitin-protein ligase HUWE1 OS=Homo sapiens OX=9606 GN=HUWE1 PE=1 SV=3	31	505.587	797	91	2311.51	91	1.349	1.434	1.486	2.187	0.0626997	0.045375	0.00958024	9.9959e-05	0.310283	0.218243	0.0739787	0.00237187	2.69658e+07	3.80498e+07	3.45305e+07	2.78123e+07	6.07285e+07	4.10172e+07	4.06917e+07	3.8902e+07	5.17166e+07	4.88026e+07	4.76408e+07	5.0935e+07	4.74135e+07	6.60875e+07	4.32891e+07
FALSE	High	Master Protein	CNOT1	A5YKK6	CCR4-NOT transcription complex subunit 1 OS=Homo sapiens OX=9606 GN=CNOT1 PE=1 SV=2	42	485.944	907	81	2663.47	81	1.433	1.148	1.615	1.473	0.00487123	0.202441	0.00103257	0.00918492	0.0492223	0.574166	0.0146464	0.0494036	6.21255e+07	6.89734e+07	6.90506e+07	5.58772e+07	8.40142e+07	6.17918e+07	6.42782e+07	8.49865e+07	1.14612e+08	4.85351e+07	6.03909e+07	7.06739e+07	7.27223e+07	1.24399e+08	9.59504e+07
FALSE	High	Master Protein	TUBB4A	P04350	Tubulin beta-4A chain OS=Homo sapiens OX=9606 GN=TUBB4A PE=1 SV=2	81	476.346	3110	4	10376.3	28	0.763	0.862	0.82	0.656	0.323926	0.547142	0.140762	0.0392741	0.850596	1	0.44663	0.139528	3.21295e+06	4.62183e+06	3.84717e+06	4.51474e+06	6.46116e+06	4.21984e+06	2.83041e+06	4.51339e+06	5.75073e+06	2.50842e+06	3.34204e+06	3.20048e+06	7.91058e+06	1.5685e+07	9.46838e+06
FALSE	High	Master Protein	BIRC6	Q9NR09	Baculoviral IAP repeat-containing protein 6 OS=Homo sapiens OX=9606 GN=BIRC6 PE=1 SV=2	27	475.63	550	83	1684.44	83	1.304	1.005	2.136	1.703	0.088045	0.952675	0.000238895	0.00231108	0.38445	1	0.00530878	0.0180565	1.74819e+07	2.62665e+07	2.1776e+07	1.4556e+07	3.1206e+07	1.87485e+07	3.39981e+07	3.69101e+07	5.38937e+07	2.40246e+07	2.41268e+07	3.11004e+07	3.34712e+07	4.31012e+07	2.53608e+07
FALSE	High	Master Protein	DYNC1H1	Q14204	Cytoplasmic dynein 1 heavy chain 1 OS=Homo sapiens OX=9606 GN=DYNC1H1 PE=1 SV=5	29	471.701	727	104	2036.39	104	1.45	1.087	1.542	1.507	0.0609352	1	0.020871	0.0667584	0.306263	1	0.128043	0.207957	3.59155e+07	4.14075e+07	4.82736e+07	2.13233e+07	5.0236e+07	3.55228e+07	5.31407e+07	4.58659e+07	6.12836e+07	3.36979e+07	3.81407e+07	4.26476e+07	5.56755e+07	6.869e+07	5.49395e+07
FALSE	High	Master Protein	XPO1	O14980	Exportin-1 OS=Homo sapiens OX=9606 GN=XPO1 PE=1 SV=1	64	466.563	1013	52	3215.52	52	0.571	0.467	0.601	0.521	8.38591e-05	4.24839e-06	0.000103405	1.43831e-05	0.00311246	0.000546552	0.00323142	0.000767897	7.22917e+07	8.96106e+07	8.86269e+07	8.16655e+07	9.81481e+07	7.05792e+07	7.87572e+07	9.81012e+07	1.22709e+08	7.17407e+07	6.61762e+07	6.67419e+07	2.74582e+08	3.46459e+08	2.94677e+08
FALSE	High	Master Protein	AHNAK	Q09666	Neuroblast differentiation-associated protein AHNAK OS=Homo sapiens OX=9606 GN=AHNAK PE=1 SV=2	41	450.422	557	101	1546.29	101	2.233	2.21	4.288	3.398	0.000258708	0.0002143	5.45261e-07	2.70873e-06	0.00631442	0.00499346	9.91384e-05	0.000289232	5.77693e+07	7.50664e+07	7.51723e+07	7.34766e+07	9.37447e+07	9.12055e+07	1.58275e+08	1.49841e+08	1.81153e+08	1.11555e+08	9.25279e+07	1.04764e+08	7.98472e+07	7.80361e+07	6.01208e+07
FALSE	High	Master Protein	IPO5	O00410	Importin-5 OS=Homo sapiens OX=9606 GN=IPO5 PE=1 SV=4	66	441.734	780	45	2709.29	48	1.3	1.079	1.62	0.701	0.0703868	0.80714	0.000986612	0.00738265	0.339319	1	0.0144031	0.0421052	5.28472e+07	5.87529e+07	4.64448e+07	4.82353e+07	7.27363e+07	4.77893e+07	6.65573e+07	7.11971e+07	9.4721e+07	2.54688e+07	2.87971e+07	2.65697e+07	8.10722e+07	1.11058e+08	7.90724e+07
FALSE	High	Master Protein	IRS4	O14654	Insulin receptor substrate 4 OS=Homo sapiens OX=9606 GN=IRS4 PE=1 SV=1	63	436.843	943	54	3045.34	54	1.464	1.615	1.985	1.394	0.145665	0.0869393	0.00172538	0.251407	0.512001	0.337489	0.0207878	0.531579	6.72508e+07	8.69665e+07	7.31693e+07	9.09714e+07	1.4041e+08	6.87746e+07	1.02578e+08	1.16482e+08	1.51333e+08	6.25987e+07	6.44397e+07	7.31068e+07	1.29147e+08	1.39959e+08	1.01253e+08
FALSE	High	Master Protein	FASN	P49327	Fatty acid synthase OS=Homo sapiens OX=9606 GN=FASN PE=1 SV=3	44	427.499	735	77	2200.02	77	1.598	1.217	1.856	1.382	0.00153605	0.662095	0.000194852	0.01452	0.0219598	1	0.00458476	0.0675726	4.42719e+07	5.76625e+07	6.13585e+07	3.53409e+07	6.21656e+07	4.66988e+07	6.22107e+07	6.86721e+07	8.66834e+07	3.78614e+07	4.83719e+07	4.59462e+07	6.19875e+07	1.00954e+08	6.45381e+07
FALSE	High	Master Protein	DSP	P15924	Desmoplakin OS=Homo sapiens OX=9606 GN=DSP PE=1 SV=3	34	416.77	651	85	1926.22	85	1.447	1.107	1.774	1.682	0.20669	0.999994	0.0185639	0.012018	0.653955	1	0.117866	0.0592272	5.67668e+07	5.30106e+07	5.96714e+07	5.42686e+07	5.01668e+07	5.09958e+07	6.97445e+07	6.90368e+07	1.07965e+08	7.40538e+07	5.72549e+07	6.71281e+07	9.65876e+07	9.87086e+07	7.74777e+07
FALSE	High	Master Protein	TUBA1A	Q71U36	Tubulin alpha-1A chain OS=Homo sapiens OX=9606 GN=TUBA1A PE=1 SV=1	82	415.37	2684	2	10193.1	31	0.732	0.709	0.779	0.592	0.135418	0.10138	0.281811	0.0401001	0.484285	0.368444	0.702769	0.14189	4465731	6.64215e+06	4.43413e+06	4.25431e+06	9.12235e+06	5.7015e+06	5.76761e+06	6.12756e+06	7.46286e+06	3.36163e+06	5.18017e+06	4.12794e+06	1.32415e+07	2.47714e+07	13189996
FALSE	High	Master Protein	AKAP1	Q92667	A-kinase anchor protein 1, mitochondrial OS=Homo sapiens OX=9606 GN=AKAP1 PE=1 SV=1	65	409.999	940	57	2917.33	57	2.593	2.403	2.47	2.903	0.000245159	0.000370223	0.000290878	4.43651e-05	0.00630876	0.00737454	0.0061889	0.00147017	8.64304e+07	1.7229e+08	1.4581e+08	1.43822e+08	1.90098e+08	1.28477e+08	1.13722e+08	1.51689e+08	1.8985e+08	1.37907e+08	1.40825e+08	1.54345e+08	1.03382e+08	1.7548e+08	8.96878e+07
FALSE	High	Master Protein	KRT2	P35908	Keratin, type II cytoskeletal 2 epidermal OS=Homo sapiens OX=9606 GN=KRT2 PE=1 SV=2	82	398.288	1237	31	4469.41	43	1.516	1.972	2.133	2.541	0.75345	0.088142	0.100505	0.0160444	1	0.339714	0.362587	0.071715	1.39689e+08	1.24948e+08	6.84729e+07	1.6076e+08	2.09989e+08	2.52186e+08	2.27472e+08	1.33256e+08	2.27496e+08	2.68064e+08	1.66734e+08	1.92862e+08	1.98216e+08	1.6008e+08	1.47399e+08
FALSE	High	Master Protein	TUBA1C	Q9BQE3	Tubulin alpha-1C chain OS=Homo sapiens OX=9606 GN=TUBA1C PE=1 SV=1	82	390.012	3067	3	11396.8	31	0.67	0.683	0.75	0.665	0.172586	0.566191	0.869598	0.567014	0.576284	1	1	0.918114	1.8025e+07	2.58066e+07	12059633	2.25323e+07	3.54206e+07	2.13717e+07	2.26357e+07	2.75406e+07	3.23558e+07	1.59746e+07	2.22618e+07	2.04412e+07	4.08309e+07	8.19632e+07	6.3311e+07
FALSE	High	Master Protein	NUP205	Q92621	Nuclear pore complex protein Nup205 OS=Homo sapiens OX=9606 GN=NUP205 PE=1 SV=3	39	383.336	681	63	1964.78	63	0.847	0.612	0.898	0.714	0.999987	0.0288814	0.994755	0.516544	1	0.159984	1	0.861056	3.75078e+07	4.62582e+07	5.61227e+07	2.67165e+07	4.75376e+07	3.5731e+07	3.68061e+07	5.88331e+07	6.37478e+07	2.8813e+07	4.04839e+07	3.60716e+07	7.39483e+07	1.38798e+08	9.81444e+07
FALSE	High	Master Protein	KRT9	P35527	Keratin, type I cytoskeletal 9 OS=Homo sapiens OX=9606 GN=KRT9 PE=1 SV=3	78	366.992	859	33	3402.71	34	0.629	1.795	1.741	1.574	0.987592	0.579914	0.350974	0.826969	1	1	0.79522	1	1.55428e+08	7.73606e+07	7.64752e+07	2.33427e+08	1.818e+08	2.43913e+08	2.01834e+08	1.69503e+08	3.94299e+08	1.94152e+08	8.0651e+07	1.85277e+08	2.36315e+08	3.13998e+08	1.923e+08
FALSE	High	Master Protein	HSP90AB1	P08238	Heat shock protein HSP 90-beta OS=Homo sapiens OX=9606 GN=HSP90AB1 PE=1 SV=4	61	363.495	1063	26	3366.62	45	1.13	1.119	1.076	1.005	0.997385	0.784331	0.980192	0.977022	1	1	1	1	9.43451e+07	1.25502e+08	8.18641e+07	1.14535e+08	1.82933e+08	109785627	1.01097e+08	1.11632e+08	1.46614e+08	8.08124e+07	1.05758e+08	9.58168e+07	1.81167e+08	2.66764e+08	1.81798e+08
FALSE	High	Master Protein	MTHFD1	P11586	C-1-tetrahydrofolate synthase, cytoplasmic OS=Homo sapiens OX=9606 GN=MTHFD1 PE=1 SV=3	71	362.259	847	53	2638.84	54	0.711	0.539	0.594	0.436	0.280176	0.0157273	0.0250711	0.0022669	0.790555	0.109499	0.143674	0.0178565	81125049	1.45828e+08	1.04198e+08	8.21085e+07	1.56781e+08	7.20964e+07	8.29824e+07	9.03934e+07	1.23525e+08	4.68049e+07	7.35508e+07	6.18558e+07	2.64816e+08	4.57002e+08	2.75214e+08
FALSE	High	Master Protein	EEF2	P13639	Elongation factor 2 OS=Homo sapiens OX=9606 GN=EEF2 PE=1 SV=4	64	358.642	991	42	3085.73	43	0.929	0.692	0.837	0.616	0.905626	0.0146884	0.347184	0.00217537	1	0.104569	0.790851	0.0174738	1.05202e+08	1.34534e+08	1.11963e+08	9.60795e+07	1.4514e+08	8.64156e+07	9.79954e+07	1.24884e+08	1.5224e+08	5.6933e+07	7.90128e+07	7.97401e+07	2.2035e+08	3.62487e+08	2.51226e+08
FALSE	High	Master Protein	TCP1	P17987	T-complex protein 1 subunit alpha OS=Homo sapiens OX=9606 GN=TCP1 PE=1 SV=1	79	352.477	866	33	2952.41	33	0.719	0.593	0.704	0.48	0.0762566	0.00977574	0.0427405	0.000237903	0.355496	0.0790072	0.209512	0.00377893	8.44943e+07	1.21176e+08	8.74282e+07	7.90246e+07	1.46933e+08	9.18091e+07	8.77119e+07	1.08346e+08	1.327e+08	4.68784e+07	6.11673e+07	6.44501e+07	2.20407e+08	4.14648e+08	2.60494e+08
FALSE	High	Master Protein	KRT10	P13645	Keratin, type I cytoskeletal 10 OS=Homo sapiens OX=9606 GN=KRT10 PE=1 SV=6	63	350.6	1089	27	4288.78	33	1.522	1.816	2.824	2.268	0.687255	0.140143	0.03219	0.025687	1	0.447913	0.176868	0.102005	1.73935e+08	1.69144e+08	9.36346e+07	1.99623e+08	2.68052e+08	2.77766e+08	2.84798e+08	2.22374e+08	4.50694e+08	3.48545e+08	1.95656e+08	2.32134e+08	2.89826e+08	1.60306e+08	1.98755e+08
FALSE	High	Master Protein	KRT1	P04264	Keratin, type II cytoskeletal 1 OS=Homo sapiens OX=9606 GN=KRT1 PE=1 SV=6	69	350.154	1344	35	4801.34	42	1.128	2.135	2.487	1.929	0.911143	0.104379	0.0346896	0.165336	1	0.375697	0.183059	0.401233	3.17677e+08	233470710	1.89437e+08	4.37026e+08	4.82681e+08	5.23237e+08	4.66907e+08	3.82918e+08	9.05907e+08	4.73609e+08	2.1503e+08	3.67567e+08	4.64318e+08	4.39944e+08	3.70064e+08
FALSE	High	Master Protein	UBR4	Q5T4S7	E3 ubiquitin-protein ligase UBR4 OS=Homo sapiens OX=9606 GN=UBR4 PE=1 SV=1	20	344.446	420	72	1142.68	73	1.208	1.448	2.095	3.044	0.354277	0.401542	0.00646561	0.000232687	0.900863	0.865401	0.0536565	0.00372686	1.24583e+07	1.18078e+07	1.13518e+07	8.25083e+06	2.32442e+07	1.52148e+07	1.95208e+07	1.82635e+07	2.67716e+07	2.47415e+07	2.43497e+07	2.58577e+07	1.72858e+07	2.49231e+07	1.53464e+07
FALSE	High	Master Protein	HEATR1	Q9H583	HEAT repeat-containing protein 1 OS=Homo sapiens OX=9606 GN=HEATR1 PE=1 SV=3	39	341.701	632	63	1814.99	63	0.699	0.614	0.855	0.677	0.576919	0.0206571	0.743518	0.128925	1	0.130147	1	0.336219	2.137e+07	2.65613e+07	3.81839e+07	1.95215e+07	3.12498e+07	2.81411e+07	2.66169e+07	3.42829e+07	4.20141e+07	2.06726e+07	2.42028e+07	2.2356e+07	5.62811e+07	9.3339e+07	7.10265e+07
FALSE	High	Master Protein	TUBA4A	P68366	Tubulin alpha-4A chain OS=Homo sapiens OX=9606 GN=TUBA4A PE=1 SV=1	69	341.029	2707	7	9839.84	26	0.483	0.579	0.611	0.535	0.0723101	0.505345	0.309931	0.110734	0.34374	0.994701	0.733564	0.302746	7.39418e+07	7.88392e+07	7.60621e+07	8.72543e+07	2.1853e+08	1.01789e+08	8.36361e+07	1.05046e+08	1.4874e+08	5.19445e+07	7.16589e+07	1.1053e+08	1.97204e+08	5.00841e+08	2.95735e+08
FALSE	High	Master Protein	TUFM	P49411	Elongation factor Tu, mitochondrial OS=Homo sapiens OX=9606 GN=TUFM PE=1 SV=2	67	338.717	1199	27	4254	27	0.834	0.689	0.725	0.533	0.0256893	0.00256299	0.00460912	5.16243e-05	0.169791	0.0311989	0.0422855	0.00161816	2.06245e+08	3.3015e+08	3.08303e+08	2.53454e+08	3.5869e+08	2.95437e+08	2.32573e+08	3.01953e+08	3.64725e+08	1.66442e+08	1.8904e+08	1.71744e+08	6.80122e+08	9.33549e+08	7.83273e+08
FALSE	High	Master Protein	ATP2A2	P16615	Sarcoplasmic/endoplasmic reticulum calcium ATPase 2 OS=Homo sapiens OX=9606 GN=ATP2A2 PE=1 SV=1	47	336.554	913	46	2718.78	46	0.987	0.939	1.178	0.885	0.888086	0.917879	0.348506	0.816519	1	1	0.792059	1	7.02231e+07	8.8828e+07	1.12162e+08	8.35326e+07	9.954e+07	9.41697e+07	8.73444e+07	1.10142e+08	1.56318e+08	6.96377e+07	6.44797e+07	6.91321e+07	1.57427e+08	1.9384e+08	1.77241e+08
FALSE	High	Master Protein	ATP1A1	P05023	Sodium/potassium-transporting ATPase subunit alpha-1 OS=Homo sapiens OX=9606 GN=ATP1A1 PE=1 SV=1	43	333.179	853	28	2698.24	43	0.905	0.715	0.981	0.744	0.685255	0.00383738	0.982322	0.00425366	1	0.0415787	1	0.0281915	6.08886e+07	7.50725e+07	7.73603e+07	6.51348e+07	7.9856e+07	5.62898e+07	7.26759e+07	8.67993e+07	1.05856e+08	5.3625e+07	5.02539e+07	4.6993e+07	1.61448e+08	1.95933e+08	1.49134e+08
FALSE	High	Master Protein	ARL8A	Q96BM9	ADP-ribosylation factor-like protein 8A OS=Homo sapiens OX=9606 GN=ARL8A PE=1 SV=1	80	327.774	2894	13	10903.2	21	93.388	84.416	1.85	2.81	3.78961e-10	4.22497e-10	0.0188681	0.00014451	3.65697e-07	8.33164e-07	0.119042	0.00319252	1.71185e+09	1.95169e+09	1.98582e+09	1.93516e+09	2.52342e+09	2.00578e+09	3.21773e+07	4.37708e+07	5.3491e+07	8.25476e+07	5.08445e+07	5.21174e+07	4.7118e+07	3.7307e+07	3.99559e+07
FALSE	High	Master Protein	KPNB1	Q14974	Importin subunit beta-1 OS=Homo sapiens OX=9606 GN=KPNB1 PE=1 SV=2	56	320.817	675	33	2346.06	33	1.048	0.76	1.126	0.6	0.940533	0.000989906	0.306951	4.53667e-05	1	0.0157427	0.732217	0.00147788	5.5549e+07	6.84686e+07	6.45814e+07	5.09183e+07	6.65242e+07	4.52458e+07	6.87057e+07	7.37091e+07	9.52053e+07	3.14648e+07	3.74885e+07	3.61045e+07	1.12393e+08	1.60593e+08	1.20981e+08
FALSE	High	Master Protein	CSE1L	P55060	Exportin-2 OS=Homo sapiens OX=9606 GN=CSE1L PE=1 SV=3	60	314.543	671	43	2186.09	43	0.706	0.547	0.706	0.508	0.0185083	0.000476178	0.0138909	0.000164382	0.131177	0.00869466	0.0996743	0.00329107	4.67904e+07	5.7815e+07	5.47028e+07	5.39486e+07	6.00484e+07	4.19107e+07	5.61709e+07	5.32424e+07	7.48597e+07	3.9276e+07	3.37215e+07	3.44643e+07	1.52159e+08	1.87917e+08	146510010
FALSE	High	Master Protein	TOMM70A; TOMM70	O94826	Mitochondrial import receptor subunit TOM70 OS=Homo sapiens OX=9606 GN=TOMM70 PE=1 SV=1	70	310.443	679	33	2259.69	33	0.561	0.873	0.572	0.695	1.2623e-05	0.750791	2.03505e-05	0.000513448	0.000812077	1	0.00123086	0.00649241	3.6224e+07	4.78771e+07	4.23463e+07	8.03042e+07	9.35814e+07	7.41138e+07	4.49555e+07	4.76066e+07	5.92739e+07	4.47277e+07	4.16921e+07	5.39864e+07	1.40134e+08	1.76251e+08	1.49582e+08
FALSE	High	Master Protein	HK1	P19367	Hexokinase-1 OS=Homo sapiens OX=9606 GN=HK1 PE=1 SV=3	50	309.187	1061	39	3298.96	43	3.279	2.797	2.373	3.546	5.1991e-06	1.9509e-05	6.96866e-05	2.27332e-06	0.000401371	0.00156055	0.00248881	0.000262812	1.1789e+08	2.0025e+08	1.71559e+08	1.52092e+08	2.15657e+08	1.43255e+08	1.18382e+08	1.29898e+08	1.78672e+08	1.29265e+08	1.86876e+08	1.79514e+08	9.62117e+07	1.53694e+08	9.12863e+07
FALSE	High	Master Protein	HSPA8	P11142	Heat shock cognate 71 kDa protein OS=Homo sapiens OX=9606 GN=HSPA8 PE=1 SV=1	72	308.026	786	22	2509.83	36	0.247	0.838	0.425	1.362	2.3865e-07	0.42041	1.37547e-05	0.144859	3.83829e-05	0.890492	0.000859667	0.364424	1.17183e+07	1.78018e+07	1.37094e+07	6.09633e+07	6.6033e+07	5.14665e+07	23787895	2.57007e+07	3.23634e+07	6.48551e+07	6.1403e+07	7.37765e+07	1.31346e+08	1.34189e+08	1.05187e+08
FALSE	High	Master Protein	PCCA	P05165	Propionyl-CoA carboxylase alpha chain, mitochondrial OS=Homo sapiens OX=9606 GN=PCCA PE=1 SV=4	60	306.158	661	35	2189.47	36	1.675	1.748	1.601	2.252	0.213966	0.0110965	0.0825649	0.00121556	0.669294	0.0861505	0.312746	0.0120428	3.30338e+07	7.34338e+07	6.69686e+07	7.2218e+07	1.28757e+08	7.80868e+07	5.20581e+07	7.64744e+07	8.70336e+07	7.60873e+07	9.68145e+07	8.56202e+07	6.65121e+07	1.12306e+08	7.51404e+07
FALSE	High	Master Protein	AMOT	Q4VCS5	Angiomotin OS=Homo sapiens OX=9606 GN=AMOT PE=1 SV=1	51	305.23	658	41	2055.71	44	0.567	0.725	0.717	0.779	0.00335413	0.0292502	0.0228018	0.131181	0.0376365	0.160757	0.135894	0.340673	2.49189e+07	4.10247e+07	2.99598e+07	3.98373e+07	5.40129e+07	4.00004e+07	4.18776e+07	3.29685e+07	5.15273e+07	3.47892e+07	3.49127e+07	4.01993e+07	1.09188e+08	1.36492e+08	9.1869e+07
FALSE	High	Master Protein	MCM7	P33993	DNA replication licensing factor MCM7 OS=Homo sapiens OX=9606 GN=MCM7 PE=1 SV=4	53	305.025	615	33	2013.56	33	0.885	0.779	0.884	0.62	0.135499	0.00522993	0.140431	2.14797e-05	0.484285	0.0493465	0.44663	0.000986146	4.56338e+07	5.24746e+07	4.68733e+07	4.56689e+07	6.65876e+07	4.81559e+07	5.03742e+07	5.24364e+07	6.78194e+07	2.95742e+07	3.2871e+07	3.06956e+07	1.03131e+08	1.56592e+08	1.06052e+08
FALSE	High	Master Protein	HDLBP	Q00341	Vigilin OS=Homo sapiens OX=9606 GN=HDLBP PE=1 SV=2	50	303.496	496	51	1493.82	52	1.749	2.116	2.688	2.483	0.00242318	0.000315806	2.4529e-05	8.45451e-05	0.029048	0.00663958	0.001291	0.00224126	2.39619e+07	4.01797e+07	3.14083e+07	3.94942e+07	6.20016e+07	3.63293e+07	4.6024e+07	4.9795e+07	6.8463e+07	3.18235e+07	3.79525e+07	4.43919e+07	3.22913e+07	5.64224e+07	3.37495e+07
FALSE	High	Master Protein	TUBB3	Q13509	Tubulin beta-3 chain OS=Homo sapiens OX=9606 GN=TUBB3 PE=1 SV=2	72	302.156	2090	7	6608.56	25	1.604	1.279	0.888	0.598	0.997532	0.994303	0.999998	0.969521	1	1	1	1	2.97814e+06	3.31761e+06	390008	570394	3.54118e+06	3.03668e+06	1.64475e+06	1.90814e+06	3.16168e+06	667226	1.00103e+06	2.57733e+06	2.57092e+06	5.08116e+06	5.29698e+06
FALSE	High	Master Protein	TUBB6	Q9BUF5	Tubulin beta-6 chain OS=Homo sapiens OX=9606 GN=TUBB6 PE=1 SV=1	72	298.995	1443	10	4447.49	24	1.055	1.256	0.874	1.027	0.992591	0.221841	0.759972	0.998476	1	0.602576	1	1	9.94853e+06	1.52592e+07	1.56261e+07	1.99009e+07	2.4322e+07	1.71117e+07	1.18736e+07	1.12281e+07	1.63528e+07	9.49625e+06	1.35962e+07	1.36787e+07	2.07202e+07	3.55403e+07	2.79727e+07
FALSE	High	Master Protein		Q93008	Probable ubiquitin carboxyl-terminal hydrolase FAF-X OS=Homo sapiens OX=9606 GN=USP9X PE=1 SV=4	29	298.565	460	58	1166.4	58	1.255	0.852	1.403	1.058	0.677424	0.989282	0.252905	0.880512	1	1	0.650143	1	2.79889e+07	2.73404e+07	4.01033e+07	2.11781e+07	3.15462e+07	3.53581e+07	3.77136e+07	4.03361e+07	4.88162e+07	2.35338e+07	2.15454e+07	3.87898e+07	4.01791e+07	6.79762e+07	5.902e+07
FALSE	High	Master Protein	IPO7	O95373	Importin-7 OS=Homo sapiens OX=9606 GN=IPO7 PE=1 SV=1	48	296.271	557	35	1873.03	36	1.46	0.782	1.554	0.747	0.000814026	0.00950009	0.000355603	0.0106284	0.0142825	0.0777352	0.00697261	0.05462	4.43147e+07	5.55684e+07	52145196	2.90956e+07	42035600	2.5968e+07	5.30685e+07	5.6544e+07	7.71967e+07	2.25971e+07	2.45731e+07	2.47071e+07	5.98045e+07	9.92381e+07	6.72915e+07
FALSE	High	Master Protein	PKM	P14618	Pyruvate kinase PKM OS=Homo sapiens OX=9606 GN=PKM PE=1 SV=4	70	295.558	656	34	2404.41	34	0.865	0.777	0.876	0.568	0.0654026	0.0143893	0.107717	5.21988e-05	0.319562	0.103734	0.379287	0.00161816	5.49459e+07	7.51459e+07	7.2358e+07	6.68295e+07	9.28733e+07	6.98476e+07	6.16506e+07	7.90964e+07	1.053e+08	3.40859e+07	4.00121e+07	4.71239e+07	1.47179e+08	2.13568e+08	2.00748e+08
FALSE	High	Master Protein	CAND1	Q86VP6	Cullin-associated NEDD8-dissociated protein 1 OS=Homo sapiens OX=9606 GN=CAND1 PE=1 SV=2	49	287.828	635	45	1897.16	48	0.927	0.617	0.738	0.627	0.973168	0.0214611	0.174894	0.0667551	1	0.133086	0.51064	0.207957	4.55236e+07	6.77255e+07	6.34545e+07	3.73017e+07	6.6994e+07	4.71606e+07	4.06973e+07	5.51657e+07	7.28317e+07	3.27833e+07	4.74051e+07	4.15236e+07	1.01381e+08	1.84215e+08	1.28603e+08
FALSE	High	Master Protein	DNM1L	O00429	Dynamin-1-like protein OS=Homo sapiens OX=9606 GN=DNM1L PE=1 SV=2	70	285.583	416	39	1372.88	39	0.871	0.901	0.878	1.109	0.911476	0.900388	0.997172	0.98161	1	1	1	1	2.34717e+07	2.97141e+07	2.61294e+07	2.97574e+07	2.39145e+07	4.59526e+07	2.66152e+07	2.75175e+07	5.65796e+07	1.66551e+07	2.99844e+07	3.52844e+07	5.65398e+07	9.68471e+07	5.97202e+07
FALSE	High	Master Protein	EEF1A1	P68104	Elongation factor 1-alpha 1 OS=Homo sapiens OX=9606 GN=EEF1A1 PE=1 SV=1	67	283.944	1064	19	4192.35	19	0.624	0.522	0.48	0.468	0.233403	0.069492	0.00658164	0.00437365	0.708281	0.286691	0.0543937	0.0288871	379310279	6.63449e+08	4.46143e+08	3.89362e+08	8.25673e+08	4.16526e+08	2.80512e+08	3.76205e+08	4.87323e+08	1.96263e+08	3.41671e+08	3.24935e+08	1.163e+09	2.36801e+09	1.34833e+09
FALSE	High	Master Protein	HSPH1	Q92598	Heat shock protein 105 kDa OS=Homo sapiens OX=9606 GN=HSPH1 PE=1 SV=1	62	278.511	511	35	1646.76	38	1.091	0.985	0.902	1.022	0.999543	0.948143	0.985934	0.999693	1	1	1	1	1.75068e+07	3.46387e+07	4.08327e+07	3.09149e+07	2.6069e+07	3.38322e+07	2.59679e+07	3.1347e+07	3.27906e+07	2.60877e+07	2.67561e+07	2.23398e+07	6.05086e+07	6.4498e+07	5.67585e+07
FALSE	High	Master Protein	ACTG1	P63261	Actin, cytoplasmic 2 OS=Homo sapiens OX=9606 GN=ACTG1 PE=1 SV=1	85	276.662	830	1	3068.43	23	1.14	0.763	0.95	0.068	0.994971	0.999007	1	0.0606823	1	1	1	0.193419	2.4201e+06	2.64411e+06	2.64625e+06	2.14428e+06	2397099	1.97887e+06	1.77906e+06	2.59125e+06	2.9981e+06	90098.4	1.71192e+06	153850	4.99435e+06	3.97066e+06	4.36271e+06
FALSE	High	Master Protein	UGGT1	Q9NYU2	UDP-glucose:glycoprotein glucosyltransferase 1 OS=Homo sapiens OX=9606 GN=UGGT1 PE=1 SV=3	43	276.539	377	46	1140.94	47	0.531	0.969	0.574	1.555	0.082482	0.998263	0.346708	0.366572	0.37194	1	0.790667	0.688372	7.3363e+06	1.98135e+07	1.49356e+07	2.8307e+07	5.09149e+07	2.78263e+07	1.09387e+07	2.92752e+07	2.19533e+07	3.71752e+07	3.72008e+07	39385133	5.17044e+07	8.35562e+07	4.13637e+07
FALSE	High	Master Protein	ABCD3	P28288	ATP-binding cassette sub-family D member 3 OS=Homo sapiens OX=9606 GN=ABCD3 PE=1 SV=1	60	273.712	647	34	2060.98	34	2.988	1.234	2.332	1.037	3.8467e-08	0.0144134	2.54273e-07	0.914771	1.48483e-05	0.103734	5.56778e-05	1	1.50897e+08	1.8673e+08	1.78576e+08	8.70725e+07	9.94719e+07	8.21279e+07	1.60843e+08	1.44482e+08	1.88889e+08	5.4099e+07	5.24574e+07	5.97732e+07	1.09562e+08	1.47879e+08	1.1583e+08
FALSE	High	Master Protein	ACTB	P60709	Actin, cytoplasmic 1 OS=Homo sapiens OX=9606 GN=ACTB PE=1 SV=1	85	273.541	861	1	3181.86	23	0.819	0.623	0.755	0.475	0.492795	0.0258882	0.403074	0.00208596	1	0.149274	0.865836	0.017207	4.90051e+06	7469837	3878951	3.72177e+06	6.19484e+06	5010886	4635561	6264386	7249827	2.54971e+06	3.01231e+06	3.24781e+06	1.2988e+07	15812169	13419205
FALSE	High	Master Protein	KIAA0368	Q5VYK3	Proteasome adapter and scaffold protein ECM29 OS=Homo sapiens OX=9606 GN=ECPAS PE=1 SV=2	39	272.646	439	53	1268.87	53	0.673	0.765	0.832	0.641	0.386154	0.643644	0.91732	0.193538	0.93982	1	1	0.449795	3.39881e+07	3.41762e+07	5.86099e+07	4.74112e+07	5.62272e+07	5.91964e+07	4.59967e+07	5.42124e+07	7.23668e+07	3.227e+07	2.98957e+07	4.29007e+07	7.97654e+07	1.53955e+08	1.3802e+08
FALSE	High	Master Protein	MAP1B	P46821	Microtubule-associated protein 1B OS=Homo sapiens OX=9606 GN=MAP1B PE=1 SV=2	31	266.733	331	49	1104.46	49	2.345	3.677	2.494	1.586	0.0038203	0.000260416	0.00130844	0.0584412	0.0411909	0.005706	0.017489	0.188014	9.72603e+06	1.50559e+07	1.41978e+07	1.29103e+07	3.13184e+07	2.73383e+07	1.49188e+07	1.64919e+07	2.00546e+07	8.05941e+06	8.53705e+06	9.29224e+06	1.28464e+07	1.56335e+07	7.85544e+06
FALSE	High	Master Protein	TNKS1BP1	Q9C0C2	182 kDa tankyrase-1-binding protein OS=Homo sapiens OX=9606 GN=TNKS1BP1 PE=1 SV=4	42	266.282	327	48	968.92	48	1.805	1.427	1.884	1.677	0.0482112	0.446418	0.0480288	0.264778	0.26434	0.921365	0.224524	0.549571	1.25324e+07	1.41863e+07	1.3417e+07	7.53039e+06	2.10076e+07	1.19286e+07	1.3438e+07	1.45948e+07	1.93626e+07	6.80048e+06	1.21837e+07	1.21361e+07	1.3756e+07	1.76051e+07	1.65091e+07
FALSE	High	Master Protein	EIF4G1	Q04637	Eukaryotic translation initiation factor 4 gamma 1 OS=Homo sapiens OX=9606 GN=EIF4G1 PE=1 SV=4	35	265.803	475	41	1400.28	46	2.071	1.892	2.495	2.019	2.28075e-05	5.18518e-05	1.82948e-06	2.88868e-05	0.00125767	0.00182592	0.000215233	0.00117163	2.63189e+07	2.90437e+07	2.97324e+07	2.82202e+07	4.38319e+07	2.74163e+07	4.01264e+07	3.86499e+07	4.86951e+07	2.57508e+07	2.467e+07	2.62965e+07	2.75826e+07	3.70687e+07	2.14011e+07
FALSE	High	Master Protein	ARL8B	Q9NVJ2	ADP-ribosylation factor-like protein 8B OS=Homo sapiens OX=9606 GN=ARL8B PE=1 SV=1	77	260.137	2812	7	10518.3	15	1.592	1.513	100	100	0.133564	0.213713	2.03677e-10	3.09938e-10	0.481827	0.592746	3.48103e-07	5.95701e-07	1.55336e+06	1.72676e+06	1.55801e+06	1.62318e+06	2.61842e+06	1.40657e+06	2.85822e+09	2.96353e+09	3.3565e+09	1.29117e+09	1.12682e+09	1.62428e+09	2.65386e+06	2.66589e+06	771069
FALSE	High	Master Protein	HECTD1	Q9ULT8	E3 ubiquitin-protein ligase HECTD1 OS=Homo sapiens OX=9606 GN=HECTD1 PE=1 SV=3	27	258.147	357	50	1027.62	50	1.723	1.57	1.897	2.15	0.000159318	0.000913601	5.27844e-05	8.34847e-06	0.00439262	0.0147674	0.00212784	0.000573063	1.36631e+07	1.83419e+07	1.63849e+07	1.5512e+07	2.40038e+07	1.51062e+07	1.58687e+07	1.97032e+07	2.56879e+07	1.72713e+07	1.83218e+07	1.8483e+07	1.74872e+07	2.92563e+07	1.7554e+07
FALSE	High	Master Protein	VCP	P55072	Transitional endoplasmic reticulum ATPase OS=Homo sapiens OX=9606 GN=VCP PE=1 SV=4	54	251.345	314	35	1031.07	35	0.146	1.425	0.278	3.07	3.78809e-07	0.0464989	1.32924e-05	2.93272e-05	4.87401e-05	0.221487	0.000857572	0.00117163	2.23663e+06	3.54848e+06	2.38278e+06	3.36494e+07	3.61533e+07	2.49477e+07	4.30079e+06	5.86252e+06	6.82968e+06	4.48638e+07	4.75219e+07	5.35857e+07	3.85515e+07	4.65775e+07	2.6007e+07
FALSE	High	Master Protein	EPRS	P07814	Bifunctional glutamate/proline--tRNA ligase OS=Homo sapiens OX=9606 GN=EPRS1 PE=1 SV=5	42	248.49	423	46	1272.16	47	0.842	0.671	1.029	0.631	0.962527	0.0650273	0.615693	0.108526	1	0.275772	1	0.297417	1.93033e+07	1.94132e+07	2.63097e+07	1.90335e+07	2.55344e+07	1.52366e+07	2.65376e+07	3.34155e+07	3.77112e+07	1.49848e+07	1.45193e+07	1.63556e+07	5.05129e+07	4.86773e+07	5.08299e+07
FALSE	High	Master Protein	XPO5	Q9HAV4	Exportin-5 OS=Homo sapiens OX=9606 GN=XPO5 PE=1 SV=1	48	242.871	387	42	1141.37	42	0.747	0.597	0.68	0.611	0.00612253	5.06071e-05	0.00114586	0.000154839	0.0590824	0.00181449	0.0159147	0.00329107	1.61377e+07	2.10677e+07	1.98426e+07	1.73867e+07	2.22958e+07	1.4473e+07	1.65785e+07	1.9716e+07	2.56672e+07	1.22329e+07	1.38e+07	1.74858e+07	5.21868e+07	6.74404e+07	4.98925e+07
FALSE	High	Master Protein	ATP5A1	P25705	ATP synthase subunit alpha, mitochondrial OS=Homo sapiens OX=9606 GN=ATP5F1A PE=1 SV=1	60	242.045	657	27	2259.08	27	1.172	0.9	0.891	0.576	0.979439	0.37149	0.558548	0.000954827	1	0.818524	1	0.0101954	9.71743e+07	1.52398e+08	1.49036e+08	1.05235e+08	1.61551e+08	1.24504e+08	1.05149e+08	1.20207e+08	1.5972e+08	6.02181e+07	7.57632e+07	6.70151e+07	2.17545e+08	3.19576e+08	2.75092e+08
FALSE	High	Master Protein	HSPA5	P11021	Endoplasmic reticulum chaperone BiP OS=Homo sapiens OX=9606 GN=HSPA5 PE=1 SV=2	50	241.265	337	28	1116.8	30	0.347	1.027	0.478	2.227	2.68929e-05	0.73262	0.00136373	0.000488258	0.00136588	1	0.0178641	0.00625621	6.18274e+06	7579889	6.05469e+06	3.43212e+07	2.90996e+07	2.3854e+07	9.46957e+06	1.06498e+07	1.57711e+07	4.50114e+07	3.94025e+07	4.013e+07	4.25048e+07	5.36767e+07	3.62107e+07
FALSE	High	Master Protein	IMMT	Q16891	MICOS complex subunit MIC60 OS=Homo sapiens OX=9606 GN=IMMT PE=1 SV=1	55	240.735	398	31	1360.25	31	2.041	0.363	1.112	0.264	0.0040467	0.000252701	0.860607	6.21712e-06	0.0429128	0.00559918	1	0.000519535	6.2005e+07	7.72685e+07	7.4453e+07	1.77736e+07	1.84075e+07	1.37445e+07	4.62871e+07	4.37509e+07	5.39388e+07	8.91818e+06	8.08101e+06	5.77212e+06	7.51263e+07	9.30318e+07	6.57958e+07
FALSE	High	Master Protein	PSMD1	Q99460	26S proteasome non-ATPase regulatory subunit 1 OS=Homo sapiens OX=9606 GN=PSMD1 PE=1 SV=2	56	234.502	204	36	641.78	36	0.345	11.18	0.918	25.844	0.00723033	2.68933e-06	0.90454	2.00096e-07	0.0649099	0.000441946	1	5.49406e-05	470973	1.22417e+06	514996	2.26176e+07	2.39434e+07	2.01289e+07	1.16373e+06	1.61466e+06	2.3586e+06	3.51803e+07	2.88727e+07	4.4827e+07	2.96273e+06	5.48419e+06	2.89699e+06
FALSE	High	Master Protein	FANCI	Q9NVI1	Fanconi anemia group I protein OS=Homo sapiens OX=9606 GN=FANCI PE=1 SV=4	40	233.908	368	46	1073.8	46	0.694	0.597	0.818	0.717	0.087537	0.00332954	0.318745	0.0467055	0.383098	0.0375192	0.752645	0.159446	1.27261e+07	1.70266e+07	2.05407e+07	1.32677e+07	2.17643e+07	1.557e+07	1.5277e+07	2.28508e+07	2.59635e+07	1.31887e+07	1.45654e+07	1.6181e+07	4.33835e+07	6.02581e+07	3.82466e+07
FALSE	High	Master Protein	PRKAR2A	P13861	cAMP-dependent protein kinase type II-alpha regulatory subunit OS=Homo sapiens OX=9606 GN=PRKAR2A PE=1 SV=2	75	228.791	576	22	1931.09	22	1.756	1.848	1.948	1.545	0.00232493	0.00119455	0.000675862	0.0157137	0.0281903	0.0177116	0.0112644	0.0706395	5.06457e+07	8.37691e+07	7.05885e+07	8.07274e+07	1.04547e+08	7.63093e+07	8.01524e+07	7.53721e+07	1.06472e+08	5.24734e+07	4.21953e+07	6.92028e+07	7.39289e+07	113370422	6.34277e+07
FALSE	High	Master Protein	POLR2B	P30876	DNA-directed RNA polymerase II subunit RPB2 OS=Homo sapiens OX=9606 GN=POLR2B PE=1 SV=1	41	227.862	303	40	869.24	40	1.377	1.406	1.695	1.974	0.0528083	0.0874225	0.00145121	0.00048059	0.280812	0.338698	0.0183697	0.00624118	1.73365e+07	2.27974e+07	1.89795e+07	2.16967e+07	3.12117e+07	1.85704e+07	2.753e+07	2.47895e+07	3.42368e+07	2.55204e+07	2.00796e+07	2.83703e+07	2.94627e+07	3.72232e+07	2.79104e+07
FALSE	High	Master Protein	MCCC1	Q96RQ3	Methylcrotonoyl-CoA carboxylase subunit alpha, mitochondrial OS=Homo sapiens OX=9606 GN=MCCC1 PE=1 SV=3	60	227.301	420	28	1532.09	29	1.48	1.54	1.245	1.658	0.625258	0.203691	0.747268	0.0555726	1	0.57547	1	0.18227	1.49801e+07	3.79593e+07	3.13635e+07	2.80197e+07	5.5752e+07	3.64866e+07	2.09322e+07	2.88147e+07	4.12435e+07	2.66911e+07	4.4719e+07	3.40125e+07	3.25131e+07	5.89178e+07	3.98307e+07
FALSE	High	Master Protein	ENO1	P06733	Alpha-enolase OS=Homo sapiens OX=9606 GN=ENO1 PE=1 SV=2	68	226.757	471	24	1656.13	24	0.973	0.69	0.646	0.552	0.996857	0.108535	0.0583669	0.00288126	1	0.38357	0.253535	0.021304	5.70643e+07	7.95208e+07	5.7728e+07	4.95921e+07	7.11853e+07	5.18022e+07	4.15386e+07	4.88248e+07	6.89548e+07	2.6751e+07	3.73875e+07	3.69546e+07	9.82599e+07	1.78614e+08	1.34846e+08
FALSE	High	Master Protein		O75592	E3 ubiquitin-protein ligase MYCBP2 OS=Homo sapiens OX=9606 GN=MYCBP2 PE=1 SV=4	14	223.501	236	49	664	49	1.863	1.751	2.254	2.89	0.00423469	0.00398457	0.000169536	2.19295e-05	0.0441781	0.0428278	0.00436684	0.000986146	7.51891e+06	7.00037e+06	9.47303e+06	8.10604e+06	1.22693e+07	9.31736e+06	9.53868e+06	1.22204e+07	1.45946e+07	1.16282e+07	1.19264e+07	1.09486e+07	8.75674e+06	1.14433e+07	1.10878e+07
FALSE	High	Master Protein	RNF219	Q5W0B1	ORC ubiquitin ligase 1 OS=Homo sapiens OX=9606 GN=OBI1 PE=1 SV=1	54	222.968	642	38	1824.6	38	1.21	1	1.209	1.018	0.436418	0.914423	0.407367	0.99934	1	1	0.866738	1	5.16715e+07	8.69318e+07	6.87788e+07	5.82322e+07	1.08902e+08	6.34728e+07	6.19036e+07	7.50048e+07	1.0807e+08	3.79204e+07	5.5057e+07	5.59493e+07	1.04485e+08	1.58815e+08	9.79082e+07
FALSE	High	Master Protein	DOCK7	Q96N67	Dedicator of cytokinesis protein 7 OS=Homo sapiens OX=9606 GN=DOCK7 PE=1 SV=4	30	220.62	378	43	1036.75	47	0.934	1.267	0.79	1.031	0.967438	0.421242	0.479398	0.820836	1	0.891298	0.967504	1	1.28227e+07	1.24535e+07	1.66186e+07	2.13325e+07	2.93116e+07	1.71809e+07	1.31763e+07	1.30135e+07	1.73893e+07	1.4105e+07	1.64538e+07	1.54804e+07	2.9783e+07	4.31161e+07	2.53803e+07
FALSE	High	Master Protein	GART	P22102	Trifunctional purine biosynthetic protein adenosine-3 OS=Homo sapiens OX=9606 GN=GART PE=1 SV=1	52	219.834	357	34	1119.34	34	0.825	0.638	0.896	0.775	0.89802	0.198889	0.99091	0.373016	1	0.570071	1	0.697409	1.31627e+07	2.00123e+07	1.42854e+07	1.24908e+07	2.53609e+07	1.05917e+07	1.55522e+07	1.84324e+07	2.57844e+07	9.09736e+06	1.39517e+07	1.41207e+07	3.04194e+07	5.35086e+07	3.53939e+07
FALSE	High	Master Protein	IPO4	Q8TEX9	Importin-4 OS=Homo sapiens OX=9606 GN=IPO4 PE=1 SV=2	47	219.307	317	35	929.54	35	2.224	0.908	2.156	0.623	0.00120676	0.998228	0.000929263	0.112599	0.0185104	1	0.0138696	0.304811	1.9342e+07	2.26971e+07	1.9117e+07	9.15925e+06	1.78551e+07	8.58386e+06	2.39691e+07	2.28745e+07	2.65189e+07	5.80865e+06	4.7058e+06	5.85418e+06	1.78584e+07	2.84055e+07	1.33439e+07
FALSE	High	Master Protein	ZC3HAV1	Q7Z2W4	Zinc finger CCCH-type antiviral protein 1 OS=Homo sapiens OX=9606 GN=ZC3HAV1 PE=1 SV=3	55	217.787	374	37	1085.69	37	1.939	1.553	2.296	1.684	0.000270143	0.00312698	2.38015e-05	0.000716914	0.00631442	0.0358512	0.001291	0.00825095	1.89077e+07	2.15948e+07	2.33816e+07	2.34207e+07	2.51466e+07	1.78741e+07	2.41766e+07	2.8856e+07	4.01267e+07	1.63379e+07	1.64916e+07	2.23541e+07	2.11591e+07	3.35878e+07	2.02482e+07
FALSE	High	Master Protein	CSDE1	O75534	Cold shock domain-containing protein E1 OS=Homo sapiens OX=9606 GN=CSDE1 PE=1 SV=2	47	217.004	422	34	1236.7	34	1.422	1.289	1.809	1.31	0.00379255	0.0675876	0.000370487	0.0618155	0.0411214	0.282379	0.00707198	0.196055	3.21908e+07	4.90646e+07	3.64902e+07	3.5787e+07	5.36036e+07	3.43041e+07	4.87906e+07	4.43292e+07	6.56843e+07	2.69705e+07	3.1131e+07	3.38597e+07	4.91188e+07	7.20745e+07	46944429
FALSE	High	Master Protein	FANCD2	Q9BXW9	Fanconi anemia group D2 protein OS=Homo sapiens OX=9606 GN=FANCD2 PE=1 SV=2	37	213.445	273	40	747.42	40	0.898	0.64	0.819	0.796	0.15081	8.11347e-05	0.0203988	0.00446135	0.527289	0.00249996	0.125531	0.0292092	1.01281e+07	1.17665e+07	1.20959e+07	9.47457e+06	1.1982e+07	9.08947e+06	9.92837e+06	1.18938e+07	1.55445e+07	9.23458e+06	9.01497e+06	9.11003e+06	2.79619e+07	3.43474e+07	2.32869e+07
FALSE	High	Master Protein	DIS3	Q9Y2L1	Exosome complex exonuclease RRP44 OS=Homo sapiens OX=9606 GN=DIS3 PE=1 SV=2	47	211.652	359	33	1103.33	34	1.719	1.175	1.782	1.32	0.45316	0.943275	0.422794	0.975362	1	1	0.883322	1	1.38325e+07	2.43479e+07	1.94743e+07	1.3835e+07	3.34757e+07	1.37827e+07	1.74333e+07	2.2049e+07	2.81744e+07	1.01916e+07	1.67074e+07	1.4469e+07	2.03053e+07	5.07777e+07	2.12923e+07
FALSE	High	Master Protein	TNPO1	Q92973	Transportin-1 OS=Homo sapiens OX=9606 GN=TNPO1 PE=1 SV=2	49	211.347	469	25	1473.38	30	0.638	0.463	0.688	0.503	0.153791	0.0158625	0.257699	0.146244	0.533311	0.109757	0.659078	0.367425	2.06891e+07	2.6367e+07	2.57578e+07	2.45771e+07	2.56159e+07	1.91579e+07	2.47403e+07	2.95557e+07	3.68095e+07	3.43271e+07	1.64219e+07	1.91352e+07	7.22996e+07	9.02049e+07	8.00298e+07
FALSE	High	Master Protein	SLC25A13	Q9UJS0	Calcium-binding mitochondrial carrier protein Aralar2 OS=Homo sapiens OX=9606 GN=SLC25A13 PE=1 SV=2	60	209.424	477	23	1540.46	31	0.777	0.579	0.904	0.422	0.0354723	0.000215235	0.277066	8.16546e-06	0.214613	0.00499346	0.693532	0.000573063	21033012	2.86282e+07	2.92931e+07	1.86396e+07	3.03026e+07	2.26991e+07	2.46622e+07	3.46238e+07	4.63027e+07	1.25059e+07	1.36232e+07	1.42689e+07	6.44966e+07	8.48714e+07	7.76249e+07
FALSE	High	Master Protein	IARS	P41252	Isoleucine--tRNA ligase, cytoplasmic OS=Homo sapiens OX=9606 GN=IARS1 PE=1 SV=2	42	208.484	346	40	1016.38	40	0.967	0.62	1.047	0.664	0.996462	0.00518789	0.669596	0.0197148	1	0.0492735	1	0.0832786	2.27962e+07	2.182e+07	2.82851e+07	1.79269e+07	2.51675e+07	1.63713e+07	2.58863e+07	3.1806e+07	4.37936e+07	1.58408e+07	1.57148e+07	1.62431e+07	5.14879e+07	57720518	5.22597e+07
FALSE	High	Master Protein	XPOT	O43592	Exportin-T OS=Homo sapiens OX=9606 GN=XPOT PE=1 SV=2	49	207.295	331	31	1006.55	31	0.554	0.504	0.617	0.5	0.00037076	1.90239e-05	0.000757242	3.44207e-05	0.00761241	0.00156055	0.0121227	0.00124824	1.09574e+07	1.34975e+07	1.44228e+07	1.23819e+07	1.65431e+07	9.90057e+06	1.2078e+07	1.57265e+07	2.0451e+07	9.84666e+06	1.0001e+07	1.01372e+07	3.96124e+07	6.02235e+07	4.46092e+07
FALSE	High	Master Protein	CCT3	P49368	T-complex protein 1 subunit gamma OS=Homo sapiens OX=9606 GN=CCT3 PE=1 SV=4	66	206.933	525	33	1613.03	33	0.818	0.678	0.741	0.531	0.610708	0.28235	0.154478	0.00703448	1	0.689955	0.47169	0.0408961	5.15456e+07	8.22885e+07	5.3262e+07	5.00404e+07	1.08351e+08	5.63385e+07	4.50283e+07	6.01763e+07	8.03836e+07	2.89462e+07	3.84078e+07	3.82515e+07	1.24724e+08	2.51878e+08	1.39778e+08
FALSE	High	Master Protein	CANX	P27824	Calnexin OS=Homo sapiens OX=9606 GN=CANX PE=1 SV=2	58	206.472	347	29	1033.53	31	0.13	0.22	0.167	0.446	1.60387e-08	1.50651e-07	4.00241e-08	2.98525e-05	7.73868e-06	4.95139e-05	1.60096e-05	0.00117163	1.03651e+07	1.31773e+07	1.52514e+07	2.21094e+07	3.20577e+07	1.88878e+07	1.3783e+07	1.76167e+07	2.27262e+07	3.71708e+07	3.67284e+07	3.574e+07	1.72945e+08	3.23193e+08	1.81752e+08
FALSE	High	Master Protein	EIF4A1	P60842	Eukaryotic initiation factor 4A-I OS=Homo sapiens OX=9606 GN=EIF4A1 PE=1 SV=1	65	205.966	441	20	1488.99	22	1.574	1.153	1.704	1.031	0.000602208	0.288398	0.000181775	0.928944	0.0109647	0.702124	0.00438011	1	4.34741e+07	4.68232e+07	4.24688e+07	3.54076e+07	4.36557e+07	3.64678e+07	4.59984e+07	6.04294e+07	6.29516e+07	2.23385e+07	2.76006e+07	2.82549e+07	5.20579e+07	6.1174e+07	5.79624e+07
FALSE	High	Master Protein	CCT4	P50991	T-complex protein 1 subunit delta OS=Homo sapiens OX=9606 GN=CCT4 PE=1 SV=4	61	204.318	454	26	1431.17	27	0.735	0.613	0.625	0.499	0.622005	0.192247	0.070388	0.00312608	1	0.557637	0.281029	0.0226617	3.04194e+07	4.5382e+07	3.22629e+07	2.90497e+07	5.53786e+07	3.34808e+07	2.40982e+07	3.33712e+07	4.34804e+07	1.36334e+07	2.0761e+07	2.49008e+07	7.08223e+07	1.26182e+08	9.2653e+07
FALSE	High	Master Protein	MAVS	Q7Z434	Mitochondrial antiviral-signaling protein OS=Homo sapiens OX=9606 GN=MAVS PE=1 SV=2	69	201.093	318	22	1238.52	22	2.074	1.598	1.638	1.24	0.00639321	0.0383169	0.0333193	0.66235	0.0596082	0.190948	0.179133	1	3.12135e+07	5.76448e+07	5.69626e+07	4.39182e+07	6.13759e+07	4.37559e+07	3.35961e+07	4.73221e+07	6.66268e+07	2.77111e+07	2.27627e+07	3.46651e+07	4.21705e+07	78015176	4.969e+07
FALSE	High	Master Protein	SMC2	O95347	Structural maintenance of chromosomes protein 2 OS=Homo sapiens OX=9606 GN=SMC2 PE=1 SV=2	40	200.271	386	40	1002.76	40	1.268	1.039	1.268	1.109	0.253087	0.995145	0.0945344	0.702106	0.740089	1	0.34628	1	2.55064e+07	2.88127e+07	2.99686e+07	2.86e+07	3.45529e+07	2.3515e+07	3.29825e+07	3.19466e+07	4.07422e+07	2.65153e+07	1.94221e+07	2.53566e+07	4.934e+07	5.17242e+07	4.44099e+07
FALSE	High	Master Protein	FLNB	O75369	Filamin-B OS=Homo sapiens OX=9606 GN=FLNB PE=1 SV=2	23	197.878	224	35	612.76	46	2.017	1.348	1.494	1.591	0.493958	0.998856	0.307999	0.731031	1	1	0.732217	1	5.23202e+06	6.65091e+06	5.02564e+06	4.45836e+06	3.97641e+06	4.60944e+06	1.34748e+07	4.99371e+06	6.0534e+06	4.81763e+06	4.14363e+06	4.52434e+06	1.0972e+07	7904046	4.00632e+06
FALSE	High	Master Protein	NF1	P21359	Neurofibromin OS=Homo sapiens OX=9606 GN=NF1 PE=1 SV=2	19	195.162	218	39	629.45	39	0.909	0.845	0.92	0.589	0.880634	0.212654	0.913542	0.0157303	1	0.590639	1	0.0706395	6.78243e+06	7.91743e+06	8125663	4.33359e+06	1.16281e+07	8.30971e+06	8.2094e+06	8.84703e+06	9.9598e+06	4.56605e+06	3.53495e+06	5.01592e+06	1.61918e+07	2.67257e+07	1.54879e+07
FALSE	High	Master Protein	GANAB	Q14697	Neutral alpha-glucosidase AB OS=Homo sapiens OX=9606 GN=GANAB PE=1 SV=3	38	194.996	375	29	1240.21	29	0.812	0.714	0.732	0.913	0.229146	0.0603929	0.0626276	0.722945	0.699767	0.264928	0.260406	1	1.96038e+07	3.21074e+07	2.70019e+07	3.23455e+07	3.33855e+07	2.18575e+07	2.31892e+07	2.58594e+07	3.43625e+07	2.56326e+07	2.66431e+07	2.67383e+07	6.04388e+07	9.16844e+07	6.24501e+07
FALSE	High	Master Protein	DDX3X	O00571	ATP-dependent RNA helicase DDX3X OS=Homo sapiens OX=9606 GN=DDX3X PE=1 SV=3	57	194.806	499	31	1538.21	32	1.149	1.271	1.77	1.78	0.49235	0.191728	0.00259012	0.00705519	1	0.557637	0.0264715	0.0408961	2.93979e+07	4.41392e+07	3.44434e+07	5.2415e+07	5.39868e+07	3.69749e+07	6.03593e+07	5.35459e+07	7.26717e+07	4.54041e+07	3.76559e+07	5.35576e+07	5.47363e+07	8.29264e+07	5.67292e+07
FALSE	High	Master Protein	PHGDH	O43175	D-3-phosphoglycerate dehydrogenase OS=Homo sapiens OX=9606 GN=PHGDH PE=1 SV=4	58	194.752	452	25	1538.51	25	0.637	0.518	0.526	0.411	0.0354403	0.0023767	0.00109414	5.58025e-05	0.214613	0.0292929	0.0154104	0.00170242	50225341	8.04137e+07	5.55626e+07	4.90676e+07	8.68144e+07	5.38637e+07	4.61975e+07	5.34601e+07	6.69678e+07	2.61724e+07	3.71202e+07	3.70117e+07	1.56512e+08	2.53831e+08	1.74898e+08
FALSE	High	Master Protein	UQCRC2	P22695	Cytochrome b-c1 complex subunit 2, mitochondrial OS=Homo sapiens OX=9606 GN=UQCRC2 PE=1 SV=3	69	192.383	346	19	1223.71	19	0.709	0.617	0.621	0.38	0.979155	0.219157	0.279873	0.00771168	1	0.599414	0.69881	0.0437223	3.70326e+07	3.65394e+07	8.69326e+07	3.95021e+07	5.40548e+07	3.70565e+07	3.65128e+07	3.9963e+07	5.20351e+07	1.97998e+07	2.20685e+07	2.18677e+07	1.13346e+08	118866392	1.19925e+08
FALSE	High	Master Protein	HK2	P52789	Hexokinase-2 OS=Homo sapiens OX=9606 GN=HK2 PE=1 SV=2	42	192.279	470	29	1378.88	33	1.721	0.797	1.666	1.686	0.0146384	0.950228	0.0163455	0.0283664	0.109081	1	0.107914	0.10904	2.50584e+07	3.19824e+07	2.7784e+07	2.1596e+07	1.92689e+07	1.22457e+07	2.71633e+07	3.12722e+07	4.03877e+07	1.94539e+07	2.4654e+07	3.00868e+07	3.34479e+07	4.43764e+07	2.54829e+07
FALSE	High	Master Protein	MARS	P56192	Methionine--tRNA ligase, cytoplasmic OS=Homo sapiens OX=9606 GN=MARS1 PE=1 SV=2	46	191.787	252	26	818.2	26	0.935	0.761	0.997	0.65	0.987233	0.0682835	0.903609	0.0335344	1	0.284082	1	0.125395	1.68106e+07	2.55601e+07	18956651	1.67651e+07	2.57381e+07	1.4957e+07	1.70737e+07	2.30835e+07	2.90642e+07	1.16202e+07	1.52968e+07	1.33395e+07	3.89979e+07	6.38998e+07	3.82589e+07
FALSE	High	Master Protein	MCM3	P25205	DNA replication licensing factor MCM3 OS=Homo sapiens OX=9606 GN=MCM3 PE=1 SV=3	53	190.755	448	35	1281.48	35	0.885	0.79	0.914	0.729	0.965123	0.130078	0.99586	0.288915	1	0.430394	1	0.585136	2.77348e+07	3.81609e+07	3.09969e+07	3.03613e+07	4.51219e+07	2.43696e+07	3.37367e+07	3.64769e+07	4.59656e+07	2.25597e+07	2.84256e+07	2.60943e+07	6.83054e+07	9.54987e+07	6.06393e+07
FALSE	High	Master Protein	SAMHD1	Q9Y3Z3	Deoxynucleoside triphosphate triphosphohydrolase SAMHD1 OS=Homo sapiens OX=9606 GN=SAMHD1 PE=1 SV=2	61	190.664	349	34	1001.7	34	0.778	0.732	0.782	0.445	0.00726453	0.000845457	0.00543136	4.55332e-07	0.0649099	0.0138937	0.0470247	9.72387e-05	1.8016e+07	2.33819e+07	2.00711e+07	2.07827e+07	2.82231e+07	2.00678e+07	2.19698e+07	2.03452e+07	2.90316e+07	1.03814e+07	9.66994e+06	1.17551e+07	5.56202e+07	7.05191e+07	4.85699e+07
FALSE	High	Master Protein	RANGAP1	P46060	Ran GTPase-activating protein 1 OS=Homo sapiens OX=9606 GN=RANGAP1 PE=1 SV=1	65	189.344	542	28	1737.16	28	0.949	0.881	0.984	0.672	0.999982	1	0.830487	0.0494735	1	1	1	0.167115	5.0418e+07	5.7195e+07	4.78796e+07	6.63505e+07	6.87139e+07	5.64687e+07	6.73999e+07	6.16634e+07	7.4492e+07	3.40823e+07	3.28211e+07	3.6412e+07	1.1187e+08	1.179e+08	1.0778e+08
FALSE	High	Master Protein	VCPIP1	Q96JH7	Deubiquitinating protein VCPIP1 OS=Homo sapiens OX=9606 GN=VCPIP1 PE=1 SV=2	37	189.214	165	30	529.83	30	0.23	0.717	0.282	1.175	0.000135446	0.615975	0.000224879	0.626855	0.00400382	1	0.00505347	0.980298	1.97357e+06	2.35223e+06	1.98645e+06	9.28544e+06	9.82573e+06	5.66677e+06	2.7215e+06	2.99493e+06	2.29856e+06	9.66931e+06	1.12165e+07	9.937e+06	1.79043e+07	2.81022e+07	1.24808e+07
FALSE	High	Master Protein	RGPD6; RGPD5	Q99666	RANBP2-like and GRIP domain-containing protein 5/6 OS=Homo sapiens OX=9606 GN=RGPD5 PE=1 SV=3	25	189.056	345	8	892.45	39	1.625	1.108	1.956	1.513	0.993292	0.995699	0.388312	0.661233	1	1	0.842013	1	307777	1.14684e+06	1.28733e+06	773088	965102	1.0681e+06	1.2529e+06	1.14228e+06	2.20269e+06	589773	864608	1.82153e+06	1.07439e+06	1.73427e+06	1.62309e+06
FALSE	High	Master Protein	CCDC47	Q96A33	Coiled-coil domain-containing protein 47 OS=Homo sapiens OX=9606 GN=CCDC47 PE=1 SV=1	45	188.591	342	18	1118.53	18	0.369	0.539	0.457	0.695	2.8696e-05	0.00231344	0.000327906	0.141704	0.0014156	0.0287798	0.00662436	0.358362	9.05223e+06	1.95693e+07	1.56189e+07	2.45159e+07	2.94963e+07	2.54664e+07	1.67118e+07	2.16175e+07	2.62915e+07	2.44795e+07	2.50328e+07	3.2839e+07	7.78086e+07	1.10354e+08	7.36634e+07
FALSE	High	Master Protein	CCT8	P50990	T-complex protein 1 subunit theta OS=Homo sapiens OX=9606 GN=CCT8 PE=1 SV=4	70	187.714	431	33	1237.92	33	0.928	0.879	1.145	0.882	0.79249	0.981626	0.668999	0.928628	1	1	1	1	3.44044e+07	5.1262e+07	4.78943e+07	4.71537e+07	8.91344e+07	4.4676e+07	6.41521e+07	5.84501e+07	8.03304e+07	3.84798e+07	4.4048e+07	4.34218e+07	9.49041e+07	1.40254e+08	9.1706e+07
FALSE	High	Master Protein	PUM1	Q14671	Pumilio homolog 1 OS=Homo sapiens OX=9606 GN=PUM1 PE=1 SV=3	33	187.181	258	29	801.36	29	0.832	0.58	0.673	0.521	0.463866	0.0285697	0.0670224	0.00179037	1	0.159151	0.271896	0.0153763	1.64082e+07	2.4344e+07	2.14083e+07	1.55054e+07	2.87016e+07	1.48808e+07	1.49456e+07	1.8908e+07	2.59636e+07	7.36948e+06	1.26958e+07	1.29739e+07	4.73039e+07	8.30951e+07	4.70267e+07
FALSE	High	Master Protein	MTHFD1L	Q6UB35	Monofunctional C1-tetrahydrofolate synthase, mitochondrial OS=Homo sapiens OX=9606 GN=MTHFD1L PE=1 SV=1	41	186.89	318	30	949.52	31	1.036	0.648	1.024	0.683	0.999972	0.0389703	0.882722	0.0617729	1	0.193089	1	0.196055	1.962e+07	3.04733e+07	3.14819e+07	1.79309e+07	2.84923e+07	2.02874e+07	3.90239e+07	2.84025e+07	3.89725e+07	1.8235e+07	1.62679e+07	1.65534e+07	5.14816e+07	6.73206e+07	5.64256e+07
FALSE	High	Master Protein	NUP153	P49790	Nuclear pore complex protein Nup153 OS=Homo sapiens OX=9606 GN=NUP153 PE=1 SV=2	32	186.547	257	30	849.84	30	1.212	1.281	1.06	1.036	0.940644	0.618894	0.99666	0.996011	1	1	1	1	6.60235e+06	1.22234e+07	1.04218e+07	1.14418e+07	1.74259e+07	1.03246e+07	9.70077e+06	9.40623e+06	1.23847e+07	5.41916e+06	8.91207e+06	8.61914e+06	1.50445e+07	2.5452e+07	1.61544e+07
FALSE	High	Master Protein	HSPA9	P38646	Stress-70 protein, mitochondrial OS=Homo sapiens OX=9606 GN=HSPA9 PE=1 SV=2	47	185.098	367	26	1189.03	26	0.737	0.717	0.65	0.581	0.412762	0.349072	0.361642	0.084876	0.970319	0.786553	0.811767	0.246051	2.15071e+07	2.25537e+07	2.59127e+07	2.86871e+07	2.74547e+07	2.76043e+07	2.56757e+07	2.44376e+07	3.03955e+07	1.98999e+07	1.57102e+07	1.93685e+07	6.33223e+07	5.84502e+07	7.4407e+07
FALSE	High	Master Protein	GBF1	Q92538	Golgi-specific brefeldin A-resistance guanine nucleotide exchange factor 1 OS=Homo sapiens OX=9606 GN=GBF1 PE=1 SV=2	29	185.079	264	38	735.91	38	0.609	0.532	0.664	0.588	0.000535301	2.27384e-05	0.00183557	0.000121645	0.0103313	0.00161021	0.0218521	0.00278336	6.86904e+06	8.95771e+06	1.02136e+07	7.96136e+06	1.04708e+07	7.61056e+06	8.74101e+06	1.10026e+07	1.26334e+07	6.37852e+06	7.44081e+06	7970544	2.57398e+07	3.25526e+07	2.87197e+07
FALSE	High	Master Protein	CCT5	P48643	T-complex protein 1 subunit epsilon OS=Homo sapiens OX=9606 GN=CCT5 PE=1 SV=1	64	184.072	485	27	1390.68	28	0.812	0.846	0.753	0.519	0.907318	0.803094	0.226506	0.000726881	1	1	0.600811	0.00826666	3.35855e+07	5.47915e+07	3.95245e+07	3.87307e+07	6.85677e+07	4.61593e+07	3.75893e+07	4.01546e+07	4.68064e+07	1.54803e+07	2.35745e+07	2.45191e+07	8.25053e+07	1.29209e+08	9.17058e+07
FALSE	High	Master Protein	FARSA	Q9Y285	Phenylalanine--tRNA ligase alpha subunit OS=Homo sapiens OX=9606 GN=FARSA PE=1 SV=3	52	183.822	379	21	1270.13	21	0.856	0.787	0.754	0.544	0.427551	0.0222771	0.00602226	1.27186e-05	0.989416	0.136007	0.0508498	0.000754737	3.29493e+07	4.63504e+07	3.80692e+07	3.71603e+07	5.24559e+07	3.74092e+07	3.28775e+07	3.74113e+07	4.36326e+07	1.766e+07	2.31045e+07	2.39166e+07	8.52842e+07	1.17251e+08	8.16251e+07
FALSE	High	Master Protein	DNAJC7	Q99615	DnaJ homolog subfamily C member 7 OS=Homo sapiens OX=9606 GN=DNAJC7 PE=1 SV=2	62	183.298	409	31	1191.2	31	0.248	0.664	0.402	0.837	2.16365e-06	0.0210457	0.000131667	0.382678	0.00021404	0.131336	0.00381644	0.707137	9.95269e+06	1.60913e+07	1.05326e+07	3.40584e+07	4.43149e+07	3.16499e+07	2.41701e+07	1.86296e+07	2.59212e+07	3.45077e+07	2.95294e+07	3.84166e+07	8.86024e+07	1.22414e+08	8.67592e+07
FALSE	High	Master Protein	CKAP5	Q14008	Cytoskeleton-associated protein 5 OS=Homo sapiens OX=9606 GN=CKAP5 PE=1 SV=3	29	183.104	276	43	727.85	43	1.026	1.164	1.258	0.988	0.976244	0.999957	0.866315	0.999968	1	1	1	1	9.22174e+06	1.83372e+07	1.15422e+07	1.36122e+07	1.91792e+07	1.08861e+07	1.34944e+07	1.41113e+07	1.98049e+07	7.61702e+06	1.32522e+07	1.07519e+07	2.06852e+07	3.69437e+07	1.9195e+07
FALSE	High	Master Protein	ACACB	O00763	Acetyl-CoA carboxylase 2 OS=Homo sapiens OX=9606 GN=ACACB PE=1 SV=3	14	183.02	591	14	1861.11	29	2.253	2.648	2.126	3.916	0.0759414	0.0577559	0.136016	0.00842231	0.355496	0.255943	0.438054	0.046383	6.52214e+06	1.04752e+07	1.2351e+07	6.87565e+06	2.07243e+07	1.30934e+07	6.53219e+06	1.02753e+07	1.33367e+07	1.09298e+07	1.47468e+07	1.85059e+07	2.58078e+06	1.63383e+07	8.315e+06
FALSE	High	Master Protein	HSP90AA1	P07900	Heat shock protein HSP 90-alpha OS=Homo sapiens OX=9606 GN=HSP90AA1 PE=1 SV=5	44	182.158	476	13	1322.89	31	0.989	1.17	1.226	1.534	0.999297	0.994394	0.995904	0.264224	1	1	1	0.549015	4.08627e+06	6.55926e+06	4.61334e+06	7.69258e+06	8.02492e+06	5.13083e+06	6.48179e+06	5.12742e+06	8.12355e+06	9.36106e+06	6.3631e+06	5.95772e+06	1.23572e+07	1.25842e+07	9.0113e+06
FALSE	High	Master Protein	TRIM28	Q13263	Transcription intermediary factor 1-beta OS=Homo sapiens OX=9606 GN=TRIM28 PE=1 SV=5	45	178.963	244	22	913.08	22	1.605	1.487	1.642	1.621	0.00233702	0.00445503	0.00174011	0.00222742	0.0281903	0.0452679	0.0208397	0.0176905	7.98876e+06	1.29633e+07	1.06806e+07	1.20301e+07	1.36239e+07	1.10579e+07	1.08027e+07	1.1936e+07	1.43835e+07	9.11569e+06	8.16247e+06	1.17137e+07	1.18738e+07	1.98661e+07	1.25038e+07
FALSE	High	Master Protein	IPO9	Q96P70	Importin-9 OS=Homo sapiens OX=9606 GN=IPO9 PE=1 SV=3	31	178.833	229	20	839.59	20	1.454	0.887	1.922	1.219	0.196522	0.84079	0.0323984	0.996074	0.626921	1	0.177127	1	6.75076e+06	1.18576e+07	7.48801e+06	5.04856e+06	8.31561e+06	4.29522e+06	9.93231e+06	1.14974e+07	1.56632e+07	5.64132e+06	6.64094e+06	4.25077e+06	1.00729e+07	1.88572e+07	8.9099e+06
FALSE	High	Master Protein	NONO	Q15233	Non-POU domain-containing octamer-binding protein OS=Homo sapiens OX=9606 GN=NONO PE=1 SV=4	56	173.812	339	19	1077.69	20	0.659	0.905	0.732	1	0.0189086	0.864869	0.130659	1	0.133188	1	0.427486	1	1.53046e+07	2.88152e+07	2.24758e+07	3.13202e+07	4.33783e+07	3.72501e+07	2.8728e+07	2.72307e+07	3.11204e+07	2.88005e+07	2.54221e+07	4.08377e+07	6.21906e+07	8.79942e+07	7.05351e+07
FALSE	High	Master Protein	MTOR	P42345	Serine/threonine-protein kinase mTOR OS=Homo sapiens OX=9606 GN=MTOR PE=1 SV=1	19	173.799	155	36	425.85	36	0.673	0.305	1.155	0.512	0.0526756	2.29207e-05	0.211055	0.00212941	0.280812	0.00161021	0.576653	0.0172966	3.80938e+06	4.46033e+06	4.42205e+06	2.08048e+06	3.96575e+06	2.24033e+06	9.05043e+06	8.12893e+06	1.0317e+07	2.69837e+06	3.27577e+06	3.25706e+06	1.20782e+07	1.36563e+07	1.33993e+07
FALSE	High	Master Protein	DDX20	Q9UHI6	Probable ATP-dependent RNA helicase DDX20 OS=Homo sapiens OX=9606 GN=DDX20 PE=1 SV=2	51	173.386	265	29	745.35	29	1.404	1.418	1.571	1.334	0.16112	0.0697073	0.0130037	0.238211	0.551421	0.286979	0.0942299	0.514253	1.70085e+07	1.6439e+07	1.87032e+07	1.96372e+07	2.55232e+07	2.22295e+07	2.00048e+07	2.2748e+07	2.84592e+07	1.30617e+07	1.51246e+07	1.92058e+07	3.18601e+07	3.43982e+07	2.42052e+07
FALSE	High	Master Protein	PPP6R3	Q5H9R7	Serine/threonine-protein phosphatase 6 regulatory subunit 3 OS=Homo sapiens OX=9606 GN=PPP6R3 PE=1 SV=2	44	171.818	316	31	907.74	32	1.186	1.02	1.354	1.101	0.221743	0.999273	0.0421437	0.513297	0.683647	1	0.207094	0.857875	1.7207e+07	1.71597e+07	1.45341e+07	1.45891e+07	1.88189e+07	1.69304e+07	1.71925e+07	2.07291e+07	2.53418e+07	1.24502e+07	1.548e+07	1.46646e+07	2.5311e+07	3.92962e+07	2.4073e+07
FALSE	High	Master Protein	CCT2	P78371	T-complex protein 1 subunit beta OS=Homo sapiens OX=9606 GN=CCT2 PE=1 SV=4	65	171.672	305	27	953.66	27	0.76	0.743	0.893	0.579	0.116775	0.0649565	0.491275	0.00182036	0.450243	0.275772	0.980588	0.0155499	1.55729e+07	1.60729e+07	1.38049e+07	1.3894e+07	2.44847e+07	1.67053e+07	1.52936e+07	1.99447e+07	2.44257e+07	9.84783e+06	1.1892e+07	1.04173e+07	3.69882e+07	4.89823e+07	4.16929e+07
FALSE	High	Master Protein	NUP93	Q8N1F7	Nuclear pore complex protein Nup93 OS=Homo sapiens OX=9606 GN=NUP93 PE=1 SV=2	52	170.996	398	34	1181.74	34	0.923	0.513	0.785	0.566	0.889336	0.0262077	0.296493	0.0192867	1	0.150237	0.724036	0.0819445	2.29871e+07	3.67814e+07	3.69519e+07	2.02261e+07	4.01605e+07	20853799	2.15198e+07	3.25257e+07	4.24355e+07	1.49613e+07	2.12728e+07	2.07873e+07	6.03028e+07	9.79216e+07	7.84898e+07
FALSE	High	Master Protein	AGK	Q53H12	Acylglycerol kinase, mitochondrial OS=Homo sapiens OX=9606 GN=AGK PE=1 SV=2	67	170.57	368	23	1210.24	23	0.853	0.79	0.828	0.594	0.929996	0.752481	0.740489	0.161158	1	1	1	0.394581	3.37465e+07	5.25452e+07	4.42439e+07	3.41458e+07	7.71177e+07	4.57982e+07	3.58052e+07	4.68846e+07	6.16671e+07	2.60338e+07	3.88611e+07	2.89189e+07	8.33352e+07	1.35012e+08	9.7431e+07
FALSE	High	Master Protein	NPEPPS	P55786	Puromycin-sensitive aminopeptidase OS=Homo sapiens OX=9606 GN=NPEPPS PE=1 SV=2	44	169.665	301	29	834.26	29	0.823	0.648	0.9	0.875	0.642974	0.0734483	0.88229	0.467852	1	0.298639	1	0.814504	2.01644e+07	3.65204e+07	2.79003e+07	2.0504e+07	3.81813e+07	2.45315e+07	2.90947e+07	3.20585e+07	4.25502e+07	1.8324e+07	2.68112e+07	2.86932e+07	5.28246e+07	1.08395e+08	6.37065e+07
FALSE	High	Master Protein	KRT14	P02533	Keratin, type I cytoskeletal 14 OS=Homo sapiens OX=9606 GN=KRT14 PE=1 SV=4	58	169.157	305	9	1055.54	22	0.972	1.31	1.826	1.827	0.966069	0.942074	0.270142	0.510294	1	1	0.682177	0.853598	6.05935e+06	2.87881e+06	2.05314e+06	5.98408e+06	3.03888e+06	4.12864e+06	4.91006e+06	4.58505e+06	1.70731e+07	6.37448e+06	3.08975e+06	4.98435e+06	7.01164e+06	4.36771e+06	5.29851e+06
FALSE	High	Master Protein	ALDH1L2	Q3SY69	Mitochondrial 10-formyltetrahydrofolate dehydrogenase OS=Homo sapiens OX=9606 GN=ALDH1L2 PE=1 SV=2	53	168.713	240	32	654.21	37	0.858	0.664	0.618	0.445	0.340633	0.212516	0.076427	0.00344997	0.879679	0.590639	0.297961	0.0243377	6.55584e+06	1.56313e+07	1.65726e+07	1.1956e+07	1.77512e+07	1.21541e+07	8.12812e+06	1.16997e+07	1.6239e+07	6.51172e+06	6.85312e+06	5.63845e+06	3.05508e+07	4.96177e+07	3.2573e+07
FALSE	High	Master Protein	NUP188	Q5SRE5	Nucleoporin NUP188 OS=Homo sapiens OX=9606 GN=NUP188 PE=1 SV=1	25	168.396	251	33	761.86	33	0.8	0.664	0.911	0.605	0.955736	0.100461	0.997728	0.0502366	1	0.366199	1	0.169098	9.33962e+06	9.77382e+06	1.60066e+07	9.03986e+06	1.28766e+07	1.0423e+07	1.21884e+07	1.28227e+07	1.70694e+07	7.04732e+06	6.64128e+06	9.35544e+06	2.00141e+07	3.55767e+07	2.64302e+07
FALSE	High	Master Protein	ACLY	P53396	ATP-citrate synthase OS=Homo sapiens OX=9606 GN=ACLY PE=1 SV=3	35	167.942	299	30	894.84	30	2.029	1.338	1.835	1.513	1.89332e-05	0.0302145	6.0471e-05	0.0017364	0.00107474	0.164594	0.00237141	0.0150332	2.06958e+07	2.4469e+07	2.07346e+07	1.6518e+07	2.16018e+07	1.48501e+07	1.94226e+07	2.3006e+07	2.89686e+07	1.28939e+07	1.59173e+07	1.68048e+07	2.11057e+07	2.61865e+07	2.37968e+07
FALSE	High	Master Protein	HSP90B1	P14625	Endoplasmin OS=Homo sapiens OX=9606 GN=HSP90B1 PE=1 SV=1	38	167.682	351	25	1019.25	26	0.745	0.808	0.694	1.295	0.00765058	0.119858	0.00196962	0.02012	0.0657526	0.405944	0.0230923	0.0844336	1.39851e+07	2.205e+07	1.93885e+07	2.43839e+07	2.95808e+07	2.20708e+07	1.763e+07	1.80346e+07	2.45515e+07	2.98419e+07	2.86775e+07	3.11194e+07	5.14251e+07	6.07964e+07	4.88807e+07
FALSE	High	Master Protein	GMPS	P49915	GMP synthase [glutamine-hydrolyzing] OS=Homo sapiens OX=9606 GN=GMPS PE=1 SV=1	63	166.189	288	30	825.38	30	0.802	0.663	0.773	0.401	0.0958332	0.00665067	0.0820678	7.98755e-06	0.401701	0.0596142	0.312639	0.000573063	1.25401e+07	1.49585e+07	1.22235e+07	1.22337e+07	1.76716e+07	1.23649e+07	1.13316e+07	1.49773e+07	2.09213e+07	5.10073e+06	7.04363e+06	6.89259e+06	3.15536e+07	4.582e+07	3.34925e+07
FALSE	High	Master Protein	KPNA2	P52292	Importin subunit alpha-1 OS=Homo sapiens OX=9606 GN=KPNA2 PE=1 SV=1	57	166.068	311	20	1026.16	20	0.756	0.685	0.865	0.606	0.104787	0.00660736	0.884786	0.00156212	0.425766	0.0594964	1	0.0140085	1.7099e+07	1.85134e+07	1.88822e+07	1.82925e+07	2.40555e+07	1.6817e+07	2.05737e+07	2.35944e+07	2.95715e+07	1.27909e+07	1.36521e+07	1.44502e+07	4.59175e+07	4.95438e+07	4.852e+07
FALSE	High	Master Protein	NCAPD2	Q15021	Condensin complex subunit 1 OS=Homo sapiens OX=9606 GN=NCAPD2 PE=1 SV=3	32	164.901	234	36	657.07	36	1.203	0.73	1.451	0.998	0.492994	0.0429921	0.0172176	0.997286	1	0.208539	0.112166	1	8.18137e+06	1.05189e+07	8.50557e+06	6.08309e+06	9.82231e+06	6.45821e+06	1.17089e+07	1.27145e+07	1.38366e+07	6.76507e+06	7.40466e+06	6.99107e+06	1.70552e+07	2.07149e+07	1.37599e+07
FALSE	High	Master Protein	PFKL	P17858	ATP-dependent 6-phosphofructokinase, liver type OS=Homo sapiens OX=9606 GN=PFKL PE=1 SV=6	40	164.808	218	18	751.74	21	0.717	0.6	0.793	0.422	0.362	0.0517996	0.732276	0.00212061	0.912089	0.237916	1	0.0172966	6.15671e+06	6.3859e+06	6.78516e+06	7.85028e+06	5.36088e+06	6.34212e+06	6.01898e+06	9.46531e+06	1.01977e+07	3.37221e+06	3.0503e+06	4.17664e+06	1.76007e+07	2.04875e+07	1.77782e+07
FALSE	High	Master Protein	ATAD3B	Q5T9A4	ATPase family AAA domain-containing protein 3B OS=Homo sapiens OX=9606 GN=ATAD3B PE=1 SV=1	58	164.51	361	13	1109.26	29	0.936	0.423	0.988	0.284	0.999849	0.000416386	0.998007	2.04398e-05	1	0.00805012	1	0.000986146	7.4869e+06	9.33418e+06	8.91647e+06	3.47685e+06	5.64042e+06	4.57242e+06	8.93337e+06	9.88289e+06	1.33844e+07	1.61333e+06	3.05039e+06	2.60962e+06	1.4574e+07	2.5522e+07	1.78249e+07
FALSE	High	Master Protein	PCBP1	Q15365	Poly(rC)-binding protein 1 OS=Homo sapiens OX=9606 GN=PCBP1 PE=1 SV=2	72	163.686	369	12	1279.26	16	0.642	0.648	0.548	0.549	0.0116019	0.0239119	0.00150756	0.00139471	0.0906179	0.142031	0.0187275	0.0130668	1.36465e+07	2.06841e+07	1.24075e+07	1.50609e+07	2.771e+07	1.81682e+07	1.16474e+07	1.5539e+07	1.86842e+07	9.87821e+06	1.2372e+07	1.33237e+07	4.61276e+07	7.25876e+07	4.61986e+07
FALSE	High	Master Protein	TNPO3	Q9Y5L0	Transportin-3 OS=Homo sapiens OX=9606 GN=TNPO3 PE=1 SV=3	41	163.66	240	27	661.72	27	0.925	0.442	0.84	0.704	0.679857	0.144634	0.950737	0.470193	1	0.457081	1	0.814888	8.56557e+06	2.4449e+07	2.19587e+07	1.09093e+07	1.39457e+07	2.2994e+07	2.05751e+07	20288820	2.70925e+07	1.41046e+07	1.46645e+07	1.33502e+07	4.51937e+07	5.77725e+07	4.45842e+07
FALSE	High	Master Protein	PCBP2	Q15366	Poly(rC)-binding protein 2 OS=Homo sapiens OX=9606 GN=PCBP2 PE=1 SV=1	59	161.246	366	10	1304.58	14	0.678	0.701	0.741	0.664	0.0472246	0.260111	0.0925373	0.0220577	0.261156	0.658459	0.340837	0.090976	1.64571e+07	1.96081e+07	2.07115e+07	1.9886e+07	3.94063e+07	2.24213e+07	1.74709e+07	2.31899e+07	3.008e+07	1.3539e+07	1.61961e+07	2.04028e+07	5.45296e+07	7.39587e+07	4.7281e+07
FALSE	High	Master Protein	KIAA1244; ARFGEF3	Q5TH69	Brefeldin A-inhibited guanine nucleotide-exchange protein 3 OS=Homo sapiens OX=9606 GN=ARFGEF3 PE=1 SV=3	19	161.01	125	30	364.12	30	7.828	2.006	7.849	2.458	7.51969e-06	0.0156877	7.24497e-06	0.0161587	0.000558192	0.109499	0.000557305	0.0719745	6.96671e+06	9.55161e+06	8.33692e+06	3.42072e+06	2.66245e+06	2.38727e+06	7.97043e+06	9.12224e+06	1.24413e+07	1.24116e+06	2.91128e+06	2.53321e+06	1.95836e+06	3.11159e+06	1.78925e+06
FALSE	High	Master Protein	EDC4	Q6P2E9	Enhancer of mRNA-decapping protein 4 OS=Homo sapiens OX=9606 GN=EDC4 PE=1 SV=1	34	160.577	262	29	827.46	29	1.175	1.117	1.636	1.365	0.332683	0.858239	0.00471257	0.113914	0.864252	1	0.0428415	0.307072	6.95565e+06	8.71037e+06	9.92989e+06	8.1901e+06	1.1685e+07	8.67298e+06	1.10006e+07	1.19456e+07	1.61809e+07	8.1355e+06	6.4756e+06	1.10309e+07	1.29683e+07	1.73911e+07	1.52719e+07
FALSE	High	Master Protein	RIF1	Q5UIP0	Telomere-associated protein RIF1 OS=Homo sapiens OX=9606 GN=RIF1 PE=1 SV=2	19	159.75	186	30	545.6	30	0.584	0.465	1.218	0.588	0.946871	0.189606	0.602837	0.745384	1	0.553112	1	1	3.55507e+06	5.129e+06	9.40046e+06	4.03907e+06	4.31926e+06	5.08737e+06	9.71156e+06	1.02895e+07	1.40396e+07	4.15698e+06	5.91132e+06	3.772e+06	1.53764e+07	1.13145e+07	1.69303e+07
FALSE	High	Master Protein	TJP1	Q07157	Tight junction protein ZO-1 OS=Homo sapiens OX=9606 GN=TJP1 PE=1 SV=3	31	159.34	227	37	608.96	37	1.07	1.305	1.657	1.268	0.799433	0.119752	0.00147489	0.172298	1	0.405944	0.0184542	0.413428	7.41513e+06	1.08952e+07	1.2102e+07	1.10912e+07	1.77851e+07	1.44394e+07	1.50191e+07	1.75794e+07	2.18217e+07	1.05332e+07	9.02701e+06	1.18895e+07	1.78116e+07	2.71724e+07	1.47387e+07
FALSE	High	Master Protein	WAPAL; WAPL	Q7Z5K2	Wings apart-like protein homolog OS=Homo sapiens OX=9606 GN=WAPL PE=1 SV=1	36	158.487	172	29	518.97	29	0.729	0.524	0.805	0.552	0.343566	0.0323942	0.341142	0.0263676	0.882933	0.169446	0.783813	0.103849	4.11608e+06	9.05666e+06	6.42143e+06	4.79317e+06	8.47092e+06	4.62003e+06	4.95541e+06	7.7394e+06	9.89405e+06	3.49576e+06	4.52555e+06	4.70464e+06	1.61873e+07	3.10567e+07	1.36251e+07
FALSE	High	Master Protein	SMC4	Q9NTJ3	Structural maintenance of chromosomes protein 4 OS=Homo sapiens OX=9606 GN=SMC4 PE=1 SV=2	29	157.722	303	32	834.7	32	1.395	1.175	1.387	1.246	0.125186	0.570228	0.0544161	0.263434	0.473809	1	0.241313	0.54856	1.81318e+07	1.93018e+07	2.2773e+07	2.2938e+07	2.53636e+07	1.76849e+07	2.3444e+07	2.20112e+07	2.89277e+07	1.54315e+07	1.86566e+07	1.85041e+07	3.34492e+07	3.96138e+07	2.67833e+07
FALSE	High	Master Protein	ATAD3A	Q9NVI7	ATPase family AAA domain-containing protein 3A OS=Homo sapiens OX=9606 GN=ATAD3A PE=1 SV=2	46	157.605	352	8	1150.21	24	1.057	0.612	0.915	0.48	0.965608	0.000111943	0.72593	7.26006e-06	1	0.0031536	1	0.000573063	4.75185e+06	6.99792e+06	6.30218e+06	4.05696e+06	5.13041e+06	3.3413e+06	5.22508e+06	5.95674e+06	7.30623e+06	2.41888e+06	2.32152e+06	2.99083e+06	1.09607e+07	1.43656e+07	1.17214e+07
FALSE	High	Master Protein	BCL2L13	Q9BXK5	Bcl-2-like protein 13 OS=Homo sapiens OX=9606 GN=BCL2L13 PE=1 SV=1	59	156.743	264	18	938.62	18	2.109	1.721	1.967	0.826	0.163457	0.599014	0.176692	0.911141	0.554432	1	0.512197	1	9.10792e+06	2.60225e+07	1.81161e+07	1.15695e+07	2.0802e+07	16722849	1.51389e+07	1.89608e+07	2.29727e+07	9.58304e+06	5.82201e+06	6.86223e+06	1.5536e+07	3.37648e+07	1.61399e+07
FALSE	High	Master Protein	DNAJC10	Q8IXB1	DnaJ homolog subfamily C member 10 OS=Homo sapiens OX=9606 GN=DNAJC10 PE=1 SV=2	42	156.362	383	25	1108.06	25	0.189	0.592	0.318	0.941	1.46282e-05	0.0265398	0.000143268	0.858528	0.000901551	0.150826	0.00403571	1	6.53159e+06	1.33265e+07	7.37946e+06	3.2097e+07	3.40079e+07	2.07746e+07	1.2397e+07	1.28692e+07	1.88935e+07	3.51923e+07	2.75222e+07	3.71836e+07	7.50854e+07	1.30759e+08	7.55653e+07
FALSE	High	Master Protein	HNRNPH1	P31943	Heterogeneous nuclear ribonucleoprotein H OS=Homo sapiens OX=9606 GN=HNRNPH1 PE=1 SV=4	59	155.407	293	10	920.88	17	0.566	0.545	0.697	0.428	0.00601804	0.00723741	0.120172	0.000529991	0.0583659	0.0629414	0.404621	0.00661457	7.47904e+06	8.20971e+06	6.20721e+06	8.78249e+06	9.93194e+06	8.40291e+06	8.84239e+06	1.05059e+07	1.36407e+07	4.99096e+06	6.33072e+06	4.80776e+06	2.53608e+07	2.87831e+07	3.04195e+07
FALSE	High	Master Protein	SRP54	P61011	Signal recognition particle 54 kDa protein OS=Homo sapiens OX=9606 GN=SRP54 PE=1 SV=1	47	155.318	290	20	981.39	20	0.728	1.881	1.043	2.358	0.921081	0.00648646	0.999529	0.00157864	1	0.0586756	1	0.0140085	8.19166e+06	1.71267e+07	9.63612e+06	3.3487e+07	3.51185e+07	2.59221e+07	1.32001e+07	1.28091e+07	2.03183e+07	2.54666e+07	2.67108e+07	3.02755e+07	2.44037e+07	40639675	1.98548e+07
FALSE	High	Master Protein	KRT5	P13647	Keratin, type II cytoskeletal 5 OS=Homo sapiens OX=9606 GN=KRT5 PE=1 SV=3	51	155.229	435	18	1175.95	31	0.996	1.82	2.619	2.374	0.991457	0.344603	0.0719262	0.134128	1	0.781257	0.285989	0.344184	1.64508e+07	1.15544e+07	9.00312e+06	2.08753e+07	2.22371e+07	2.67504e+07	2.75671e+07	1.89464e+07	5.44956e+07	3.08307e+07	1.23958e+07	2.53544e+07	2.60799e+07	2.14907e+07	2.07415e+07
FALSE	High	Master Protein	GARS	P41250	Glycine--tRNA ligase OS=Homo sapiens OX=9606 GN=GARS1 PE=1 SV=3	36	154.776	291	21	849.74	21	0.946	0.814	0.887	0.609	0.903318	0.803674	0.628778	0.0204813	1	1	1	0.0855762	1.63785e+07	2.40287e+07	2.16351e+07	1.84222e+07	3.73309e+07	2.08009e+07	1.63863e+07	2.21542e+07	3.02364e+07	1.10687e+07	1.4395e+07	1.34791e+07	3.75788e+07	7.3145e+07	4.29802e+07
FALSE	High	Master Protein	RPN1	P04843	Dolichyl-diphosphooligosaccharide--protein glycosyltransferase subunit 1 OS=Homo sapiens OX=9606 GN=RPN1 PE=1 SV=1	53	154.041	306	25	935.63	25	0.717	0.816	0.733	0.797	0.0397442	0.340737	0.081381	0.18502	0.23035	0.776801	0.310615	0.435794	2.13962e+07	2.62185e+07	23915898	2.95385e+07	3.70659e+07	3.32636e+07	2.43483e+07	3.00118e+07	3.30518e+07	2.64849e+07	2.36069e+07	2.19948e+07	7.091e+07	7.28991e+07	6.54285e+07
FALSE	High	Master Protein		O15027	Protein transport protein Sec16A OS=Homo sapiens OX=9606 GN=SEC16A PE=1 SV=4	21	153.509	157	29	431.86	29	1.005	0.892	1.102	0.836	0.999782	0.893969	0.999999	0.385925	1	1	1	0.709128	4.25077e+06	4.76958e+06	6.01963e+06	4.62413e+06	5.55702e+06	5.90327e+06	5.24054e+06	4.44173e+06	7.71961e+06	3.74009e+06	3.54798e+06	3.38682e+06	1.08247e+07	1.13215e+07	9.37569e+06
FALSE	High	Master Protein	CTPS1	P17812	CTP synthase 1 OS=Homo sapiens OX=9606 GN=CTPS1 PE=1 SV=2	53	153.342	319	24	957.16	26	0.72	0.604	0.67	0.489	0.0625918	0.0401503	0.0633682	0.000993184	0.310283	0.197447	0.262939	0.0104885	2.89141e+07	3.75912e+07	2.86992e+07	2.79315e+07	5.73052e+07	3.19512e+07	3e+07	3.46543e+07	4.78536e+07	1.54034e+07	2.31854e+07	2.24199e+07	8.08799e+07	1.49366e+08	8.90165e+07
FALSE	High	Master Protein	KHSRP	Q92945	Far upstream element-binding protein 2 OS=Homo sapiens OX=9606 GN=KHSRP PE=1 SV=4	36	152.76	209	19	717.76	19	1.222	0.854	0.796	0.631	0.756667	0.879483	0.673677	0.0180156	1	1	1	0.0772902	1.17779e+07	1.34605e+07	1.21548e+07	9.16563e+06	1.46626e+07	9.99736e+06	7.38584e+06	1.15088e+07	1.13412e+07	3.33888e+06	6.74063e+06	6.39816e+06	2.14392e+07	2.65574e+07	1.96887e+07
FALSE	High	Master Protein	SLC25A5	P05141	ADP/ATP translocase 2 OS=Homo sapiens OX=9606 GN=SLC25A5 PE=1 SV=7	60	152.625	691	8	2043.58	23	0.972	0.953	1.042	0.849	0.672635	0.960706	0.910646	0.364919	1	1	1	0.688372	5.47449e+07	9.52897e+07	8.90885e+07	9.07192e+07	1.54793e+08	8.60067e+07	6.29911e+07	1.166e+08	1.29785e+08	4.79144e+07	7.49142e+07	7.52929e+07	1.68483e+08	2.34318e+08	233765999
FALSE	High	Master Protein	TMPO	P42167	Lamina-associated polypeptide 2, isoforms beta/gamma OS=Homo sapiens OX=9606 GN=TMPO PE=1 SV=2	50	152.179	307	8	1045.67	18	0.795	0.73	0.626	0.555	0.100396	0.229332	0.0147092	0.00708553	0.411389	0.61446	0.10182	0.0408961	3.95935e+06	7.71421e+06	7.87755e+06	6.59246e+06	9.48925e+06	8.8155e+06	4.59179e+06	6315704	8.06332e+06	4.33311e+06	4.25432e+06	5.14205e+06	1.49659e+07	2.38519e+07	2.07403e+07
FALSE	High	Master Protein	ACSL3	O95573	Long-chain-fatty-acid--CoA ligase 3 OS=Homo sapiens OX=9606 GN=ACSL3 PE=1 SV=3	43	152.065	204	22	607.27	24	0.633	0.571	0.613	0.386	0.00199969	0.000345857	0.00133089	7.81675e-06	0.0260771	0.00712279	0.0176277	0.000573063	8.99957e+06	1.04664e+07	9.80363e+06	9.39649e+06	1.26501e+07	9.99224e+06	8.65961e+06	1.05457e+07	1.48634e+07	4.69343e+06	6.99514e+06	5.88332e+06	2.87768e+07	4.06437e+07	3.28682e+07
FALSE	High	Master Protein	ABCE1	P61221	ATP-binding cassette sub-family E member 1 OS=Homo sapiens OX=9606 GN=ABCE1 PE=1 SV=1	50	150.673	298	20	959.54	20	0.925	0.851	0.961	0.664	1	0.987332	0.87653	0.667365	1	1	1	1	1.97484e+07	1.71821e+07	2.22054e+07	2.49863e+07	1.69123e+07	2.28227e+07	2.18134e+07	2.51761e+07	4.10027e+07	1.50269e+07	1.35478e+07	1.09732e+07	4.4119e+07	3.31042e+07	5.05066e+07
FALSE	High	Master Protein	TMPO	P42166	Lamina-associated polypeptide 2, isoform alpha OS=Homo sapiens OX=9606 GN=TMPO PE=1 SV=2	52	149.618	266	14	915.06	24	1.863	1.223	0.23	1.095	0.712478	0.999346	0.866834	0.999949	1	1	1	1	1.79062e+07	2.44333e+07	1.90549e+07	1.96509e+07	5.20668e+06	1.55001e+07	2.49076e+06	2.17799e+06	1.96767e+07	1.51572e+06	1.77515e+07	1.20218e+07	8.23962e+06	2.92861e+07	2.21572e+07
FALSE	High	Master Protein	KIF11	P52732	Kinesin-like protein KIF11 OS=Homo sapiens OX=9606 GN=KIF11 PE=1 SV=2	35	149.329	178	28	537.39	28	2.058	1.861	2.308	1.399	9.8749e-05	0.000226445	9.84154e-06	0.0349762	0.00334361	0.00509577	0.000678727	0.128727	8.03909e+06	9.18896e+06	1.01612e+07	1.00216e+07	1.19659e+07	9.58799e+06	1.27417e+07	1.16208e+07	1.43082e+07	6.02262e+06	5313254	6.23838e+06	1.05536e+07	1.19018e+07	8.58293e+06
FALSE	High	Master Protein	MMS19	Q96T76	MMS19 nucleotide excision repair protein homolog OS=Homo sapiens OX=9606 GN=MMS19 PE=1 SV=2	38	148.841	188	27	584.34	27	0.69	0.508	0.851	0.698	0.487942	0.0988279	0.901535	0.196476	1	0.362921	1	0.45552	6.11714e+06	6.90081e+06	8.29096e+06	5.52293e+06	1.07545e+07	5.88269e+06	6.5188e+06	9.72331e+06	13331615	3.795e+06	7056037	7.06803e+06	1.49897e+07	2.83618e+07	1.96649e+07
FALSE	High	Master Protein	KRT6A	P02538	Keratin, type II cytoskeletal 6A OS=Homo sapiens OX=9606 GN=KRT6A PE=1 SV=3	47	148.245	387	2	1060.49	28	2.021	1.293	1.787	1.816	0.982613	0.992539	0.89171	0.999377	1	1	1	1	2.17268e+06	427769	1.53607e+06	933967	1382086	1.64104e+06	1.19736e+06	1.48284e+06	2.67445e+06	1.16564e+06	110564	1.96576e+06	1.39735e+06	1.81413e+06	1.98617e+06
FALSE	High	Master Protein	LARS	Q9P2J5	Leucine--tRNA ligase, cytoplasmic OS=Homo sapiens OX=9606 GN=LARS1 PE=1 SV=2	33	146.772	203	29	591.02	29	1.015	0.736	0.972	0.676	0.953478	0.0383445	0.830956	0.0028896	1	0.190948	1	0.021304	9.53895e+06	1.43921e+07	1.41098e+07	1.03254e+07	1.62419e+07	1.02021e+07	1.08502e+07	1.43339e+07	1.80625e+07	6.49757e+06	7.76567e+06	9.1443e+06	2.32638e+07	3.94992e+07	2.53581e+07
FALSE	High	Master Protein	KRT16	P08779	Keratin, type I cytoskeletal 16 OS=Homo sapiens OX=9606 GN=KRT16 PE=1 SV=4	58	146.446	251	12	794.5	22	0.951	0.922	2.502	0.637	0.999999	0.997337	0.75196	0.974733	1	1	1	1	4.87497e+06	396752	1.14518e+06	3.22718e+06	439429	1.24118e+06	1.4082e+06	3.29016e+06	1.0878e+07	648426	380817	1.65819e+06	3.03381e+06	2.9241e+06	2.26251e+06
FALSE	High	Master Protein	SCRIB	Q14160	Protein scribble homolog OS=Homo sapiens OX=9606 GN=SCRIB PE=1 SV=4	32	145.828	226	31	691.02	33	0.926	0.774	1.211	0.729	0.997907	0.105467	0.425516	0.0938323	1	0.376779	0.887417	0.265563	7.19353e+06	1.06292e+07	1.3602e+07	6.83812e+06	1.27882e+07	9.44248e+06	1.23135e+07	1.44491e+07	1.87352e+07	6.7286e+06	7.08557e+06	7.18842e+06	2.11653e+07	2.81978e+07	1.93029e+07
FALSE	High	Master Protein	ATP1A3	P13637	Sodium/potassium-transporting ATPase subunit alpha-3 OS=Homo sapiens OX=9606 GN=ATP1A3 PE=1 SV=3	18	145.386	329	1	1135.22	15
FALSE	High	Master Protein	PPM1G	O15355	Protein phosphatase 1G OS=Homo sapiens OX=9606 GN=PPM1G PE=1 SV=1	48	144.335	241	20	750.16	20	1.505	1.871	1.204	1.128	0.0538629	0.000446213	0.384274	0.728971	0.283423	0.00827231	0.83845	1	1.24278e+07	1.61087e+07	1.15269e+07	1.8944e+07	3.04192e+07	1.90505e+07	1.32737e+07	1.17894e+07	1.59492e+07	9.10054e+06	9.35409e+06	1.20207e+07	2.02458e+07	2.49049e+07	1.83087e+07
FALSE	High	Master Protein	DNAJC11	Q9NVH1	DnaJ homolog subfamily C member 11 OS=Homo sapiens OX=9606 GN=DNAJC11 PE=1 SV=2	53	143.711	232	25	693.55	25	1.884	1.212	1.858	0.91	0.000211253	0.133091	0.00011059	0.976516	0.00558519	0.434643	0.00330119	1	2.56017e+07	3.44933e+07	3.22277e+07	2.46967e+07	2.91644e+07	2.19903e+07	3.85127e+07	3.47197e+07	3.92692e+07	1.52387e+07	1.32526e+07	1.44366e+07	3.33272e+07	4.04877e+07	3.21449e+07
FALSE	High	Master Protein	KIAA1524; CIP2A	Q8TCG1	Protein CIP2A OS=Homo sapiens OX=9606 GN=CIP2A PE=1 SV=2	45	141.487	323	35	819.86	35	1.505	1.096	1.59	1.031	0.133363	0.750593	0.0729167	0.999971	0.481827	1	0.288208	1	2.56987e+07	3.53138e+07	2.74154e+07	3.63968e+07	3.1065e+07	2.18637e+07	3.25182e+07	3.30409e+07	4.35611e+07	2.13599e+07	1.76759e+07	1.74949e+07	3.7045e+07	6.11455e+07	3.58191e+07
FALSE	High	Master Protein	SMC1A	Q14683	Structural maintenance of chromosomes protein 1A OS=Homo sapiens OX=9606 GN=SMC1A PE=1 SV=2	28	141.128	243	29	663.51	29	1.205	0.963	1.304	1.58	0.979081	0.825476	0.533511	0.336398	1	1	1	0.649807	6.98473e+06	1.00513e+07	8.99774e+06	7.47349e+06	1.10404e+07	6.16191e+06	8.63884e+06	1.49642e+07	1.32379e+07	9.97188e+06	7.24054e+06	1.42792e+07	1.37331e+07	2.72661e+07	1.27274e+07
FALSE	High	Master Protein	KRT6B	P04259	Keratin, type II cytoskeletal 6B OS=Homo sapiens OX=9606 GN=KRT6B PE=1 SV=5	46	140.955	398	2	1110.53	27	2.576	0.751	2.128	1.648	0.440552	0.994679	0.607151	0.83602	1	1	1	1	842243		915055		146395	830511		1.03829e+06	887534	419591		725080	680675	637375	830585
FALSE	High	Master Protein	UBR5	O95071	E3 ubiquitin-protein ligase UBR5 OS=Homo sapiens OX=9606 GN=UBR5 PE=1 SV=2	15	140.882	165	31	464.97	31	0.951	1.024	1.58	2.284	0.999972	0.889547	0.0084662	0.000214064	1	1	0.067397	0.0034867	2.81188e+06	3.96688e+06	2.8725e+06	3.03136e+06	5.0297e+06	5.23835e+06	4.95852e+06	6.02227e+06	8.99881e+06	7.64056e+06	6.46648e+06	7.71365e+06	6.64902e+06	7.08299e+06	6.55807e+06
FALSE	High	Master Protein	P4HB	P07237	Protein disulfide-isomerase OS=Homo sapiens OX=9606 GN=P4HB PE=1 SV=3	52	140.137	188	22	493.99	22	0.186	0.574	0.324	0.618	3.71198e-06	0.0124218	5.3196e-05	0.0440473	0.000325642	0.0933077	0.00212784	0.152264	4.5248e+06	1.00495e+07	5.70687e+06	2.04104e+07	2.4721e+07	1.68604e+07	8.4249e+06	1.08379e+07	1.44276e+07	1.7628e+07	1.55995e+07	1.83185e+07	57752156	7.91048e+07	5.46601e+07
FALSE	High	Master Protein	MAP4	P27816	Microtubule-associated protein 4 OS=Homo sapiens OX=9606 GN=MAP4 PE=1 SV=3	40	137.278	250	28	750.18	28	1.841	1.813	1.843	1.764	0.00214634	0.00209639	0.00131168	0.00238973	0.0267254	0.0265005	0.017489	0.0185954	1.25148e+07	2.05807e+07	1.78211e+07	1.60546e+07	2.68909e+07	1.9605e+07	1.80073e+07	1.86285e+07	2.42547e+07	1.59205e+07	1.45293e+07	1.51461e+07	2.24685e+07	2.49896e+07	1.62113e+07
FALSE	High	Master Protein	MCM4	P33991	DNA replication licensing factor MCM4 OS=Homo sapiens OX=9606 GN=MCM4 PE=1 SV=5	39	137.102	150	25	448.1	25	0.605	0.615	0.737	0.507	0.227417	0.367533	0.833047	0.0128005	0.695587	0.814354	1	0.0615063	8.31443e+06	1.23969e+07	9.69722e+06	9.10041e+06	1.40356e+07	1.70907e+07	1.13883e+07	1.20698e+07	2.10184e+07	5.26668e+06	6.99971e+06	8.53013e+06	2.25329e+07	4.18666e+07	3.17516e+07
FALSE	High	Master Protein	RUVBL2	Q9Y230	RuvB-like 2 OS=Homo sapiens OX=9606 GN=RUVBL2 PE=1 SV=3	53	137.086	288	21	914.77	21	1.941	2.001	2.696	2.082	0.000127422	6.84462e-05	2.58152e-06	8.60799e-05	0.00400382	0.00229517	0.000271739	0.00224126	2.25724e+07	3.3195e+07	2.27562e+07	2.85307e+07	4.1837e+07	3.02455e+07	3.81805e+07	4.04083e+07	4.98331e+07	2.41412e+07	2.06733e+07	2.91929e+07	2.85805e+07	3.38329e+07	2.57851e+07
FALSE	High	Master Protein	SLC25A12	O75746	Calcium-binding mitochondrial carrier protein Aralar1 OS=Homo sapiens OX=9606 GN=SLC25A12 PE=1 SV=2	46	136.84	233	16	658.56	24	0.532	0.286	0.66	0.268	0.116554	0.00299748	0.618328	0.00197422	0.450243	0.0348579	1	0.0167157	2.53677e+06	5.65097e+06	4.04496e+06	1.85301e+06	5.2684e+06	2.42738e+06	4.77952e+06	6.32738e+06	6.81378e+06	1.71865e+06	2.51518e+06	1.93838e+06	1.06823e+07	2.07635e+07	1.42735e+07
FALSE	High	Master Protein	PCMT1	P22061	Protein-L-isoaspartate(D-aspartate) O-methyltransferase OS=Homo sapiens OX=9606 GN=PCMT1 PE=1 SV=4	67	136.406	280	13	1057.53	13	0.741	0.884	0.641	1.098	0.0936605	0.998875	0.00970276	0.917406	0.39816	1	0.0746366	1	1.85745e+07	2.75063e+07	2.51483e+07	2.96998e+07	50683133	3.35133e+07	1.83054e+07	2.37343e+07	3.06767e+07	2.45438e+07	3.31889e+07	3.60511e+07	5.16295e+07	9.01722e+07	6.37308e+07
FALSE	High	Master Protein	CTNND1	O60716	Catenin delta-1 OS=Homo sapiens OX=9606 GN=CTNND1 PE=1 SV=1	36	135.993	119	23	397.57	23	1.07	0.671	1.017	0.531	0.999919	0.713951	0.999688	0.14946	1	1	1	0.372381	1.92069e+06	5.24818e+06	7.25735e+06	3.25281e+06	5.25223e+06	3.3947e+06	3.15897e+06	5.48765e+06	6.45076e+06	1.68809e+06	2.33283e+06	2.39919e+06	7.35399e+06	1.20486e+07	9.1152e+06
FALSE	High	Master Protein	MSH2	P43246	DNA mismatch repair protein Msh2 OS=Homo sapiens OX=9606 GN=MSH2 PE=1 SV=1	33	135.702	181	24	507.1	24	0.9	0.667	0.852	0.645	0.865896	0.230006	0.958844	0.149572	1	0.615429	1	0.372381	5.23804e+06	8.39537e+06	7.99762e+06	7.77047e+06	8.33547e+06	5.66571e+06	6.89444e+06	8.26263e+06	1.11357e+07	4.8344e+06	6.179e+06	4.59888e+06	1.22639e+07	2.60594e+07	1.66789e+07
FALSE	High	Master Protein	PDIA6	Q15084	Protein disulfide-isomerase A6 OS=Homo sapiens OX=9606 GN=PDIA6 PE=1 SV=1	43	135.196	152	16	518.22	16	0.073	0.134	0.082	0.141	0.000115589	0.00122288	0.000176142	0.00222413	0.00382709	0.0178309	0.00436684	0.0176905	869879	5.73176e+06	3.08939e+06	6.78544e+06	8.02242e+06	4.57908e+06	1.68273e+06	4.69724e+06	4.71133e+06	4.93688e+06	5.09533e+06	6.919e+06	7.80574e+07	1.52227e+08	7.78084e+07
FALSE	High	Master Protein	IMPDH2	P12268	Inosine-5'-monophosphate dehydrogenase 2 OS=Homo sapiens OX=9606 GN=IMPDH2 PE=1 SV=2	40	135.054	229	15	743.29	16	0.877	0.53	0.781	0.268	0.999991	0.252899	0.988924	0.00375749	1	0.652772	1	0.0260718	1.49922e+07	1.54051e+07	1.78798e+07	1.11053e+07	9.95233e+06	1.45402e+07	1.24597e+07	18522836	2.14193e+07	4.56293e+06	3.49011e+06	5.58202e+06	3.71007e+07	2.41691e+07	4.87398e+07
FALSE	High	Master Protein	CASC5; KNL1	Q8NG31	Kinetochore scaffold 1 OS=Homo sapiens OX=9606 GN=KNL1 PE=1 SV=3	16	133.854	141	28	388.31	28	0.858	0.804	1.014	1.163	0.982346	0.835263	0.698569	0.217851	1	1	1	0.488577	2.4132e+06	3.10225e+06	2.92401e+06	2.35792e+06	4.69395e+06	3.06028e+06	3.29562e+06	3.51923e+06	5.55678e+06	3.34682e+06	3.15194e+06	4.2279e+06	6.38663e+06	8.79751e+06	4.66388e+06
FALSE	High	Master Protein	HNRNPU	Q00839	Heterogeneous nuclear ribonucleoprotein U OS=Homo sapiens OX=9606 GN=HNRNPU PE=1 SV=6	32	133.42	345	22	1086.44	22	1.016	0.893	1.054	0.821	0.527983	0.999711	0.471566	0.971846	1	1	0.959442	1	2.56497e+07	2.98446e+07	4.07376e+07	2.76426e+07	3.03853e+07	3.28343e+07	2.88746e+07	4.1959e+07	4.27198e+07	2.11437e+07	2.08272e+07	2.24692e+07	5.65658e+07	5.12095e+07	5.60006e+07
FALSE	High	Master Protein	UBAP2L	Q14157	Ubiquitin-associated protein 2-like OS=Homo sapiens OX=9606 GN=UBAP2L PE=1 SV=2	27	132.949	164	17	536.39	17	1.655	1.353	1.483	1.677	0.092991	0.24826	0.107375	0.0817989	0.397063	0.649022	0.379287	0.240961	3.71231e+06	7.01567e+06	5.33804e+06	4.5348e+06	8.71174e+06	4.51094e+06	6.80689e+06	5.22633e+06	5.90704e+06	4.57185e+06	5.2083e+06	4.77014e+06	5.93165e+06	1.06156e+07	4.72344e+06
FALSE	High	Master Protein	NUP160	Q12769	Nuclear pore complex protein Nup160 OS=Homo sapiens OX=9606 GN=NUP160 PE=1 SV=3	28	131.676	184	29	520.19	29	1.321	1.021	1.616	1.131	0.260554	0.997371	0.133303	0.98334	0.752798	1	0.432801	1	5.32646e+06	7.02742e+06	1.06262e+07	5.3672e+06	5.91191e+06	6.82898e+06	7.02719e+06	1.0155e+07	1.11205e+07	4.0404e+06	6.19263e+06	5.53936e+06	8.88419e+06	1.3067e+07	1.18985e+07
FALSE	High	Master Protein	MTR	Q99707	Methionine synthase OS=Homo sapiens OX=9606 GN=MTR PE=1 SV=2	26	130.934	169	25	486.66	25	2.657	2.694	2.771	2.292	0.125203	0.0203892	0.149444	0.248371	0.473809	0.129702	0.462676	0.528647	1.37493e+07	1.29798e+07	1.45054e+07	1.36081e+07	7.05581e+07	1.6435e+07	1.44245e+07	1.71885e+07	1.47037e+07	1.4005e+07	1.06521e+07	8.35609e+06	1.56913e+07	1.40982e+07	7.53383e+06
FALSE	High	Master Protein	GEMIN5	Q8TEQ6	Gem-associated protein 5 OS=Homo sapiens OX=9606 GN=GEMIN5 PE=1 SV=3	27	130.806	187	29	537.39	29	1.294	1.352	2.252	1.417	0.200403	0.0910503	9.92655e-05	0.0446728	0.637195	0.345291	0.00323142	0.153873	4.28959e+06	5.8374e+06	4.3409e+06	4.58487e+06	8.76466e+06	5.91194e+06	9.33351e+06	9563386	1.19827e+07	5.0473e+06	4.34989e+06	5.3637e+06	7.19488e+06	1.17575e+07	5.89403e+06
FALSE	High	Master Protein	HNRNPM	P52272	Heterogeneous nuclear ribonucleoprotein M OS=Homo sapiens OX=9606 GN=HNRNPM PE=1 SV=3	42	130.731	217	23	615.48	23	0.889	1.108	1.006	0.964	0.802564	0.776815	0.999665	0.954313	1	1	1	1	1.02966e+07	1.50479e+07	1.07816e+07	1.61446e+07	2.13092e+07	1.53889e+07	1.36286e+07	1.50184e+07	1.77426e+07	1.21406e+07	1.12148e+07	1.05917e+07	2.5144e+07	3.65593e+07	2.37803e+07
FALSE	High	Master Protein	UNC45A	Q9H3U1	Protein unc-45 homolog A OS=Homo sapiens OX=9606 GN=UNC45A PE=1 SV=1	34	130.593	207	25	625.96	25	0.754	0.768	0.694	0.682	0.151245	0.0280634	0.0387467	0.051103	0.527852	0.157667	0.195849	0.171115	8.27964e+06	1.17931e+07	8.80831e+06	1.03432e+07	1.46609e+07	7.06588e+06	8.77156e+06	9.31335e+06	1.22314e+07	7.46905e+06	8.38937e+06	8.34379e+06	2.31979e+07	3.76521e+07	2.43642e+07
FALSE	High	Master Protein	ALDH18A1	P54886	Delta-1-pyrroline-5-carboxylate synthase OS=Homo sapiens OX=9606 GN=ALDH18A1 PE=1 SV=2	38	130.54	225	21	689.18	21	0.709	0.544	0.785	0.568	0.0760776	0.00117023	0.143688	0.00144603	0.355496	0.0177116	0.449728	0.013298	7.3071e+06	9.60947e+06	1.04231e+07	7.59256e+06	9.866e+06	6.45667e+06	9.73038e+06	1.01067e+07	1.37636e+07	6.18083e+06	7.07908e+06	4.98414e+06	2.21965e+07	3.32815e+07	2.94456e+07
FALSE	High	Master Protein	ESYT1	Q9BSJ8	Extended synaptotagmin-1 OS=Homo sapiens OX=9606 GN=ESYT1 PE=1 SV=1	32	130.465	160	23	488.62	23	1.236	1.122	2.15	1.292	0.352492	0.347336	0.000296323	0.197574	0.897507	0.78459	0.00623838	0.456964	4.788e+06	5.52304e+06	5.39118e+06	7.50135e+06	6.402e+06	5.46674e+06	9.56856e+06	9.27683e+06	1.27529e+07	4.26408e+06	5.49857e+06	5.45443e+06	8.40381e+06	1.12624e+07	8.04923e+06
FALSE	High	Master Protein	VPS13C	Q709C8	Vacuolar protein sorting-associated protein 13C OS=Homo sapiens OX=9606 GN=VPS13C PE=1 SV=1	11	130.28	93	29	261.92	29	2.193	0.744	3.33	1.299	0.00113393	0.945449	4.10084e-05	0.148049	0.0180866	1	0.00178297	0.370168	3.11504e+06	3.91223e+06	3412085	1.29578e+06	2.92839e+06	1.18524e+06	5.32331e+06	5.4085e+06	7.84189e+06	2.02442e+06	1.85119e+06	2.10782e+06	3.08269e+06	4.33667e+06	2.50792e+06
FALSE	High	Master Protein	FAF2	Q96CS3	FAS-associated factor 2 OS=Homo sapiens OX=9606 GN=FAF2 PE=1 SV=2	54	129.348	244	16	737.5	16	1.781	0.94	1.342	0.766	3.24251e-05	0.998749	0.00236695	0.208107	0.00152635	1	0.0249153	0.474794	1.74849e+07	2.47319e+07	2.3117e+07	1.17992e+07	1.72961e+07	1.36378e+07	1.63448e+07	1.90228e+07	2.43094e+07	7.99154e+06	1.00877e+07	9.61584e+06	2.39043e+07	2.75049e+07	2.43919e+07
FALSE	High	Master Protein	SLC25A4	P12235	ADP/ATP translocase 1 OS=Homo sapiens OX=9606 GN=SLC25A4 PE=1 SV=4	69	129.299	435	5	1247.01	20	0.74	0.728	0.705	0.742	0.412682	0.263263	0.779379	0.908267	0.970319	0.663664	1	1	2.24849e+06	2.82953e+06	1.59747e+06	1.15878e+06	4.23317e+06	2.91698e+06	2.41165e+06	2.35781e+06	4.7216e+06	2.12249e+06	3.01634e+06	2.57436e+06	6.27983e+06	9.25862e+06	6.88835e+06
FALSE	High	Master Protein	ANKHD1; ANKHD1-EIF4EBP3	Q8IWZ3	Ankyrin repeat and KH domain-containing protein 1 OS=Homo sapiens OX=9606 GN=ANKHD1 PE=1 SV=1	13	129.152	142	11	465.9	23	1.902	1.577	3.974	5.821	0.515642	0.847978	0.0164376	0.00419918	1	1	0.108142	0.0281915	784934	753804	492372	618243	1.07553e+06	418001	3.30084e+06	1.6374e+06	1.05986e+06	1.85521e+06	1.95864e+06	2.03974e+06	693618	1.46884e+06	517271
FALSE	High	Master Protein	GTF3C1	Q12789	General transcription factor 3C polypeptide 1 OS=Homo sapiens OX=9606 GN=GTF3C1 PE=1 SV=4	18	128.75	125	29	291.74	29	1.525	1.969	2.042	3.593	0.0066585	0.000525556	0.000449101	1.97853e-06	0.0614875	0.00942179	0.00816325	0.000261277	3.13562e+06	4.52607e+06	5.81997e+06	5.12451e+06	8.68281e+06	6.21274e+06	5.49751e+06	5.52897e+06	8.21025e+06	8.57206e+06	9.59918e+06	8.9809e+06	5.19178e+06	6.69126e+06	5.38533e+06
FALSE	High	Master Protein	MYH9	P35579	Myosin-9 OS=Homo sapiens OX=9606 GN=MYH9 PE=1 SV=4	21	128.597	79	29	229.39	29	1.606	3.07	1.579	4.76	0.248639	0.000200178	0.143518	5.76855e-05	0.735713	0.00487347	0.449728	0.00173011	2.43844e+06	2.40649e+06	3.09531e+06	5.71392e+06	1.20278e+07	5.59947e+06	3.04901e+06	3.08996e+06	3.68976e+06	7.21548e+06	7.25589e+06	5.40943e+06	3.17259e+06	4.62475e+06	4.24888e+06
FALSE	High	Master Protein	DBN1	Q16643	Drebrin OS=Homo sapiens OX=9606 GN=DBN1 PE=1 SV=4	43	128.543	215	19	681.17	19	1.431	1.085	1.171	0.807	0.110312	0.990676	0.902428	0.207633	0.440766	1	1	0.474794	1.05359e+07	1.59132e+07	2.00578e+07	1.09207e+07	1.82831e+07	1.28348e+07	1.07855e+07	1.43371e+07	1.68455e+07	5.90889e+06	7.81324e+06	8.26282e+06	1.94616e+07	2.48787e+07	2.44499e+07
FALSE	High	Master Protein	GNB2L1; RACK1	P63244	Receptor of activated protein C kinase 1 OS=Homo sapiens OX=9606 GN=RACK1 PE=1 SV=3	75	127.971	228	17	787.8	17	0.512	0.597	0.967	0.862	0.0516622	0.110281	0.955538	0.684911	0.277171	0.386966	1	1	1.22289e+07	1.1917e+07	9.32221e+06	1.37207e+07	2.90145e+07	8.64299e+06	1.60218e+07	2.51149e+07	2.91001e+07	1.24229e+07	1.65328e+07	1.8459e+07	3.96374e+07	7.00016e+07	41582073
FALSE	High	Master Protein	NUP214	P35658	Nuclear pore complex protein Nup214 OS=Homo sapiens OX=9606 GN=NUP214 PE=1 SV=2	20	127.672	169	26	470.27	26	1.942	1.646	1.707	1.388	0.000165986	0.00148972	0.00119115	0.0248764	0.00451202	0.0208349	0.0163171	0.0996093	9.47127e+06	1.05712e+07	1.28696e+07	8.78372e+06	1.33316e+07	1.21666e+07	9.6892e+06	1.07339e+07	1.24548e+07	7.28162e+06	6.1972e+06	7.73211e+06	8.55015e+06	1.48633e+07	1.20679e+07
FALSE	High	Master Protein	TDRKH	Q9Y2W6	Tudor and KH domain-containing protein OS=Homo sapiens OX=9606 GN=TDRKH PE=1 SV=2	54	127.338	199	20	655.36	20	2.936	1.895	2.65	1.612	6.06817e-05	0.00272993	6.75921e-05	0.0334716	0.00260257	0.0326268	0.00248881	0.125395	8.26108e+06	1.6276e+07	1.4568e+07	9.77385e+06	1.34567e+07	9.35199e+06	1.16344e+07	1.4363e+07	1.79939e+07	6.83225e+06	5.56481e+06	7.74086e+06	8.25879e+06	1.45362e+07	9.32384e+06
FALSE	High	Master Protein	PCNA	P12004	Proliferating cell nuclear antigen OS=Homo sapiens OX=9606 GN=PCNA PE=1 SV=1	67	127.255	340	13	1202.82	13	0.823	0.7	1.005	0.54	0.536257	0.111891	0.989257	0.00425058	1	0.391223	1	0.0281915	3.43196e+07	5.14751e+07	3.79613e+07	3.57688e+07	6.54133e+07	3.49138e+07	4.33498e+07	5.4e+07	6.72982e+07	2.24036e+07	2.86358e+07	2.56855e+07	9.04401e+07	1.52041e+08	8.47172e+07
FALSE	High	Master Protein	DNAJA1	P31689	DnaJ homolog subfamily A member 1 OS=Homo sapiens OX=9606 GN=DNAJA1 PE=1 SV=2	59	125.846	231	18	797.16	18	1.266	2.002	1.425	1.773	0.0209901	7.08386e-06	0.00259421	3.12533e-05	0.144167	0.00073523	0.0264715	0.00117163	1.00986e+07	1.30511e+07	1.27703e+07	2.32846e+07	2.50356e+07	2.19399e+07	1.3326e+07	1.57237e+07	1.72012e+07	1.46917e+07	1.38971e+07	1.90496e+07	1.56267e+07	2.60779e+07	1.84299e+07
FALSE	High	Master Protein	TTK	P33981	Dual specificity protein kinase TTK OS=Homo sapiens OX=9606 GN=TTK PE=1 SV=2	33	125.176	143	20	480.45	20	1.295	1.451	1.123	0.964	0.996319	0.999906	0.999102	0.99859	1	1	1	1	2.91078e+06	6.14456e+06	2.70879e+06	4.02672e+06	4.19511e+06	4.30098e+06	2.61567e+06	3.25173e+06	5.15407e+06	1.69607e+06	2.17496e+06	5.67681e+06	4.87694e+06	1.53725e+07	4.64313e+06
FALSE	High	Master Protein	PRDX4	Q13162	Peroxiredoxin-4 OS=Homo sapiens OX=9606 GN=PRDX4 PE=1 SV=1	65	124.73	179	11	519.87	14	0.147	0.179	0.191	0.216	3.47386e-09	1.86382e-08	1.47484e-08	3.92502e-08	2.23485e-06	1.22515e-05	7.37421e-06	2.51463e-05	8.38752e+06	1.13801e+07	1.00866e+07	1.65127e+07	1.63283e+07	1.37111e+07	1.29925e+07	1.43268e+07	1.55108e+07	1.25162e+07	1.37039e+07	1.28563e+07	1.17901e+08	1.77135e+08	1.34623e+08
FALSE	High	Master Protein	HSPA2	P54652	Heat shock-related 70 kDa protein 2 OS=Homo sapiens OX=9606 GN=HSPA2 PE=1 SV=1	25	124.266	446	2	1235.48	15	0.014	0.102	0.024	0.159	1.69632e-07	7.19388e-05	7.96399e-07	0.000641206	3.72168e-05	0.00232563	0.000129842	0.00756073	968109	1.32629e+06	1.87767e+06	1.14695e+07	1.0847e+07	1.04935e+07	3.41115e+06	2.41219e+06	2.84543e+06	1.23826e+07	9.94009e+06	1.83772e+07	7.66386e+07	2.42828e+08	1.72852e+08
FALSE	High	Master Protein	IARS2	Q9NSE4	Isoleucine--tRNA ligase, mitochondrial OS=Homo sapiens OX=9606 GN=IARS2 PE=1 SV=2	30	124.161	160	25	433.33	25	0.902	0.555	0.756	0.8	0.857384	0.00748761	0.558811	0.264202	1	0.0641981	1	0.549015	7.25e+06	1.11648e+07	1.13299e+07	6.78984e+06	1.11294e+07	5.01646e+06	9.78668e+06	9718269	1.21004e+07	7.95842e+06	8.03379e+06	6.79998e+06	2.16607e+07	3.21063e+07	1.99508e+07
FALSE	High	Master Protein	C2orf44; WDCP	Q9H6R7	WD repeat and coiled-coil-containing protein OS=Homo sapiens OX=9606 GN=WDCP PE=1 SV=1	58	123.783	160	25	464.72	25	0.256	0.406	0.38	0.358	7.87741e-05	0.00449578	0.000867332	0.000750423	0.00298106	0.0452679	0.0133436	0.00842553	4.37309e+06	5.90655e+06	4.27329e+06	8.49843e+06	1.51105e+07	8.40275e+06	7.29641e+06	6.32549e+06	1.08846e+07	5.29606e+06	6.29941e+06	6.98162e+06	3.70078e+07	7.49064e+07	2.65332e+07
FALSE	High	Master Protein	RHOT2	Q8IXI1	Mitochondrial Rho GTPase 2 OS=Homo sapiens OX=9606 GN=RHOT2 PE=1 SV=2	42	123.323	175	14	571.46	16	1.003	0.97	0.9	0.874	0.9919	0.978067	0.90312	0.767174	1	1	1	1	6.3267e+06	9.17692e+06	6.72051e+06	7.72724e+06	1.01482e+07	6.19317e+06	4.81632e+06	7.30992e+06	1.06032e+07	5.49321e+06	6.05802e+06	4.88982e+06	1.38246e+07	1.92104e+07	1.24424e+07
FALSE	High	Master Protein	EIF4G3	O43432	Eukaryotic translation initiation factor 4 gamma 3 OS=Homo sapiens OX=9606 GN=EIF4G3 PE=1 SV=2	19	122.892	171	22	425.53	27	0.946	1.906	1.798	2.658	0.991654	0.0122109	0.0201955	0.00147521	1	0.0926147	0.12505	0.0134541	2.02296e+06	3.16812e+06	1.48543e+06	4.99705e+06	8.56781e+06	4.61217e+06	4.6886e+06	4.78763e+06	6.16792e+06	5.66553e+06	6.13635e+06	6.24057e+06	4.72536e+06	6.5133e+06	2.3489e+06
FALSE	High	Master Protein	FKBP8	Q14318	Peptidyl-prolyl cis-trans isomerase FKBP8 OS=Homo sapiens OX=9606 GN=FKBP8 PE=1 SV=2	48	122.436	233	14	709.93	14	2.639	3.394	2.684	3.35	4.80837e-06	6.07101e-07	4.17012e-06	5.29536e-07	0.000386673	0.00014965	0.000397154	0.000101777	1.07132e+07	1.74224e+07	1.49727e+07	2.00071e+07	27523915	1.82135e+07	1.24481e+07	1.79814e+07	2.07042e+07	1.6057e+07	1.65153e+07	1.69287e+07	1.17341e+07	1.46453e+07	1.06596e+07
FALSE	High	Master Protein	SERPINH1	P50454	Serpin H1 OS=Homo sapiens OX=9606 GN=SERPINH1 PE=1 SV=2	50	122.363	169	16	521.92	16	0.423	0.561	0.434	0.48	0.000221238	0.00227985	6.87929e-05	0.000412368	0.00577014	0.028636	0.00248881	0.00554246	8.40095e+06	1.42759e+07	9.87993e+06	1.28092e+07	2.06442e+07	1.46799e+07	8.76753e+06	1.11465e+07	1.38225e+07	9.49408e+06	1.21443e+07	9.46725e+06	4.3055e+07	6.3774e+07	4.21574e+07
FALSE	High	Master Protein	HCFC1	P51610	Host cell factor 1 OS=Homo sapiens OX=9606 GN=HCFC1 PE=1 SV=2	16	122.306	156	23	430.15	23	0.706	0.979	0.86	1.347	0.0893326	1	0.840244	0.269897	0.385092	1	1	0.554789	5.27083e+06	5.51667e+06	5.68464e+06	9.96464e+06	1.02352e+07	8.81083e+06	8.66645e+06	6.50278e+06	9.41687e+06	1.01362e+07	7.97175e+06	1.04933e+07	1.78012e+07	1.8136e+07	1.51293e+07
FALSE	High	Master Protein	GFM2	Q969S9	Ribosome-releasing factor 2, mitochondrial OS=Homo sapiens OX=9606 GN=GFM2 PE=1 SV=1	40	122.239	157	23	457.19	23	0.629	0.304	0.917	0.278	0.379581	0.00187144	0.999994	0.000319573	0.929552	0.0241208	1	0.00461819	6.75596e+06	1.40107e+07	9.71158e+06	4.40925e+06	9.96795e+06	5.2358e+06	1.16644e+07	1.54675e+07	2.2119e+07	2.58088e+06	3.64959e+06	4.86901e+06	2.1816e+07	4.1286e+07	2.90093e+07
FALSE	High	Master Protein	RPS3	P23396	40S ribosomal protein S3 OS=Homo sapiens OX=9606 GN=RPS3 PE=1 SV=2	75	121.899	487	18	1525.03	18	0.859	0.786	0.734	0.775	0.250328	0.2254	0.161085	0.255173	0.736483	0.607506	0.481571	0.536027	9.54265e+07	1.20285e+08	8.04984e+07	1.07058e+08	1.68306e+08	9.17284e+07	1.02586e+08	9.8766e+07	1.3074e+08	7.97637e+07	9.25719e+07	9.82193e+07	2.40953e+08	3.54672e+08	2.26447e+08
FALSE	High	Master Protein	LTN1	O94822	E3 ubiquitin-protein ligase listerin OS=Homo sapiens OX=9606 GN=LTN1 PE=1 SV=6	23	121.729	140	30	384.04	30	0.946	0.457	0.607	0.743	0.916008	0.00882234	0.0897047	0.125352	1	0.0724902	0.334618	0.328685	5.45082e+06	8273132	5.15334e+06	3.23247e+06	5.47171e+06	3.19629e+06	3.93934e+06	4.12227e+06	7.05005e+06	2.79875e+06	4.65008e+06	4.89378e+06	1.25088e+07	2.71146e+07	1.09292e+07
FALSE	High	Master Protein	DVL2	O14641	Segment polarity protein dishevelled homolog DVL-2 OS=Homo sapiens OX=9606 GN=DVL2 PE=1 SV=1	41	120.941	244	15	659.02	21	2.144	2.484	1.65	2.449	0.00364384	0.00122135	0.035102	0.00100971	0.039958	0.0178309	0.184071	0.010547	1.17799e+07	1.59384e+07	1.26586e+07	1.67418e+07	2.71221e+07	1.38366e+07	1.02044e+07	1.1359e+07	1.62785e+07	1.21782e+07	1.52803e+07	1.53646e+07	1.19243e+07	2.26355e+07	8.72922e+06
FALSE	High	Master Protein	SLC3A2	P08195	4F2 cell-surface antigen heavy chain OS=Homo sapiens OX=9606 GN=SLC3A2 PE=1 SV=3	36	120.75	228	17	750.93	17	0.945	0.743	1.013	0.82	0.95783	0.40304	0.344787	0.989936	1	0.867681	0.788986	1	1.16559e+07	1.45399e+07	1.35673e+07	1.16383e+07	1.39502e+07	1.20726e+07	1.71837e+07	1.61025e+07	1.96057e+07	1.09676e+07	1.00689e+07	1.15405e+07	2.72279e+07	2.52024e+07	2.73414e+07
FALSE	High	Master Protein	ANKRD17	O75179	Ankyrin repeat domain-containing protein 17 OS=Homo sapiens OX=9606 GN=ANKRD17 PE=1 SV=3	13	120.581	139	10	435.87	22	1.638	1.632	2.588	1.772	0.223996	0.209677	0.0126701	0.249091	0.688396	0.584843	0.0931432	0.529567	545553	880249	516473	666501	1.21729e+06	578227	761357	1.28045e+06	1.38306e+06	354093	772272	674104	886579	853866	738679
FALSE	High	Master Protein	OPA1	O60313	Dynamin-like 120 kDa protein, mitochondrial OS=Homo sapiens OX=9606 GN=OPA1 PE=1 SV=3	30	120.533	180	23	511.99	23	1.114	0.939	0.91	0.732	0.999978	0.451489	0.236509	0.00657488	1	0.930341	0.619945	0.0395682	1.02966e+07	1.09686e+07	1.14563e+07	9.41488e+06	1.47893e+07	1.07989e+07	8.08237e+06	1.02273e+07	1.38983e+07	6.36061e+06	7.01221e+06	7.03421e+06	1.89171e+07	2.62284e+07	2.55156e+07
FALSE	High	Master Protein	SLC25A6	P12236	ADP/ATP translocase 3 OS=Homo sapiens OX=9606 GN=SLC25A6 PE=1 SV=4	63	120.387	545	3	1554.82	19	0.593	0.602	0.696	0.507	0.0970357	0.0576536	0.128174	0.0133373	0.40449	0.255943	0.423669	0.0630118	8.4366e+06	1.0784e+07	1.2667e+07	9.56062e+06	1.65746e+07	11649148	8.861e+06	1.35997e+07	1.63706e+07	6.92542e+06	7.46211e+06	1.03974e+07	2.25037e+07	44681591	36166990
FALSE	High	Master Protein	ASNS	P08243	Asparagine synthetase [glutamine-hydrolyzing] OS=Homo sapiens OX=9606 GN=ASNS PE=1 SV=4	43	120.056	203	19	605.09	19	0.732	0.589	0.648	0.534	0.00352512	3.50549e-05	0.00045306	9.48513e-06	0.0391005	0.00168934	0.00816325	0.000628635	11507424	1.58424e+07	1.41416e+07	1.039e+07	1.78214e+07	1.27217e+07	1.35602e+07	1.36765e+07	1.67062e+07	8.71502e+06	8.33908e+06	1.07372e+07	3.49682e+07	4.98881e+07	36965124
FALSE	High	Master Protein	DCP1A	Q9NPI6	mRNA-decapping enzyme 1A OS=Homo sapiens OX=9606 GN=DCP1A PE=1 SV=3	46	119.34	152	16	521.5	16	1.312	1.449	1.033	0.671	0.299257	0.590442	0.899393	0.96411	0.811188	1	1	1	6.79158e+06	8428206	8.23403e+06	9.20423e+06	1.2583e+07	5.07432e+06	7.20312e+06	6.89666e+06	6.85926e+06	3.46751e+06	4.61012e+06	3.87268e+06	1.21456e+07	1.57857e+07	6.30943e+06
FALSE	High	Master Protein	EXD2	Q9NVH0	Exonuclease 3'-5' domain-containing protein 2 OS=Homo sapiens OX=9606 GN=EXD2 PE=1 SV=2	46	118.072	246	25	677.71	25	2.51	1.215	2.1	1.213	0.00112804	0.842747	0.00225694	0.818336	0.0180866	1	0.0238829	1	1.46747e+07	2.74501e+07	2.43172e+07	1.2234e+07	1.88626e+07	1.22927e+07	1.90571e+07	2.22191e+07	3.02766e+07	1.17738e+07	9.20436e+06	1.13724e+07	1.68046e+07	3.44483e+07	1.82055e+07
FALSE	High	Master Protein	MTCH2	Q9Y6C9	Mitochondrial carrier homolog 2 OS=Homo sapiens OX=9606 GN=MTCH2 PE=1 SV=1	57	117.935	205	12	797.4	12	0.654	0.414	0.73	0.397	0.22101	0.00417961	0.69689	0.00322109	0.683572	0.0440296	1	0.0229294	1.00403e+07	1.32452e+07	1.04794e+07	7.80213e+06	9.77646e+06	9.71751e+06	1.26081e+07	1.88783e+07	1.49112e+07	7.4403e+06	6.12463e+06	6.35584e+06	3.33101e+07	3.09403e+07	4.00214e+07
FALSE	High	Master Protein	ATXN10	Q9UBB4	Ataxin-10 OS=Homo sapiens OX=9606 GN=ATXN10 PE=1 SV=1	50	117.751	194	19	598.9	19	0.835	0.749	0.678	0.595	0.109093	0.0178328	0.0073952	0.000262058	0.438646	0.120096	0.0598802	0.00399742	9.94199e+06	1.22947e+07	1.02702e+07	1.09152e+07	1.55724e+07	1.00787e+07	1.02705e+07	1.0382e+07	1.20179e+07	7.04614e+06	7.4727e+06	6.35332e+06	2.51303e+07	3.61919e+07	2.78964e+07
FALSE	High	Master Protein	ACTC1	P68032	Actin, alpha cardiac muscle 1 OS=Homo sapiens OX=9606 GN=ACTC1 PE=1 SV=1	39	117.362	372	2	1091.76	13	0.299	0.329	0.659	0.344	0.00742133	0.00364471	0.378594	0.00929058	0.0650671	0.0397093	0.830947	0.0494036	7.14276e+06	3.7108e+06	4.79899e+06	5.49655e+06	9.71202e+06	3.03517e+06	8.13301e+06	1.15647e+07	1.54348e+07	4.66737e+06	4.92322e+06	4.83976e+06	3.28186e+07	4.14703e+07	2.75784e+07
FALSE	High	Master Protein	NUP155	O75694	Nuclear pore complex protein Nup155 OS=Homo sapiens OX=9606 GN=NUP155 PE=1 SV=1	22	116.71	122	19	457.51	19	0.857	0.647	0.869	0.729	0.991476	0.163455	0.884082	0.476994	1	0.503813	1	0.819287	2.56787e+06	2.78917e+06	4.48613e+06	2.37662e+06	3.17465e+06	3.23424e+06	2.92994e+06	3.12051e+06	4.55163e+06	2.04369e+06	2.8803e+06	2.49573e+06	6.50268e+06	7.91291e+06	7.5194e+06
FALSE	High	Master Protein	DICER1	Q9UPY3	Endoribonuclease Dicer OS=Homo sapiens OX=9606 GN=DICER1 PE=1 SV=3	20	116.677	128	27	355.96	27	0.471	2.265	0.618	2.046	0.910636	0.818957	0.995909	0.335074	1	1	1	0.649136	4.78971e+06	5.76175e+06	5.70761e+06	2.88092e+07	3.82045e+07	6.24168e+06	7.06137e+06	7.88799e+06	1.00698e+07	1.9758e+07	2.89244e+07	2.37322e+07	4.52582e+07	3.09568e+07	4.56389e+06
FALSE	High	Master Protein	PDXDC1; LOC102724985	Q6P996	Pyridoxal-dependent decarboxylase domain-containing protein 1 OS=Homo sapiens OX=9606 GN=PDXDC1 PE=1 SV=2	43	116.455	115	24	314.82	24	1.28	0.968	0.777	0.532	0.964303	0.968832	0.7986	0.207101	1	1	1	0.474432	8.69307e+06	1.3081e+07	6.38606e+06	8.15104e+06	1.09198e+07	6.64761e+06	8.18067e+06	6.80475e+06	6.7138e+06	3.21645e+06	6.23031e+06	4.12514e+06	1.41525e+07	2.25675e+07	1.50618e+07
FALSE	High	Master Protein	PRPS1	P60891	Ribose-phosphate pyrophosphokinase 1 OS=Homo sapiens OX=9606 GN=PRPS1 PE=1 SV=2	55	116.303	271	6	864.36	14	0.367	0.515	0.598	0.465	0.00220054	0.016411	0.0453023	0.0066418	0.0270527	0.112316	0.216123	0.0397681	5.28644e+06	9.01469e+06	5.81937e+06	1.16575e+07	1.23129e+07	7.33174e+06	9.69083e+06	1.25505e+07	1.06099e+07	5.25808e+06	6.72934e+06	9.21455e+06	2.72767e+07	54874814	3.1941e+07
FALSE	High	Master Protein	GAPVD1	Q14C86	GTPase-activating protein and VPS9 domain-containing protein 1 OS=Homo sapiens OX=9606 GN=GAPVD1 PE=1 SV=2	23	116.082	106	24	330.3	24	2.07	1.606	1.632	1.997	0.0033376	0.152518	0.063759	0.00213962	0.0376365	0.478164	0.263467	0.0172966	3.6739e+07	3.63071e+07	38561102	3.36052e+07	3.00364e+07	3.34318e+07	2.53979e+07	3.5186e+07	4.13325e+07	4.37823e+07	3.16577e+07	3.29911e+07	3.2018e+07	4.8108e+07	4.22878e+07
FALSE	High	Master Protein	BICD2	Q8TD16	Protein bicaudal D homolog 2 OS=Homo sapiens OX=9606 GN=BICD2 PE=1 SV=1	35	115.849	134	25	340.82	25	3.061	3.311	6.52	3.792	0.000292103	0.000542586	6.55173e-06	0.000160539	0.00671141	0.00963946	0.000524139	0.00329107	4.15277e+06	7.47044e+06	4.66539e+06	6.34107e+06	7.45705e+06	4.37591e+06	9.95044e+06	9.97927e+06	1.46806e+07	5.12838e+06	5.45343e+06	5.2066e+06	2.94349e+06	6187190	2.59194e+06
FALSE	High	Master Protein	NCAPD3	P42695	Condensin-2 complex subunit D3 OS=Homo sapiens OX=9606 GN=NCAPD3 PE=1 SV=2	20	115.848	153	23	466.36	23	1.381	1.059	1.415	1.306	0.00645103	0.979404	0.00807613	0.0234254	0.0598581	1	0.0646772	0.0957948	6.44348e+06	7.22813e+06	6.74481e+06	5.48015e+06	8.09017e+06	5.27478e+06	6.4363e+06	7.69331e+06	9.75334e+06	6.1626e+06	5.53425e+06	5.95902e+06	9.15556e+06	1.49113e+07	8.2835e+06
FALSE	High	Master Protein	RAB3GAP2	Q9H2M9	Rab3 GTPase-activating protein non-catalytic subunit OS=Homo sapiens OX=9606 GN=RAB3GAP2 PE=1 SV=1	24	115.745	205	28	534.05	28	2.632	2.486	2.78	2.173	7.71305e-05	0.000167573	3.61255e-05	0.000210006	0.00297724	0.00418297	0.00164207	0.00344984	9.90827e+06	1.53849e+07	1.63885e+07	1.46131e+07	1.94509e+07	12302887	1.55698e+07	1.60939e+07	2.1019e+07	1.02096e+07	1.27453e+07	1.06122e+07	7.10165e+06	1.46907e+07	1.04512e+07
FALSE	High	Master Protein	VDAC2	P45880	Voltage-dependent anion-selective channel protein 2 OS=Homo sapiens OX=9606 GN=VDAC2 PE=1 SV=2	68	115.692	249	14	832.19	14	0.86	0.641	0.853	0.543	0.999976	0.185888	0.799165	0.0264755	1	0.544682	1	0.103849	4.50752e+07	5.64247e+07	6.94197e+07	3.92931e+07	5.62899e+07	4.7188e+07	3.6143e+07	6.55911e+07	7.24104e+07	2.35128e+07	3.09624e+07	3.2782e+07	1.14786e+08	1.09773e+08	1.47203e+08
FALSE	High	Master Protein	TOR3A	Q9H497	Torsin-3A OS=Homo sapiens OX=9606 GN=TOR3A PE=1 SV=1	53	115.41	263	16	705.84	16	0.657	1.258	0.932	1.605	0.00158486	0.0612478	0.546767	0.000372457	0.0224387	0.266037	1	0.00507704	1.16503e+07	1.69374e+07	1.32496e+07	2.85113e+07	3.38513e+07	2.94406e+07	1.56212e+07	2.13074e+07	2.8412e+07	2.83938e+07	2.93715e+07	3.00504e+07	3.87264e+07	5.40659e+07	3.90878e+07
FALSE	High	Master Protein	NSFL1C	Q9UNZ2	NSFL1 cofactor p47 OS=Homo sapiens OX=9606 GN=NSFL1C PE=1 SV=2	49	114.451	180	13	656.52	13	0.158	1.144	0.301	1.744	1.52602e-05	0.770404	0.000748198	0.0675581	0.000901551	1	0.0121227	0.209093	2.09889e+06	3.53963e+06	1.35091e+06	2.31469e+07	2.39149e+07	1.99872e+07	3.61291e+06	5.57303e+06	6.3921e+06	2.27857e+07	2.32044e+07	2.76241e+07	3.17111e+07	4.0367e+07	2.38702e+07
FALSE	High	Master Protein	SF3B3	Q15393	Splicing factor 3B subunit 3 OS=Homo sapiens OX=9606 GN=SF3B3 PE=1 SV=4	24	113.961	98	22	298.13	22	1.814	1.299	3.001	1.37	0.00203677	0.171351	4.53365e-05	0.146717	0.0263823	0.519863	0.00192921	0.368132	6.90901e+06	6.2987e+06	5.19062e+06	4.45946e+06	6.37936e+06	4.3177e+06	9.45333e+06	1.16949e+07	1.20798e+07	3.95506e+06	3.15425e+06	4.37902e+06	6.58276e+06	8.52949e+06	4.31933e+06
FALSE	High	Master Protein	SNRNP200	O75643	U5 small nuclear ribonucleoprotein 200 kDa helicase OS=Homo sapiens OX=9606 GN=SNRNP200 PE=1 SV=2	18	113.858	100	30	250.6	30	0.856	0.569	1.664	1.023	0.982729	0.114942	0.298192	0.988486	1	0.39627	0.726338	1	4.29696e+06	2.20895e+06	3.20771e+06	2.52196e+06	2.99938e+06	1.80504e+06	6.00901e+06	4.94977e+06	8.47728e+06	3.82001e+06	3.26048e+06	3.58454e+06	8.19586e+06	7.36979e+06	7.03882e+06
FALSE	High	Master Protein	CRYBG3	Q68DQ2	Very large A-kinase anchor protein OS=Homo sapiens OX=9606 GN=CRYBG3 PE=1 SV=3	14	113.765	75	26	204.49	26	3.707	2.504	4.781	3.109	0.170272	0.419311	0.164686	0.198879	0.571521	0.890008	0.487236	0.458878	1015382	1.71899e+06	2.27695e+06	873914	2.80333e+06	1.23457e+06	933399	2.43173e+06	2.86811e+06	801117	2.537e+06	1.32737e+06	2.38721e+06	1.13931e+06	574551
FALSE	High	Master Protein	MGEA5	O60502	Protein O-GlcNAcase OS=Homo sapiens OX=9606 GN=OGA PE=1 SV=2	33	112.656	178	24	456.35	24	0.933	0.708	1.089	0.915	0.9996	0.915014	0.978792	0.923913	1	1	1	1	1.03301e+07	1.47897e+07	8.40938e+06	9.61092e+06	1.67394e+07	7.68312e+06	1.34465e+07	1.55398e+07	2.10303e+07	7.09646e+06	1.01674e+07	3.85245e+07	2.64861e+07	3.37195e+07	1.76164e+07
FALSE	High	Master Protein	ARFGEF1	Q9Y6D6	Brefeldin A-inhibited guanine nucleotide-exchange protein 1 OS=Homo sapiens OX=9606 GN=ARFGEF1 PE=1 SV=2	15	112.299	107	14	350.75	21	0.6	0.55	0.594	0.509	0.68869	0.512459	0.464065	0.132027	1	1	0.94998	0.341071	880052	927191	1.81807e+06	1.5848e+06	1.34064e+06	985314	980931	926761	1849957	744200	418927	1.21434e+06	4.05406e+06	4.47111e+06	2.45629e+06
FALSE	High	Master Protein	TMF1	P82094	TATA element modulatory factor OS=Homo sapiens OX=9606 GN=TMF1 PE=1 SV=2	30	112.266	120	27	309.48	27	1.333	1.263	1.877	2.159	0.17847	0.241994	0.0177879	0.0254175	0.587578	0.640554	0.115132	0.101144	9.75932e+06	1.08979e+07	1.67748e+07	1.5856e+07	1.51441e+07	1.21887e+07	1.53597e+07	1.83294e+07	2.20408e+07	1.57524e+07	1.65934e+07	1.03415e+07	1.61501e+07	2.23009e+07	1.38892e+07
FALSE	High	Master Protein	CPSF3	Q9UKF6	Cleavage and polyadenylation specificity factor subunit 3 OS=Homo sapiens OX=9606 GN=CPSF3 PE=1 SV=1	35	112.13	167	18	475.14	18	1.167	0.948	1.173	0.652	0.117037	0.986562	0.178056	0.000551442	0.450243	1	0.51313	0.00683788	7.94695e+06	8.63971e+06	8.00574e+06	6.66788e+06	1.09146e+07	7.46192e+06	8.77802e+06	8390287	1.12374e+07	3.82944e+06	3.90809e+06	4.93729e+06	1.36148e+07	1.80704e+07	1.32411e+07
FALSE	High	Master Protein	PPP2R1A	P30153	Serine/threonine-protein phosphatase 2A 65 kDa regulatory subunit A alpha isoform OS=Homo sapiens OX=9606 GN=PPP2R1A PE=1 SV=4	47	111.851	228	17	646.42	20	0.89	0.999	1.024	0.572	0.999872	0.999998	0.981167	0.00502872	1	1	1	0.0321103	7.66605e+06	1.1754e+07	9.18941e+06	1.07202e+07	1.53556e+07	9.81223e+06	9.07918e+06	1.24728e+07	1.43805e+07	4.58715e+06	5.80838e+06	5.71492e+06	18986404	2.10408e+07	2.17393e+07
FALSE	High	Master Protein	HSDL2	Q6YN16	Hydroxysteroid dehydrogenase-like protein 2 OS=Homo sapiens OX=9606 GN=HSDL2 PE=1 SV=1	61	111.458	164	19	593.67	19	0.582	0.447	0.535	0.276	0.00631972	0.000435274	0.00372138	5.44904e-06	0.0596082	0.00819565	0.0356083	0.000498717	5.58799e+06	8.45769e+06	7.88365e+06	6.29048e+06	8.65524e+06	6.6279e+06	6.91129e+06	7.3346e+06	1.0386e+07	2.82686e+06	3.75665e+06	3.62305e+06	2.49207e+07	2.46119e+07	2.72287e+07
FALSE	High	Master Protein	ATP1A2	P50993	Sodium/potassium-transporting ATPase subunit alpha-2 OS=Homo sapiens OX=9606 GN=ATP1A2 PE=1 SV=1	15	111.38	285	1	895.57	13	1.39	1.105	0.963	0.801	0.984108	0.999954	0.866748	0.711432	1	1	1	1	546747	353281	1.05527e+06	533088	659986	657010	348099	488064	614942		282093	403971	853607	1.167e+06	1.38301e+06
FALSE	High	Master Protein	COPG1	Q9Y678	Coatomer subunit gamma-1 OS=Homo sapiens OX=9606 GN=COPG1 PE=1 SV=1	32	111.168	161	18	435.75	21	2.756	1.978	2.988	1.363	0.000550596	0.0188897	0.000181259	0.281941	0.0105191	0.122219	0.00438011	0.57648	6.27304e+06	7.03429e+06	5.81473e+06	5.43283e+06	6.76049e+06	4.38784e+06	7.77637e+06	7.88061e+06	9.86965e+06	2.64682e+06	2.81804e+06	4.28702e+06	3.91348e+06	6.27242e+06	6.76904e+06
FALSE	High	Master Protein	MCM6	Q14566	DNA replication licensing factor MCM6 OS=Homo sapiens OX=9606 GN=MCM6 PE=1 SV=1	38	110.913	127	26	345.01	26	0.619	0.472	0.725	0.434	0.00412319	8.48352e-05	0.0859135	6.39467e-05	0.043485	0.00254868	0.323643	0.00185067	6.30037e+06	8.71003e+06	6.57521e+06	5.89201e+06	8.41354e+06	5.69449e+06	8.30504e+06	8.38785e+06	14260775	4.40248e+06	5.29604e+06	4.79389e+06	2.20783e+07	3.11904e+07	2.03662e+07
FALSE	High	Master Protein	POLD1	P28340	DNA polymerase delta catalytic subunit OS=Homo sapiens OX=9606 GN=POLD1 PE=1 SV=2	35	110.635	156	28	413.02	28	0.891	6.4	1.253	0.783	0.974653	4.06003e-05	0.956024	0.506628	1	0.00168934	1	0.851915	3.27189e+06	7.11552e+06	3.12024e+06	2.88071e+07	2.93874e+07	3.66484e+07	5.6751e+06	5.92749e+06	7.1836e+06	3.31284e+06	2.81528e+06	3.28176e+06	7.57227e+06	1.65938e+07	8.13946e+06
FALSE	High	Master Protein	ERBB2IP; ERBIN	Q96RT1	Erbin OS=Homo sapiens OX=9606 GN=ERBIN PE=1 SV=2	23	110.546	116	22	356.59	22	1.183	1.12	1.087	0.738	0.817951	0.951032	0.880385	0.58445	1	1	1	0.938712	2.38287e+06	4.3935e+06	5.43767e+06	4.11533e+06	4.75907e+06	4.48904e+06	3.02676e+06	4.19808e+06	6.65986e+06	2.20249e+06	2.07288e+06	2.90452e+06	6.54557e+06	7.929e+06	6.64148e+06
FALSE	High	Master Protein	DDX39A	O00148	ATP-dependent RNA helicase DDX39A OS=Homo sapiens OX=9606 GN=DDX39A PE=1 SV=2	64	110.248	319	9	859	19	0.751	0.499	0.563	0.523	0.419041	0.02558	0.416942	0.0155596	0.981456	0.148802	0.876849	0.0703658	5.28758e+06	6.9113e+06	5.44645e+06	4.30356e+06	5.87365e+06	4.60782e+06	4.42235e+06	1.12204e+07	6361085	3.68625e+06	3.69368e+06	3.00278e+06	1.34249e+07	2.80412e+07	1.56085e+07
FALSE	High	Master Protein	COPB1	P53618	Coatomer subunit beta OS=Homo sapiens OX=9606 GN=COPB1 PE=1 SV=3	30	110.067	120	19	337.85	19	1.355	0.887	1.159	0.838	0.94335	0.424169	0.991411	0.365934	1	0.894307	1	0.688372	5.3361e+06	9.07188e+06	5.36658e+06	5.0547e+06	5.80105e+06	3.33765e+06	5.13302e+06	5.11425e+06	7.57982e+06	2.79317e+06	3.6692e+06	3.76702e+06	8.54485e+06	2.38931e+07	8.05671e+06
FALSE	High	Master Protein	HNRNPF	P52597	Heterogeneous nuclear ribonucleoprotein F OS=Homo sapiens OX=9606 GN=HNRNPF PE=1 SV=3	47	109.257	147	10	502.31	12	0.942	0.917	0.944	0.707	0.999704	0.999854	0.986422	0.124942	1	1	1	0.328057	7.60442e+06	8.91571e+06	8.9369e+06	9.0436e+06	1.25575e+07	8.70398e+06	9.75252e+06	9.0393e+06	1.21747e+07	5.67125e+06	6.14008e+06	4.96626e+06	1.86525e+07	1.71232e+07	1.78285e+07
FALSE	High	Master Protein	MON2	Q7Z3U7	Protein MON2 homolog OS=Homo sapiens OX=9606 GN=MON2 PE=1 SV=3	16	109.015	168	22	406.78	22	0.686	0.559	0.729	0.555	0.000630631	2.36795e-05	0.00455589	3.15588e-05	0.0112696	0.00161021	0.0419897	0.00117163	6.07421e+06	7.10261e+06	7.41144e+06	6.91037e+06	7.63987e+06	6.52398e+06	7.91565e+06	8.05863e+06	1.0356e+07	5.72609e+06	4.80877e+06	5.61516e+06	1.95359e+07	2.69889e+07	1.89264e+07
FALSE	High	Master Protein	PRDX1	Q06830	Peroxiredoxin-1 OS=Homo sapiens OX=9606 GN=PRDX1 PE=1 SV=1	76	108.108	330	13	994.33	17	0.455	0.446	0.384	0.303	0.00018784	6.98328e-05	2.09247e-05	2.32456e-06	0.00503515	0.00229517	0.00123086	0.000262812	3.70742e+07	4.42209e+07	5.11341e+07	4.45822e+07	6.66898e+07	3.95778e+07	3.52355e+07	4.49698e+07	4.4984e+07	2.46251e+07	2.18995e+07	3.0383e+07	1.49696e+08	2.48431e+08	2.02435e+08
FALSE	High	Master Protein	TBC1D15	Q8TC07	TBC1 domain family member 15 OS=Homo sapiens OX=9606 GN=TBC1D15 PE=1 SV=2	41	107.876	226	24	584.29	24	0.979	0.905	1.213	0.946	0.766851	0.717903	0.885063	0.725157	1	1	1	1	1.5274e+07	1.90939e+07	1.35858e+07	1.97637e+07	2.3454e+07	1.51976e+07	2.1484e+07	1.97238e+07	3.03792e+07	1.49338e+07	1.19668e+07	1.68633e+07	3.38588e+07	5.40535e+07	3.23988e+07
FALSE	High	Master Protein	HSPA6	P17066	Heat shock 70 kDa protein 6 OS=Homo sapiens OX=9606 GN=HSPA6 PE=1 SV=2	21	107.861	672	1	2111.32	13	0.48	0.903	0.964	0.727		0.888443	0.849738	0.368794		1	1	0.690859			143669	178152		475644	221009	314758	404464	218128	184925	160726	899074	764479	561918
FALSE	High	Master Protein	SPG20; SPART	Q8N0X7	Spartin OS=Homo sapiens OX=9606 GN=SPART PE=1 SV=1	37	106.895	166	15	598.54	15	1.039	0.768	1.529	0.73	0.892672	0.218237	0.095776	0.611182	1	0.598559	0.349547	0.966029	8.49298e+06	1.53414e+07	1.11042e+07	8.52652e+06	12599790	5.07189e+06	1.53791e+07	1.785e+07	22232089	6.59142e+06	7.61845e+06	7.05962e+06	1.96544e+07	2.8953e+07	1.63749e+07
FALSE	High	Master Protein	ZW10	O43264	Centromere/kinetochore protein zw10 homolog OS=Homo sapiens OX=9606 GN=ZW10 PE=1 SV=3	37	106.36	127	21	388.09	21	0.794	0.689	0.7	0.537	0.78795	0.134889	0.516286	0.0182656	1	0.434643	1	0.0781883	6.72995e+06	6.22533e+06	6.85668e+06	6.40627e+06	6.70397e+06	6.64928e+06	7.26343e+06	6.60338e+06	7.79868e+06	4.54226e+06	3.5242e+06	4.48745e+06	1.58715e+07	1.5819e+07	1.81186e+07
FALSE	High	Master Protein	USP7	Q93009	Ubiquitin carboxyl-terminal hydrolase 7 OS=Homo sapiens OX=9606 GN=USP7 PE=1 SV=2	30	105.843	190	26	521.63	26	0.895	0.801	1.012	1.009	0.439925	0.58245	0.999844	0.987755	1	1	1	1	4.60437e+06	8.93991e+06	9.00569e+06	7.53901e+06	1.1889e+07	8.5013e+06	8.6947e+06	1.05027e+07	1.47726e+07	7.07844e+06	8.16157e+06	1.31818e+07	1.74744e+07	2.56305e+07	1.775e+07
FALSE	High	Master Protein	OAT	P04181	Ornithine aminotransferase, mitochondrial OS=Homo sapiens OX=9606 GN=OAT PE=1 SV=1	70	105.523	187	17	595.78	17	0.746	0.523	0.791	0.391	0.0437907	0.000162657	0.0394523	1.03017e-05	0.248577	0.00412073	0.197756	0.000659997	1.31175e+07	1.65522e+07	1.75507e+07	1.1214e+07	1.55434e+07	1.24901e+07	1.29673e+07	2.01694e+07	2.27247e+07	6.98273e+06	8.5728e+06	7.09444e+06	3.82802e+07	54534924	4.79669e+07
FALSE	High	Master Protein	BAG6	P46379	Large proline-rich protein BAG6 OS=Homo sapiens OX=9606 GN=BAG6 PE=1 SV=2	26	105.499	117	20	335.81	20	1.798	1.726	3.199	2.307	0.00395204	0.00458164	2.87295e-05	0.00025293	0.0423746	0.0452679	0.00143648	0.00398468	3.28719e+06	3.44077e+06	3726897	4.76563e+06	5.03124e+06	3.09057e+06	6.50336e+06	7.24133e+06	7.88844e+06	4.61084e+06	4.06881e+06	4.20817e+06	3.81071e+06	3.61868e+06	3.89605e+06
FALSE	High	Master Protein	TBK1	Q9UHD2	Serine/threonine-protein kinase TBK1 OS=Homo sapiens OX=9606 GN=TBK1 PE=1 SV=1	36	104.746	154	21	473.04	21	2.11	1.57	2.012	1.286	5.67785e-05	0.00459106	0.000191155	0.281829	0.00249051	0.0452679	0.00455131	0.57648	8.73891e+06	1.08986e+07	1.13058e+07	8.01983e+06	12887933	7.65412e+06	9.96701e+06	9.61266e+06	1.34421e+07	5.63225e+06	5.37836e+06	5.49495e+06	9.0375e+06	1.54764e+07	8.83974e+06
FALSE	High	Master Protein	ILVBL	A1L0T0	2-hydroxyacyl-CoA lyase 2 OS=Homo sapiens OX=9606 GN=ILVBL PE=1 SV=2	34	104.447	111	15	357.97	15	0.886	1.081	0.772	0.66	0.996907	1	0.594784	0.139513	1	1	1	0.354156	4.41842e+06	4.829e+06	5.80338e+06	4.17233e+06	9.11207e+06	7.10946e+06	3.22389e+06	4.96403e+06	6.90897e+06	2.46229e+06	3.31887e+06	3.75561e+06	7.82621e+06	1.51927e+07	1.23274e+07
FALSE	High	Master Protein	PRPS2	P11908	Ribose-phosphate pyrophosphokinase 2 OS=Homo sapiens OX=9606 GN=PRPS2 PE=1 SV=2	47	104.311	207	3	689.63	11	0.402	0.555	0.533	0.438	0.361718	0.981946	0.786366	0.202431	0.912089	1	1	0.465397	473682	943593	533355	802625	1.04845e+06	1.65239e+06	706931	1.08925e+06	951487	648884	518490	387152	1.21739e+06	3.592e+06	2.69214e+06
FALSE	High	Master Protein	GEMIN4	P57678	Gem-associated protein 4 OS=Homo sapiens OX=9606 GN=GEMIN4 PE=1 SV=2	28	104.095	166	23	435.48	23	1.054	0.876	1.326	1.329	0.98553	0.983336	0.421346	0.842933	1	1	0.881994	1	8.25749e+06	5.27722e+06	8.73157e+06	9.56522e+06	1.02082e+07	7.07629e+06	9.67662e+06	1.19922e+07	1.73226e+07	9.54999e+06	6.43721e+06	1.06464e+07	1.52279e+07	2.07308e+07	1.56661e+07
FALSE	High	Master Protein	NUP210	Q8TEM1	Nuclear pore membrane glycoprotein 210 OS=Homo sapiens OX=9606 GN=NUP210 PE=1 SV=3	16	103.938	131	24	377.6	24	0.511	0.865	0.467	1.08	0.00102544	0.435949	0.000376034	0.641532	0.0172095	0.909726	0.00707198	0.995982	4.73737e+06	6.29182e+06	6.6918e+06	1.06386e+07	1.42525e+07	8.30593e+06	4.79013e+06	7.03416e+06	7.44235e+06	1.0689e+07	1.02973e+07	1.24607e+07	2.15399e+07	2.45275e+07	2.20088e+07
FALSE	High	Master Protein	LAS1L	Q9Y4W2	Ribosomal biogenesis protein LAS1L OS=Homo sapiens OX=9606 GN=LAS1L PE=1 SV=2	35	103.815	132	20	397.64	20	0.806	0.811	1.058	1.118	0.965965	0.953916	0.959084	0.864086	1	1	1	1	6.14119e+06	4.44218e+06	4.79528e+06	6.79699e+06	6.78802e+06	5.06832e+06	6.00144e+06	6.59308e+06	9.43513e+06	5.61697e+06	5.282e+06	7.07162e+06	1.28126e+07	1.21674e+07	1.11762e+07
FALSE	High	Master Protein	UBA1	P22314	Ubiquitin-like modifier-activating enzyme 1 OS=Homo sapiens OX=9606 GN=UBA1 PE=1 SV=3	23	103.524	126	17	389.27	17	0.956	0.814	1.082	0.699	0.994443	0.797033	0.991713	0.62735	1	1	1	0.980298	4.79608e+06	5.61687e+06	4.76179e+06	6.0848e+06	6.39955e+06	3.66346e+06	8.2017e+06	5.31975e+06	8.22336e+06	5.15758e+06	3.3274e+06	2.85293e+06	1.02812e+07	1.11395e+07	1.4663e+07
FALSE	High	Master Protein	XRN1	Q8IZH2	5'-3' exoribonuclease 1 OS=Homo sapiens OX=9606 GN=XRN1 PE=1 SV=1	19	103.105	109	25	269.73	25	1.532	1.443	1.746	1.484	0.0272659	0.0317101	0.0131154	0.0757236	0.176588	0.166753	0.0946962	0.229559	3.59081e+06	6.03377e+06	4.33848e+06	4.24679e+06	9.34927e+06	4.1389e+06	5.21667e+06	5.39522e+06	6.7225e+06	3.29643e+06	3956800	4.0647e+06	5.20626e+06	8.09416e+06	3.62064e+06
FALSE	High	Master Protein	ERLEC1	Q96DZ1	Endoplasmic reticulum lectin 1 OS=Homo sapiens OX=9606 GN=ERLEC1 PE=1 SV=1	40	102.272	145	13	446.45	13	0.122	1.784	0.5	2.081	0.000441077	0.256852	0.27629	0.0985795	0.00889484	0.654408	0.692457	0.276598	575634	2.81952e+06	906118	1.41149e+07	1.8599e+07	1.34502e+07	3.53224e+06	5.08677e+06	4.99878e+06	1.32521e+07	1.31282e+07	1.47635e+07	1.3628e+07	1.93153e+07	1.22768e+07
FALSE	High	Master Protein	EXOC4	Q96A65	Exocyst complex component 4 OS=Homo sapiens OX=9606 GN=EXOC4 PE=1 SV=1	30	102.272	84	20	239.62	20	0.702	0.4	0.812	0.682	0.387502	0.0468734	0.896118	0.438012	0.940813	0.221974	1	0.780221	606720	1.82891e+06	1.59555e+06	945623	1.3331e+06	691468	1.7604e+06	1.37244e+06	2.84759e+06	1.58236e+06	1.31868e+06	727741	5.32185e+06	5.87024e+06	3.08427e+06
FALSE	High	Master Protein	YWHAQ	P27348	14-3-3 protein theta OS=Homo sapiens OX=9606 GN=YWHAQ PE=1 SV=1	53	101.659	199	12	610.2	16	0.82	0.849	0.873	0.656	0.301983	0.878082	0.865781	0.0343224	0.813308	1	1	0.127105	5.42857e+06	8.04992e+06	4.65469e+06	6.88759e+06	10945849	7.36254e+06	7.18007e+06	7.44698e+06	8.90245e+06	4.32902e+06	4.97773e+06	4.43328e+06	1.56295e+07	2.01664e+07	1.33051e+07
FALSE	High	Master Protein	GFPT1	Q06210	Glutamine--fructose-6-phosphate aminotransferase [isomerizing] 1 OS=Homo sapiens OX=9606 GN=GFPT1 PE=1 SV=3	40	101.518	126	22	392.95	22	1.02	0.808	0.838	0.6	0.992754	0.868807	0.98742	0.0271612	1	1	1	0.106105	6.01806e+06	8.04743e+06	6.31068e+06	5.84547e+06	1.01198e+07	5.72053e+06	7.35816e+06	5.98218e+06	7.93327e+06	3.53332e+06	4.18793e+06	3.5626e+06	1.28082e+07	1.91084e+07	1.07348e+07
FALSE	High	Master Protein	ERCC6L	Q2NKX8	DNA excision repair protein ERCC-6-like OS=Homo sapiens OX=9606 GN=ERCC6L PE=1 SV=1	23	100.983	87	21	252.93	21	2.243	1.567	2.612	1.25	0.15972	0.203585	0.0390782	0.913027	0.548504	0.57547	0.196868	1	1.82984e+06	4.43106e+06	4.49826e+06	3.06118e+06	7.74309e+06	2.4849e+06	4.93014e+06	3.54542e+06	6.67541e+06	1.99531e+06	1.99999e+06	1.97875e+06	2.79325e+06	5.44065e+06	3.53181e+06
FALSE	High	Master Protein	BCR	P11274	Breakpoint cluster region protein OS=Homo sapiens OX=9606 GN=BCR PE=1 SV=2	22	100.971	124	21	322.33	22	1.598	1.802	2.188	1.709	0.0293603	0.010907	0.00110752	0.0154649	0.187253	0.0853516	0.0154898	0.0701729	4.0402e+06	7.89576e+06	5.99043e+06	8.65559e+06	9.50254e+06	5.53476e+06	7.81838e+06	8.63015e+06	1.12261e+07	5.45066e+06	5.2301e+06	6.19637e+06	6.89175e+06	1.0567e+07	6.06132e+06
FALSE	High	Master Protein	EIF5A	P63241	Eukaryotic translation initiation factor 5A-1 OS=Homo sapiens OX=9606 GN=EIF5A PE=1 SV=2	80	100.744	170	12	584.86	12	1.036	1.617	1.137	1.797	0.779419	0.0305542	0.953773	0.00348224	1	0.164625	1	0.0243377	1.00302e+07	1.87393e+07	1.10751e+07	1.91893e+07	2.84766e+07	1.76115e+07	1.23796e+07	1.49618e+07	1.50614e+07	1.73328e+07	1.65043e+07	24714647	2.2059e+07	2.9485e+07	2.08435e+07
FALSE	High	Master Protein	HADHA	P40939	Trifunctional enzyme subunit alpha, mitochondrial OS=Homo sapiens OX=9606 GN=HADHA PE=1 SV=2	36	99.601	131	19	377.43	19	0.875	0.86	0.871	0.46	0.999697	0.812174	0.974338	0.00933907	1	1	1	0.0494036	5.42299e+06	6.20478e+06	1.01107e+07	5.70411e+06	8.84037e+06	7.0744e+06	6.06901e+06	6.8139e+06	9.31002e+06	2.77351e+06	3.90613e+06	3.25373e+06	1.34411e+07	1.49005e+07	1.56891e+07
FALSE	High	Master Protein	PEX19	P40855	Peroxisomal biogenesis factor 19 OS=Homo sapiens OX=9606 GN=PEX19 PE=1 SV=1	63	99.125	142	14	428.72	14	1.726	2.084	2.106	2.65	0.00159639	0.000865395	0.000246758	4.41797e-05	0.0224387	0.0141038	0.00542325	0.00147017	6.61937e+06	1.07406e+07	7.99913e+06	1.00373e+07	1.52535e+07	7.91784e+06	9.30675e+06	1.0561e+07	1.48607e+07	1.03772e+07	1.08884e+07	1.05719e+07	8.52258e+06	1.12854e+07	9.55551e+06
FALSE	High	Master Protein	DNM2	P50570	Dynamin-2 OS=Homo sapiens OX=9606 GN=DNM2 PE=1 SV=2	31	99.124	171	22	499.61	22	1.262	0.88	1.219	0.698	0.0384236	0.120013	0.055422	0.00101579	0.224493	0.405944	0.242895	0.0105533	7.5347e+06	1.00356e+07	9.61498e+06	6.9675e+06	9.37294e+06	6.27061e+06	8.7949e+06	9.65776e+06	1.3009e+07	3.94832e+06	4.49751e+06	5286409	1.51628e+07	1.95387e+07	1.26927e+07
FALSE	High	Master Protein	MSH6	P52701	DNA mismatch repair protein Msh6 OS=Homo sapiens OX=9606 GN=MSH6 PE=1 SV=2	22	98.981	136	23	393.52	23	0.948	0.503	0.976	0.654	0.853599	0.0576383	0.97273	0.175834	1	0.255943	1	0.42034	2.56233e+06	4.96697e+06	4.58472e+06	2.25229e+06	5.27261e+06	2.71557e+06	5.19757e+06	5.15428e+06	4.29384e+06	2.67053e+06	2.42824e+06	3.16096e+06	8.89043e+06	1.40734e+07	8.00381e+06
FALSE	High	Master Protein	RUFY3	Q7L099	Protein RUFY3 OS=Homo sapiens OX=9606 GN=RUFY3 PE=1 SV=1	48	98.635	141	19	422.37	20	67.188	14.469	69.242	13.866	2.17581e-07	2.14919e-05	2.78389e-07	4.09693e-05	3.81757e-05	0.00161021	5.56778e-05	0.00140612	1.65563e+07	3.65455e+07	2.31262e+07	5.17528e+06	1.03795e+07	3.42542e+06	1.84194e+07	2.66646e+07	3.24038e+07	1.99299e+06	4.96909e+06	4.61808e+06	632900	1.18333e+06	593328
FALSE	High	Master Protein	EIF4A3	P38919	Eukaryotic initiation factor 4A-III OS=Homo sapiens OX=9606 GN=EIF4A3 PE=1 SV=4	49	98.546	174	16	478.38	18	0.903	0.677	0.845	0.535	0.998351	0.0554489	0.902013	0.000426596	1	0.250077	1	0.0056546	7.24209e+06	9.27516e+06	8.26058e+06	6.65575e+06	1.1053e+07	6.78919e+06	7.62437e+06	8.43414e+06	1.19049e+07	4.27388e+06	4.6169e+06	4.70869e+06	1.76093e+07	1.90095e+07	1.77821e+07
FALSE	High	Master Protein	PDIA4	P13667	Protein disulfide-isomerase A4 OS=Homo sapiens OX=9606 GN=PDIA4 PE=1 SV=2	34	98.412	82	16	272.53	16	0.256	3.431	1.578	5.847	0.192417	0.17171	0.941773	0.01673	0.618941	0.520143	1	0.0735812	229615	1.6619e+06	376268	6.12744e+06	7.09804e+06	3.68965e+06	2.21174e+06	1.66534e+06	3.84394e+06	8.55975e+06	7.31709e+06	8.05339e+06	5.3552e+06	3.79683e+06	1.65787e+06
FALSE	High	Master Protein	TCOF1	Q13428	Treacle protein OS=Homo sapiens OX=9606 GN=TCOF1 PE=1 SV=3	17	98.163	154	19	482.08	19	1.483	1.119	1.638	1.193	0.274139	0.665396	0.0586934	0.865204	0.778072	1	0.253535	1	5.38852e+06	9.66928e+06	11262615	6.27702e+06	1.50167e+07	7.76222e+06	9.50251e+06	1.11003e+07	1.4744e+07	5.3757e+06	6.29716e+06	7.59066e+06	1.14099e+07	1.39549e+07	1.29045e+07
FALSE	High	Master Protein	SND1	Q7KZF4	Staphylococcal nuclease domain-containing protein 1 OS=Homo sapiens OX=9606 GN=SND1 PE=1 SV=1	31	97.858	87	21	243.13	21	0.069	0.352	0.148	0.525	0.0207763	0.252197	0.0413819	0.753169	0.143208	0.651812	0.204355	1	4.68723e+06	5.04772e+06	3.07762e+07	3.3073e+07	1.71136e+07	3.13503e+07	8.00691e+06	1.81016e+07	1.60389e+07	1.67426e+07	3.55459e+07	6.16887e+07	7.5317e+07	2.05603e+08	1.98272e+08
FALSE	High	Master Protein	MLLT4; AFDN	P55196	Afadin OS=Homo sapiens OX=9606 GN=AFDN PE=1 SV=3	18	97.784	96	21	260.65	21	0.967	1.944	1.767	1.939	0.708399	0.0833204	0.28565	0.263306	1	0.327028	0.705202	0.54856	1.56981e+06	6.24192e+06	1.79623e+06	3.65886e+06	5.23639e+06	8.2976e+06	2.71264e+06	3.696e+06	6.1581e+06	2.8237e+06	3.168e+06	3.59213e+06	2.5728e+06	4.94402e+06	4.11728e+06
FALSE	High	Master Protein	HNRNPK	P61978	Heterogeneous nuclear ribonucleoprotein K OS=Homo sapiens OX=9606 GN=HNRNPK PE=1 SV=1	40	97.386	220	15	744.8	15	0.68	0.598	0.747	0.481	0.00895276	0.0011276	0.0343938	2.1061e-05	0.0732154	0.0172854	0.181978	0.000986146	8.69982e+06	1.03999e+07	9.57982e+06	9.9961e+06	1.22341e+07	9.44995e+06	1.10808e+07	1.01944e+07	1.4769e+07	5.9101e+06	6.02525e+06	6411440	2.67517e+07	2.99851e+07	2.8207e+07
FALSE	High	Master Protein	ARFGAP1	Q8N6T3	ADP-ribosylation factor GTPase-activating protein 1 OS=Homo sapiens OX=9606 GN=ARFGAP1 PE=1 SV=2	44	96.73	130	15	451.94	15	1.011	0.933	0.849	0.465	0.999993	0.92326	0.679896	0.00218196	1	1	1	0.0174738	6.47659e+06	9.59115e+06	6.52204e+06	7.11414e+06	9.92457e+06	7.8823e+06	5.67332e+06	7.01253e+06	9.84774e+06	2.93943e+06	2988657	4.40377e+06	1.11526e+07	2.63633e+07	1.42041e+07
FALSE	High	Master Protein	AFG3L2	Q9Y4W6	AFG3-like protein 2 OS=Homo sapiens OX=9606 GN=AFG3L2 PE=1 SV=2	31	96.428	182	25	458.53	25	0.949	0.686	0.733	0.476	0.955667	0.0374149	0.104914	0.000419763	1	0.189939	0.372034	0.00560267	1.16251e+07	1.68498e+07	1.58833e+07	9.6597e+06	1.7318e+07	1.28267e+07	8.93306e+06	1.33997e+07	1.963e+07	5.39074e+06	7.21258e+06	7.71542e+06	2.83881e+07	4.32166e+07	3.22731e+07
FALSE	High	Master Protein	CKAP4	Q07065	Cytoskeleton-associated protein 4 OS=Homo sapiens OX=9606 GN=CKAP4 PE=1 SV=2	35	96.383	109	15	355.65	15	0.969	0.844	1.052	0.926	0.891936	0.651271	0.877285	0.998568	1	1	1	1	2.96128e+06	4.75524e+06	4.61609e+06	4.64661e+06	5.02549e+06	4.40321e+06	5.49849e+06	5.36462e+06	6.12431e+06	4.07488e+06	3.67971e+06	4.09655e+06	8.58264e+06	1.01668e+07	9.80996e+06
FALSE	High	Master Protein	ALDH1B1	P30837	Aldehyde dehydrogenase X, mitochondrial OS=Homo sapiens OX=9606 GN=ALDH1B1 PE=1 SV=3	41	96.332	122	13	405.27	14	3.476	0.668	4.27	0.704	0.984588	0.982478	0.729613	0.941895	1	1	1	1	5.70509e+06	1.04776e+06	1.00455e+07	6.06628e+06	840094	1.44658e+06	5.95684e+06	9.67141e+06	1.1243e+07	3.96208e+06	343954	1.31889e+06	1.68332e+07	2.60105e+06	3.63928e+06
FALSE	High	Master Protein	GCDH	Q92947	Glutaryl-CoA dehydrogenase, mitochondrial OS=Homo sapiens OX=9606 GN=GCDH PE=1 SV=1	44	96.327	138	11	474.12	11	0.607	0.342	0.484	0.432	0.193771	0.0258552	0.0453859	0.022518	0.620606	0.149274	0.216123	0.092526	2.63378e+06	6.56192e+06	5.114e+06	2.75936e+06	7.17424e+06	3.2204e+06	2.7896e+06	4.45596e+06	5.74303e+06	2.12851e+06	3.39742e+06	3.5242e+06	1.15333e+07	2.63201e+07	1.58328e+07
FALSE	High	Master Protein	SPAG5	Q96R06	Sperm-associated antigen 5 OS=Homo sapiens OX=9606 GN=SPAG5 PE=1 SV=2	22	96.264	105	19	321.16	19	1.686	1.797	2.354	1.644	0.00566577	0.00480528	0.000148289	0.0124048	0.0560766	0.0464822	0.00411914	0.0605127	3.03534e+06	4.24905e+06	5.24279e+06	4.81335e+06	6.06383e+06	4.42865e+06	6.37007e+06	6.16795e+06	7.6197e+06	3.33218e+06	3.66329e+06	3.57407e+06	5.49037e+06	6.19316e+06	3.58493e+06
FALSE	High	Master Protein	TELO2	Q9Y4R8	Telomere length regulation protein TEL2 homolog OS=Homo sapiens OX=9606 GN=TELO2 PE=1 SV=2	28	95.328	116	19	312.16	19	0.916	0.699	0.941	0.775	0.994531	0.0223888	0.998836	0.392405	1	0.136268	1	0.714983	8.53747e+06	9.51519e+06	9.47328e+06	8.24883e+06	1.01712e+07	5969368	9.51475e+06	1.00948e+07	1.32385e+07	6.77239e+06	8.09545e+06	7.00824e+06	1.90263e+07	2.7455e+07	1.65867e+07
FALSE	High	Master Protein	TARS2	Q9BW92	Threonine--tRNA ligase, mitochondrial OS=Homo sapiens OX=9606 GN=TARS2 PE=1 SV=1	35	95.297	147	19	414.13	19	0.858	0.812	0.95	0.442	0.989244	0.858708	0.998436	0.00134151	1	1	1	0.0129567	4.82053e+06	5.82374e+06	6.13609e+06	5.84368e+06	7.53182e+06	6.01574e+06	6.00119e+06	7.01925e+06	8.37373e+06	2.47289e+06	3.44556e+06	2.58889e+06	1.21895e+07	1.23379e+07	1.3435e+07
FALSE	High	Master Protein	EPS15	P42566	Epidermal growth factor receptor substrate 15 OS=Homo sapiens OX=9606 GN=EPS15 PE=1 SV=2	28	95.015	101	18	320.35	18	0.809	1.015	0.657	1.569	0.486106	0.999879	0.330565	0.163445	1	1	0.772349	0.398151	3.40959e+06	5.47651e+06	5.72652e+06	7.82404e+06	9.19506e+06	6.67617e+06	6.02379e+06	4.61814e+06	5.21431e+06	6.75409e+06	8.59937e+06	1.12498e+07	9.63242e+06	1.66294e+07	1.52446e+07
FALSE	High	Master Protein	PSMC2	P35998	26S proteasome regulatory subunit 7 OS=Homo sapiens OX=9606 GN=PSMC2 PE=1 SV=3	58	94.014	146	19	379.44	19	1.67	1.39	1.322	1.349	0.0429702	0.297323	0.151476	0.217469	0.244639	0.717651	0.466799	0.488289	7.6673e+06	1.12934e+07	1.05075e+07	9.35102e+06	9.99575e+06	9.77436e+06	1.00497e+07	8.69905e+06	1.13059e+07	6.73222e+06	7.22367e+06	8.89415e+06	1.52047e+07	1.05995e+07	1.18207e+07
FALSE	High	Master Protein	CDK1	P06493	Cyclin-dependent kinase 1 OS=Homo sapiens OX=9606 GN=CDK1 PE=1 SV=3	60	93.268	110	12	335.05	13	1.056	0.864	0.773	0.56	0.955938	0.308564	0.101421	0.00063931	1	0.732237	0.362867	0.00756073	6.91342e+06	9.02017e+06	8.44757e+06	7.17858e+06	1.06071e+07	6.75257e+06	6.57088e+06	6.74664e+06	8.40514e+06	3.78092e+06	5.01363e+06	4.321e+06	1.52528e+07	1.96768e+07	1.50256e+07
FALSE	High	Master Protein	SF3B1	O75533	Splicing factor 3B subunit 1 OS=Homo sapiens OX=9606 GN=SF3B1 PE=1 SV=3	27	93.084	121	22	342.72	22	1.879	1.584	3.051	1.648	0.0110503	0.092675	9.91821e-05	0.0439825	0.0874058	0.346784	0.00323142	0.152264	2.84177e+06	3.16219e+06	2.90288e+06	2.86615e+06	3.56894e+06	2.71066e+06	5.43996e+06	4.82143e+06	6.64171e+06	2.73407e+06	2.04643e+06	2.55367e+06	4.43931e+06	4.13397e+06	2.63278e+06
FALSE	High	Master Protein	ARF3	P61204	ADP-ribosylation factor 3 OS=Homo sapiens OX=9606 GN=ARF3 PE=1 SV=2	56	92.989	220	3	736.95	9	1.033	0.972	1.257	1.909	0.976117	0.928577	0.996946	0.0415603	1	1	1	0.145499	7.81332e+06	1.0293e+07	9.38203e+06	1.05402e+07	1.20754e+07	9.87084e+06	1.0888e+07	1.34506e+07	1.2342e+07	1.54323e+07	1.47602e+07	1.57302e+07	2.86449e+07	23459669	1.45853e+07
FALSE	High	Master Protein	ELAC2	Q9BQ52	Zinc phosphodiesterase ELAC protein 2 OS=Homo sapiens OX=9606 GN=ELAC2 PE=1 SV=2	35	92.536	81	20	205	20	0.676	0.533	1.044	0.435	0.626911	0.261383	0.998197	0.101046	1	0.659983	1	0.281874	1.14499e+06	3.05647e+06	1.85179e+06	1.29488e+06	3.2798e+06	1.63327e+06	1.87206e+06	3.12493e+06	3.96083e+06	1.00624e+06	1.6126e+06	1.14158e+06	5.03966e+06	8.68252e+06	4.10151e+06
FALSE	High	Master Protein	PPP6R1	Q9UPN7	Serine/threonine-protein phosphatase 6 regulatory subunit 1 OS=Homo sapiens OX=9606 GN=PPP6R1 PE=1 SV=5	38	92.261	135	20	371.7	20	1.258	1.03	2.454	1.18	0.556774	0.999963	0.00323865	1	1	1	0.0312913	1	4.0706e+06	5.18533e+06	5.22659e+06	4.19888e+06	6.24811e+06	3.96954e+06	6.36517e+06	1.0518e+07	1.3534e+07	3.91103e+06	4.1572e+06	2.57914e+06	6.99526e+06	1.04895e+07	7.37296e+06
FALSE	High	Master Protein	PDIA3	P30101	Protein disulfide-isomerase A3 OS=Homo sapiens OX=9606 GN=PDIA3 PE=1 SV=4	48	92.249	160	21	441.1	21	0.376	1.685	0.585	1.99	0.000346591	0.0072772	0.0179472	0.00257435	0.00719269	0.0629414	0.115476	0.0194299	2.01374e+06	4.36037e+06	3.11301e+06	1.83702e+07	1.84324e+07	1.5575e+07	4.60938e+06	4.37903e+06	6.95412e+06	1.41083e+07	1.4004e+07	1.52829e+07	1.52066e+07	2.30287e+07	1.27487e+07
FALSE	High	Master Protein	DSG2	Q14126	Desmoglein-2 OS=Homo sapiens OX=9606 GN=DSG2 PE=1 SV=2	26	92.108	113	17	338.76	17	0.383	0.944	1.197	0.804	0.350715	0.999451	0.581543	0.999618	0.895344	1	1	1	1.10604e+06	1.35643e+06	3.67103e+06	3.34321e+06	4.85328e+06	3.15341e+06	3.86696e+06	5.43136e+06	5.54658e+06	2.8266e+06	2.14269e+06	2.65091e+06	6.39672e+06	5.81149e+06	6.40659e+06
FALSE	High	Master Protein	ARF4	P18085	ADP-ribosylation factor 4 OS=Homo sapiens OX=9606 GN=ARF4 PE=1 SV=3	66	91.837	209	6	650.08	11	0.862	0.625	0.751	0.698	0.407302	0.00756967	0.177486	0.0493185	0.968527	0.0643422	0.512966	0.166884	5.86335e+06	9.58123e+06	9974021	6.86447e+06	9.6876e+06	7.08614e+06	7.0384e+06	8.67004e+06	1.21912e+07	6.23207e+06	6.75733e+06	6.79704e+06	1.61993e+07	2.96736e+07	1.98659e+07
FALSE	High	Master Protein	AIFM1	O95831	Apoptosis-inducing factor 1, mitochondrial OS=Homo sapiens OX=9606 GN=AIFM1 PE=1 SV=1	39	91.686	161	17	492.86	17	0.795	0.996	0.821	0.714	0.978819	0.964848	0.748025	0.392459	1	1	1	0.714983	9.53547e+06	1.09341e+07	1.89125e+07	1.30536e+07	3.44298e+07	1.57563e+07	1.10867e+07	1.43899e+07	1.3615e+07	9.44557e+06	8.60784e+06	9.0671e+06	2.6037e+07	3.53666e+07	2.93084e+07
FALSE	High	Master Protein	QSOX2	Q6ZRP7	Sulfhydryl oxidase 2 OS=Homo sapiens OX=9606 GN=QSOX2 PE=1 SV=3	33	91.597	112	16	310.78	16	0.817	0.981	0.976	0.919	0.87393	0.986253	0.9491	0.99995	1	1	1	1	2.87415e+06	3.77991e+06	4.82771e+06	4.48823e+06	7.28556e+06	3.78625e+06	4.1796e+06	4.69457e+06	4.83739e+06	3.16234e+06	5.26136e+06	3.91263e+06	8.09472e+06	1.66751e+07	6.60344e+06
FALSE	High	Master Protein	HAUS6	Q7Z4H7	HAUS augmin-like complex subunit 6 OS=Homo sapiens OX=9606 GN=HAUS6 PE=1 SV=2	25	91.433	114	19	330.76	19	1.376	1.463	1.396	1.835	0.101031	0.0246406	0.101089	0.0110528	0.413114	0.14592	0.362867	0.0559039	3.17781e+06	4.56807e+06	4.0015e+06	5.78169e+06	5.98435e+06	4.4909e+06	3.71803e+06	4.49981e+06	5.51921e+06	3.11575e+06	5.1108e+06	5.16162e+06	3.99207e+06	7.50605e+06	6.02182e+06
FALSE	High	Master Protein	ACADM	P11310	Medium-chain specific acyl-CoA dehydrogenase, mitochondrial OS=Homo sapiens OX=9606 GN=ACADM PE=1 SV=1	45	91.323	172	15	553.54	15	0.874	0.813	0.84	0.496	0.957964	0.569751	0.998839	0.000350464	1	1	1	0.00498957	1.07156e+07	1.49663e+07	1.5584e+07	1.26564e+07	1.86314e+07	1.54729e+07	1.295e+07	1.49498e+07	2.29333e+07	6.82742e+06	7.60267e+06	7.28208e+06	3.00545e+07	3.25936e+07	3.06044e+07
FALSE	High	Master Protein	PDHB	P11177	Pyruvate dehydrogenase E1 component subunit beta, mitochondrial OS=Homo sapiens OX=9606 GN=PDHB PE=1 SV=3	52	91.098	189	13	607.6	13	0.614	0.504	0.6	0.384	0.0116911	0.000436381	0.00205798	1.9884e-05	0.0906179	0.00819565	0.0230923	0.000986146	7.7571e+06	1.17911e+07	9.75154e+06	7.80484e+06	1.12628e+07	9.1318e+06	6.98875e+06	1.09546e+07	1.29525e+07	4.35503e+06	5.68203e+06	5.90584e+06	2.92033e+07	3.41864e+07	3.1572e+07
FALSE	High	Master Protein	RPAP1	Q9BWH6	RNA polymerase II-associated protein 1 OS=Homo sapiens OX=9606 GN=RPAP1 PE=1 SV=3	18	90.952	75	15	236.99	15	0.873	1.491	1.433	1.92	1	0.246548	0.196895	0.0489115	1	0.648256	0.549219	0.166092	1.17981e+06	1.3657e+06	1.88019e+06	1.67929e+06	4.47333e+06	2.65495e+06	2.17815e+06	2.45472e+06	3.54345e+06	1.91745e+06	2.60381e+06	3.15948e+06	2.05888e+06	4.95083e+06	2995114
FALSE	High	Master Protein	ARMC10	Q8N2F6	Armadillo repeat-containing protein 10 OS=Homo sapiens OX=9606 GN=ARMC10 PE=1 SV=1	44	89.92	113	10	386.61	10	3.979	1.029	2.41	1.385	0.000116994	0.999294	0.00401387	0.557982	0.00382709	1	0.0378667	0.90688	7.41257e+06	1.20209e+07	1.19711e+07	4.30953e+06	3.54081e+06	3.30558e+06	6.05347e+06	8.26829e+06	9.41724e+06	4.1331e+06	3.04332e+06	3.85233e+06	5.28575e+06	1.08076e+07	5.35194e+06
FALSE	High	Master Protein	PFKP	Q01813	ATP-dependent 6-phosphofructokinase, platelet type OS=Homo sapiens OX=9606 GN=PFKP PE=1 SV=2	26	89.91	130	13	430.68	15	1.012	0.825	0.81	0.602	0.998416	0.439287	0.871086	0.0632929	1	0.914755	1	0.199125	5.05766e+06	5.52669e+06	5.90164e+06	6.42816e+06	3.81184e+06	5.37734e+06	4.50355e+06	6.52797e+06	6.13838e+06	3.17671e+06	2.42067e+06	3.39641e+06	1.33733e+07	1.31825e+07	1.09592e+07
FALSE	High	Master Protein	OGT	O15294	UDP-N-acetylglucosamine--peptide N-acetylglucosaminyltransferase 110 kDa subunit OS=Homo sapiens OX=9606 GN=OGT PE=1 SV=3	27	89.237	128	20	363.51	20	1.555	1.76	1.882	2.24	0.175104	0.127727	0.072366	0.0108354	0.581671	0.425469	0.287167	0.0549488	3.15095e+06	2.61355e+06	2.73094e+06	4.01104e+06	3.29715e+06	3.45387e+06	2.83946e+06	3.70349e+06	4.49541e+06	3.32932e+06	3.34808e+06	3.74595e+06	5.01294e+06	4.21721e+06	3.30052e+06
FALSE	High	Master Protein	STRAP	Q9Y3F4	Serine-threonine kinase receptor-associated protein OS=Homo sapiens OX=9606 GN=STRAP PE=1 SV=1	46	88.796	128	12	391.68	12	1.031	1.384	1.446	1	0.992339	0.926544	0.530907	0.997645	1	1	1	1	6.91493e+06	7.22277e+06	4.56822e+06	9.59088e+06	1.50527e+07	6.07632e+06	9.19275e+06	1.14819e+07	1.17362e+07	5.30381e+06	8.13005e+06	6.45161e+06	1.22588e+07	1.52632e+07	1.57891e+07
FALSE	High	Master Protein	UHRF1BP1L	A0JNW5	UHRF1-binding protein 1-like OS=Homo sapiens OX=9606 GN=UHRF1BP1L PE=1 SV=2	16	88.785	66	16	194.72	16	1.438	0.78	1.416	0.619	0.741318	0.228009	0.717565	0.19304	1	0.612208	1	0.44918	1.61482e+06	3.19518e+06	2.49534e+06	1.43776e+06	1.9041e+06	801171	2.3435e+06	2.28806e+06	3.93278e+06	907060	913877	1.04012e+06	3.19159e+06	7.35712e+06	2.39928e+06
FALSE	High	Master Protein	DLD	P09622	Dihydrolipoyl dehydrogenase, mitochondrial OS=Homo sapiens OX=9606 GN=DLD PE=1 SV=2	31	88.1	122	12	403.9	12	0.533	0.647	0.616	0.427	0.501828	0.355335	0.483105	0.0375495	1	0.795095	0.972043	0.134897	2.83683e+06	9.6141e+06	4.59991e+06	3.45657e+06	7.85214e+06	6.74059e+06	4.14992e+06	5.80412e+06	8.05895e+06	1.98669e+06	3.35372e+06	3.56611e+06	1.2027e+07	2.22769e+07	1.68789e+07
FALSE	High	Master Protein	IKBKAP; ELP1	O95163	Elongator complex protein 1 OS=Homo sapiens OX=9606 GN=ELP1 PE=1 SV=3	22	88.018	93	22	230.66	22	2.062	1.379	2.869	0.998	0.0988091	0.942042	0.00866324	0.851069	0.408355	1	0.067947	1	2.9453e+06	2.88096e+06	3.1499e+06	2.57997e+06	2.9645e+06	1.33016e+06	5.02185e+06	4.63085e+06	5.95979e+06	2.76992e+06	1.28408e+06	1.47564e+06	3.79371e+06	3.94452e+06	2.1393e+06
FALSE	High	Master Protein	CLTC	Q00610	Clathrin heavy chain 1 OS=Homo sapiens OX=9606 GN=CLTC PE=1 SV=5	16	87.729	70	20	182.78	20	0.387	0.305	0.501	0.508	0.00125141	0.000377242	0.0143012	0.00802716	0.018869	0.00743921	0.100008	0.0449802	899777	1.57373e+06	1.35847e+06	1.11451e+06	1.34851e+06	1.38377e+06	2.21644e+06	1.49903e+06	2.39354e+06	1.7412e+06	1048679	1.72512e+06	9.56719e+06	7.93782e+06	6.59833e+06
FALSE	High	Master Protein	CFL1	P23528	Cofilin-1 OS=Homo sapiens OX=9606 GN=CFL1 PE=1 SV=3	73	87.207	226	12	795.88	12	1.303	1.133	1.105	0.8	0.25153	0.910695	0.999156	0.242076	0.736793	1	1	0.517542	2.72657e+07	4.71625e+07	2.9995e+07	2.71614e+07	4.83367e+07	3.12533e+07	2.49029e+07	2.9789e+07	3.76429e+07	1.36263e+07	1.96103e+07	1.91185e+07	4.15936e+07	8.29163e+07	4.63908e+07
FALSE	High	Master Protein	PFAS	O15067	Phosphoribosylformylglycinamidine synthase OS=Homo sapiens OX=9606 GN=PFAS PE=1 SV=4	22	87.068	76	18	216.22	18	0.818	0.69	0.764	0.534	0.588869	0.0345852	0.31541	0.000487972	1	0.178073	0.745651	0.00625621	4.60428e+06	5.4197e+06	6.12383e+06	4.86468e+06	6.44744e+06	4.61799e+06	4.41894e+06	6.68035e+06	6.89333e+06	2.16813e+06	3.01626e+06	3.55457e+06	1.04847e+07	1.89885e+07	1.24771e+07
FALSE	High	Master Protein	UPF1	Q92900	Regulator of nonsense transcripts 1 OS=Homo sapiens OX=9606 GN=UPF1 PE=1 SV=2	25	87.038	115	22	269.66	22	1.542	1.482	2.771	3.283	0.427024	0.276964	0.0371814	0.024606	0.989384	0.683182	0.190186	0.0989388	7.24084e+06	7.56404e+06	1.02828e+07	1.43994e+07	1.15516e+07	8.22158e+06	8.01172e+06	2.12185e+07	2.08704e+07	7.37666e+06	1.66895e+07	1.75978e+07	1.01864e+07	1.15431e+07	1.11118e+07
FALSE	High	Master Protein	PRRC2C	Q9Y520	Protein PRRC2C OS=Homo sapiens OX=9606 GN=PRRC2C PE=1 SV=4	8	87.004	122	18	356.12	19	1.589	1.302	1.841	1.623	0.167739	0.706663	0.0140148	0.0807632	0.565972	1	0.0999581	0.239548	3.25876e+06	4.35052e+06	2.64338e+06	3.49161e+06	4.43096e+06	2.76567e+06	3.75422e+06	4.86597e+06	6.15123e+06	2.55961e+06	3.64056e+06	3.80071e+06	5.04085e+06	6.24777e+06	4.48979e+06
FALSE	High	Master Protein	GTF2I	P78347	General transcription factor II-I OS=Homo sapiens OX=9606 GN=GTF2I PE=1 SV=2	26	86.897	92	19	261.74	19	1.101	1.292	1.557	1.112	0.805272	0.288946	0.0746964	0.999832	1	0.702592	0.292354	1	3.81271e+06	4.02953e+06	3.57886e+06	4.67431e+06	6.64945e+06	4.6218e+06	5.16894e+06	6.11113e+06	5.44958e+06	2.33689e+06	3.29486e+06	4.01937e+06	6.40216e+06	8.53289e+06	6.87279e+06
FALSE	High	Master Protein	XPO4	Q9C0E2	Exportin-4 OS=Homo sapiens OX=9606 GN=XPO4 PE=1 SV=2	23	86.859	135	19	363.67	20	1.051	0.807	1.263	0.721	0.964171	0.930537	0.835052	0.38202	1	1	1	0.706683	3.40226e+06	4.48849e+06	6.29027e+06	5.42201e+06	4.43141e+06	3.6674e+06	4.31498e+06	5.60489e+06	7.63422e+06	3.33977e+06	2.31276e+06	2.83515e+06	7.46852e+06	1.23376e+07	7.63731e+06
FALSE	High	Master Protein	CCT6A	P40227	T-complex protein 1 subunit zeta OS=Homo sapiens OX=9606 GN=CCT6A PE=1 SV=3	42	86.84	168	17	470.59	17	2.154	1.352	2.863	1.179	0.00030619	0.0672066	3.51359e-05	0.540297	0.00695231	0.281383	0.00163423	0.892096	9.42806e+06	1.69631e+07	1.27808e+07	7.21e+06	1.46423e+07	8.96699e+06	1.6198e+07	1.86317e+07	2.19723e+07	5.44406e+06	6.32093e+06	6.77139e+06	8.9051e+06	1.70332e+07	1.11492e+07
FALSE	High	Master Protein	STIP1	P31948	Stress-induced-phosphoprotein 1 OS=Homo sapiens OX=9606 GN=STIP1 PE=1 SV=1	31	86.698	99	16	253.31	16	0.344	0.881	0.426	1.777	0.000557506	0.983374	0.0117028	0.0858467	0.0105191	1	0.0876614	0.24849	934389	2.25562e+06	2.58924e+06	6.41426e+06	7.74539e+06	6.07015e+06	3.49517e+06	2.4287e+06	3.62154e+06	9.37969e+06	1.01426e+07	9.90713e+06	1.14863e+07	1.66377e+07	1.16204e+07
FALSE	High	Master Protein	MCM5	P33992	DNA replication licensing factor MCM5 OS=Homo sapiens OX=9606 GN=MCM5 PE=1 SV=5	29	86.517	172	16	484.1	16	1.063	1.053	1.29	0.942	0.422994	0.569588	0.0533966	0.99786	0.985965	1	0.238911	1	9.08404e+06	8.96756e+06	8.18157e+06	1.04857e+07	1.13773e+07	9.44365e+06	9.59186e+06	1.20711e+07	1.40756e+07	5.36305e+06	7.09528e+06	7.31702e+06	1.53647e+07	1.68597e+07	1.50799e+07
FALSE	High	Master Protein	HERC1	Q15751	Probable E3 ubiquitin-protein ligase HERC1 OS=Homo sapiens OX=9606 GN=HERC1 PE=1 SV=2	6	85.976	72	25	172.92	25	1.299	2.035	2.608	2.675	0.901169	0.0226479	0.000857325	0.0010301	1	0.137082	0.0133436	0.0106443	2.23287e+06	1.4884e+06	2.13507e+06	2.84917e+06	5.00456e+06	3.73711e+06	4.08546e+06	4.562e+06	7.45507e+06	3.71432e+06	4.0557e+06	4.23546e+06	4.0821e+06	3.70979e+06	3.08779e+06
FALSE	High	Master Protein	EEF1G	P26641	Elongation factor 1-gamma OS=Homo sapiens OX=9606 GN=EEF1G PE=1 SV=3	35	85.82	173	14	438.32	14	0.816	0.808	0.856	0.608	0.217011	0.285394	0.178602	0.00394476	0.676627	0.696531	0.51313	0.0268859	1.52096e+07	2.09956e+07	2.06472e+07	1.87848e+07	31414169	2.21103e+07	1.51603e+07	2.3028e+07	2.85133e+07	9.26346e+06	1.4091e+07	1.4414e+07	4.19164e+07	6.32467e+07	5.98912e+07
FALSE	High	Master Protein	XPO7	Q9UIA9	Exportin-7 OS=Homo sapiens OX=9606 GN=XPO7 PE=1 SV=3	24	85.756	74	20	214.5	20	0.605	0.435	0.621	0.454	0.0672256	0.00489693	0.0371053	0.00207407	0.326815	0.0471061	0.190186	0.0171826	2.07395e+06	2.90358e+06	3.53206e+06	3.22698e+06	2.79175e+06	2.05179e+06	3.09982e+06	2.39615e+06	3.85583e+06	1.76609e+06	1.70604e+06	2.00688e+06	8.00134e+06	1.19071e+07	8.57829e+06
FALSE	High	Master Protein	PI4KA	P42356	Phosphatidylinositol 4-kinase alpha OS=Homo sapiens OX=9606 GN=PI4KA PE=1 SV=4	13	85.729	82	21	193.57	21	0.971	1.086	0.962	0.871	0.996191	0.997785	0.917406	0.483477	1	1	1	0.825994	3.70844e+06	3.5632e+06	6.0911e+06	5.59708e+06	6.38902e+06	5.46834e+06	4.13075e+06	3.9047e+06	6.48082e+06	3.31447e+06	2.78132e+06	3.85415e+06	7.60278e+06	1.16324e+07	1.05959e+07
FALSE	High	Master Protein	COPG2	Q9UBF2	Coatomer subunit gamma-2 OS=Homo sapiens OX=9606 GN=COPG2 PE=1 SV=1	29	85.599	114	16	308.51	19	1.216	0.856	1.098	0.651	0.598604	0.987056	0.50864	0.534934	1	1	1	0.885568	2.97375e+06	3.67817e+06	3.18571e+06	2.56087e+06	4.50772e+06	1.64775e+06	4.35166e+06	3.27494e+06	4.29685e+06	1.20324e+06	1.87536e+06	1.8136e+06	3.48132e+06	7.44515e+06	5.40907e+06
FALSE	High	Master Protein	KIDINS220	Q9ULH0	Kinase D-interacting substrate of 220 kDa OS=Homo sapiens OX=9606 GN=KIDINS220 PE=1 SV=3	14	85.367	53	18	147.49	18	3.095	0.846	1.138	1.022	0.66763	0.999998	0.999583	0.993396	1	1	1	1	1.19609e+06	7.99407e+06	1.13897e+07	2.16112e+06	2.36964e+06	5.17108e+06	3.20173e+06	2.69989e+06	3.80237e+06	4.35954e+06	2.1369e+06	2.33309e+06	4.48148e+06	6.34654e+06	5.46639e+06
FALSE	High	Master Protein	MIA3	Q5JRA6	Transport and Golgi organization protein 1 homolog OS=Homo sapiens OX=9606 GN=MIA3 PE=1 SV=1	13	85.185	58	18	148.07	18	0.057	0.109	0.067	0.196	4.52219e-06	0.000101934	1.29134e-05	0.00199086	0.000379471	0.00293094	0.000857572	0.0167826	711416	1.59544e+06	1.92787e+06	3.0302e+06	3.94574e+06	4.07046e+06	1.94142e+06	1.82785e+06	2.45492e+06	4.44286e+06	3.84814e+06	7.68793e+06	2.5969e+07	8.32322e+07	5.04682e+07
FALSE	High	Master Protein	SAAL1	Q96ER3	Protein SAAL1 OS=Homo sapiens OX=9606 GN=SAAL1 PE=1 SV=2	30	84.704	139	10	445.64	10	1.181	0.928	1.18	0.633	0.481726	0.985856	0.423111	0.050601	1	1	0.883322	0.170026	6.34277e+06	7.44783e+06	7.48775e+06	6.1112e+06	1.04057e+07	4.56714e+06	7.13107e+06	7.51437e+06	1.09455e+07	3.63031e+06	3.41304e+06	3.57873e+06	1.16524e+07	1.63932e+07	9.96839e+06
FALSE	High	Master Protein	CCT7	Q99832	T-complex protein 1 subunit eta OS=Homo sapiens OX=9606 GN=CCT7 PE=1 SV=2	46	84.429	147	18	390.05	18	0.929	0.82	1.112	0.769	0.964527	0.516442	0.865427	0.0534656	1	1	1	0.177787	8.83964e+06	1.23695e+07	1.04359e+07	9.22145e+06	1.66364e+07	1.02976e+07	1.34134e+07	1.26197e+07	1.69762e+07	6.18693e+06	8.16011e+06	8.3621e+06	1.94406e+07	3.34806e+07	2.11061e+07
FALSE	High	Master Protein	PJA2	O43164	E3 ubiquitin-protein ligase Praja-2 OS=Homo sapiens OX=9606 GN=PJA2 PE=1 SV=4	35	84.03	63	12	234.64	13	2.655	2.441	5.196	1.712	0.0576476	0.042584	0.00310743	0.177534	0.295119	0.207861	0.0303059	0.422302	1.83264e+06	2.8026e+06	1.87535e+06	1.89067e+06	5.08808e+06	2.22136e+06	3.77804e+06	4.62163e+06	6.04095e+06	1.17807e+06	2.83629e+06	1.10063e+06	1606872	1.95974e+06
FALSE	High	Master Protein	ATAD1	Q8NBU5	Outer mitochondrial transmembrane helix translocase OS=Homo sapiens OX=9606 GN=ATAD1 PE=1 SV=1	43	83.869	129	12	381.58	12	2.53	0.518	1.275	0.459	0.000490035	0.0122004	0.488822	0.00138032	0.00965068	0.0926147	0.978542	0.0130668	8.70898e+06	1.53822e+07	1.30334e+07	2.77263e+06	4.25141e+06	2.73369e+06	5.18856e+06	7.47924e+06	8.92777e+06	1.99649e+06	2.32129e+06	1.54162e+06	7.8353e+06	1.40575e+07	9.67822e+06
FALSE	High	Master Protein	FASTKD5	Q7L8L6	FAST kinase domain-containing protein 5, mitochondrial OS=Homo sapiens OX=9606 GN=FASTKD5 PE=1 SV=1	27	83.468	114	16	292.42	16	0.597	0.584	0.66	0.455	0.0620737	0.0838874	0.0738362	0.00225996	0.309566	0.327028	0.291261	0.0178565	2.88272e+06	4.20807e+06	3.70245e+06	3.42917e+06	6.46824e+06	4.0462e+06	2.79245e+06	4.82842e+06	5.56288e+06	1.87173e+06	2.60298e+06	2.73018e+06	1.13974e+07	1.18698e+07	1.32024e+07
FALSE	High	Master Protein	PIK3R4	Q99570	Phosphoinositide 3-kinase regulatory subunit 4 OS=Homo sapiens OX=9606 GN=PIK3R4 PE=1 SV=3	19	83.462	107	19	292.39	19	0.406	0.324	0.462	0.276	0.026727	0.0117557	0.159874	0.00295662	0.17368	0.0905556	0.480823	0.0216069	3.79906e+06	4.8836e+06	3.80228e+06	4.93115e+06	4.63665e+06	3998000	6.50626e+06	5.5786e+06	6.58292e+06	2.47664e+06	2.88461e+06	2.95419e+06	9.92655e+06	2.85148e+07	2.73522e+07
FALSE	High	Master Protein		Q99996	A-kinase anchor protein 9 OS=Homo sapiens OX=9606 GN=AKAP9 PE=1 SV=4	7	83.271	48	22	131.4	22	3.149	1.528	4.633	2.208	0.17604	0.805994	0.0147181	0.689054	0.582774	1	0.10182	1	2.5848e+06	942948	2.31769e+06	1.16847e+06	880861	2.13214e+06	3.97393e+06	3.07261e+06	4.63581e+06	1.37263e+06	546036	1.60236e+06	1.16574e+06	1.90017e+06	1.56307e+06
FALSE	High	Master Protein	TTC37	Q6PGP7	Tetratricopeptide repeat protein 37 OS=Homo sapiens OX=9606 GN=TTC37 PE=1 SV=1	18	83.189	115	22	308.54	22	0.791	0.717	0.918	0.779	0.981391	0.980523	0.972724	0.978688	1	1	1	1	3.13554e+06	4.76706e+06	5.62831e+06	4.27295e+06	8.51735e+06	4.22064e+06	3.62495e+06	1.14176e+07	7.1583e+06	3.77119e+06	4.05865e+06	4.23298e+06	7.61245e+06	1.48014e+07	1.09006e+07
FALSE	High	Master Protein	PDS5A	Q29RF7	Sister chromatid cohesion protein PDS5 homolog A OS=Homo sapiens OX=9606 GN=PDS5A PE=1 SV=1	17	83.175	61	15	206.62	15	0.89	0.517	0.39	0.434	0.87429	0.258595	0.0117771	0.0585055	1	0.655463	0.087889	0.188014	977178	1.20947e+06	637235	695127	1.25446e+06	576964	480601	619228	280032	357531	478318	556407	2.48234e+06	3.34037e+06	1.95157e+06
FALSE	High	Master Protein	NUP133	Q8WUM0	Nuclear pore complex protein Nup133 OS=Homo sapiens OX=9606 GN=NUP133 PE=1 SV=2	23	82.71	73	19	216.49	19	2.269	1.878	2.585	1.238	0.00964152	0.11007	0.00482893	0.667651	0.0775339	0.386966	0.0434162	1	5.07614e+06	4.46945e+06	5.02812e+06	4.34983e+06	4.64548e+06	4.65185e+06	5.69229e+06	6.25774e+06	6.45305e+06	2.11268e+06	3.47609e+06	2.65484e+06	4.07501e+06	4.95237e+06	6.25693e+06
FALSE	High	Master Protein	PLS3	P13797	Plastin-3 OS=Homo sapiens OX=9606 GN=PLS3 PE=1 SV=4	42	82.698	144	21	370.31	21	0.943	0.79	0.845	0.533	0.998187	0.63087	0.824762	0.00254341	1	1	1	0.0193218	6.64225e+06	6.97347e+06	1.0617e+07	7.39991e+06	9.23482e+06	6.82955e+06	7.31866e+06	6.65922e+06	9.54877e+06	2.72305e+06	3.77109e+06	4.35363e+06	1.27837e+07	2.14621e+07	1.60571e+07
FALSE	High	Master Protein	KIAA1671	Q9BY89	Uncharacterized protein KIAA1671 OS=Homo sapiens OX=9606 GN=KIAA1671 PE=1 SV=2	18	82.458	64	19	186.11	19	1.063	0.683	1.15	1.488	0.896066	1	0.967622	0.885277	1	1	1	1	1.40592e+06	1.09083e+06	1.13764e+06	1.73645e+06	1.00152e+06	816036	1.26913e+06	1.03341e+06	1.67308e+06	570948	1.58984e+06	1.54084e+06	1.37885e+06	2.76225e+06	2.06994e+06
FALSE	High	Master Protein	TBC1D9B	Q66K14	TBC1 domain family member 9B OS=Homo sapiens OX=9606 GN=TBC1D9B PE=1 SV=3	26	82.2	71	21	183.65	22	3.499	0.715	3.01	0.496	0.00769426	0.311832	0.0181109	0.223482	0.0657526	0.738215	0.116096	0.496569	5.33844e+06	7.23659e+06	6.60659e+06	1.67484e+06	1.89955e+06	449318	5.41804e+06	5.52682e+06	8.21434e+06	854893	632553	905846	2.54432e+06	5.26897e+06	3.54811e+06
FALSE	High	Master Protein	ESYT2	A0FGR8	Extended synaptotagmin-2 OS=Homo sapiens OX=9606 GN=ESYT2 PE=1 SV=1	24	82.094	105	15	322.93	15	0.779	0.752	0.786	0.439	1	0.636081	0.874524	0.0633014	1	1	1	0.199125	1.22238e+07	1.68302e+07	3.20536e+07	1.60586e+07	18431482	1.77068e+07	1.54098e+07	1.71795e+07	2.27523e+07	7.62566e+06	7.18428e+06	1.43468e+07	3.2338e+07	5.36023e+07	3.86275e+07
FALSE	High	Master Protein	OCIAD1	Q9NX40	OCIA domain-containing protein 1 OS=Homo sapiens OX=9606 GN=OCIAD1 PE=1 SV=1	38	82.033	207	10	662.59	10	2.879	1.891	2.69	2.061	0.0129032	0.0909141	0.0111063	0.0644654	0.0976594	0.345291	0.0841384	0.202125	1.37497e+07	2.31375e+07	2.40219e+07	2.49766e+07	1.41131e+07	1.61591e+07	2.28957e+07	2.24698e+07	2.5345e+07	1.96819e+07	9.47174e+06	1.52536e+07	1.67986e+07	1.97494e+07	1.18843e+07
FALSE	High	Master Protein	SERBP1	Q8NC51	Plasminogen activator inhibitor 1 RNA-binding protein OS=Homo sapiens OX=9606 GN=SERBP1 PE=1 SV=2	42	81.939	137	15	434.06	15	1.068	1.058	0.964	0.788	0.998585	0.894008	0.999999	0.13334	1	1	1	0.342621	8.7949e+06	1.11313e+07	8.1255e+06	1.15167e+07	1.32678e+07	1.14847e+07	8.78656e+06	1.05543e+07	12741361	6.47158e+06	5.09492e+06	7.89064e+06	1.93242e+07	2.08303e+07	1.82574e+07
FALSE	High	Master Protein	GLUD1	P00367	Glutamate dehydrogenase 1, mitochondrial OS=Homo sapiens OX=9606 GN=GLUD1 PE=1 SV=2	35	81.878	133	16	379.7	16	0.972	1.103	0.677	0.908	0.903301	0.986014	0.053852	0.945891	1	1	0.240343	1	3.94965e+06	7.70391e+06	6.65216e+06	6.05425e+06	1.21806e+07	8.43012e+06	4.03525e+06	5.14246e+06	6.29894e+06	5.24739e+06	5.65907e+06	5.6163e+06	1.10766e+07	1.76634e+07	1.43832e+07
FALSE	High	Master Protein	ACADSB	P45954	Short/branched chain specific acyl-CoA dehydrogenase, mitochondrial OS=Homo sapiens OX=9606 GN=ACADSB PE=1 SV=1	42	81.691	101	14	285.37	14	0.715	0.513	1.009	0.693	0.0280513	0.000310593	0.999932	0.00463226	0.181067	0.00663958	1	0.0299913	3.98438e+06	5.36064e+06	5.27024e+06	3.78834e+06	5.14832e+06	4.14866e+06	6.85983e+06	6900436	1.12959e+07	4.1774e+06	4.3349e+06	3.43603e+06	1.31183e+07	1.69577e+07	1.46046e+07
FALSE	High	Master Protein	CTTN	Q14247	Src substrate cortactin OS=Homo sapiens OX=9606 GN=CTTN PE=1 SV=2	38	81.659	153	17	433.68	17	1.365	2.228	2.613	1.728	0.434525	0.0115056	0.0050773	0.0300428	0.999139	0.0889763	0.0449318	0.114115	6.95003e+06	1.19921e+07	9.97367e+06	1.31777e+07	2.51195e+07	1.81949e+07	2.23e+07	2.08571e+07	1.52629e+07	1.06244e+07	1.07479e+07	1.58473e+07	1.0602e+07	2.12476e+07	1.37318e+07
FALSE	High	Master Protein	MTX2	O75431	Metaxin-2 OS=Homo sapiens OX=9606 GN=MTX2 PE=1 SV=1	57	81.57	101	10	336.89	10	4.931	1.909	3.169	0.899	3.81244e-05	0.00752134	0.000171053	0.999924	0.00175191	0.0642082	0.00436684	1	6.29553e+06	1.16493e+07	1.20229e+07	6.06436e+06	6.01347e+06	4.79557e+06	9.67444e+06	7.78097e+06	9.00744e+06	2.52394e+06	1.53782e+06	1.95566e+06	3.69381e+06	5.83185e+06	4.22479e+06
FALSE	High	Master Protein	USP5	P45974	Ubiquitin carboxyl-terminal hydrolase 5 OS=Homo sapiens OX=9606 GN=USP5 PE=1 SV=2	24	81.465	133	17	372.46	17	1.669	1.404	1.675	2.386	0.385329	0.172018	0.144495	0.0114391	0.938996	0.520276	0.451547	0.0571812	4.15309e+06	5.93031e+06	2.30182e+06	5.95091e+06	5.70247e+06	4.60574e+06	4.68827e+06	4.5088e+06	6.94867e+06	5.35079e+06	5.96221e+06	6.98363e+06	6.07274e+06	7.58188e+06	3.4243e+06
FALSE	High	Master Protein	RHOT1	Q8IXI2	Mitochondrial Rho GTPase 1 OS=Homo sapiens OX=9606 GN=RHOT1 PE=1 SV=2	34	81.194	153	15	444.24	16	1.516	0.905	1.337	0.956	0.00634416	0.979541	0.0399356	0.999216	0.0596082	1	0.19918	1	8.56721e+06	1.20447e+07	1.21229e+07	7.11264e+06	1.25607e+07	7.22151e+06	1.01085e+07	1.06494e+07	1.37493e+07	6.11158e+06	7.12173e+06	6.81814e+06	1.38014e+07	2.0543e+07	1.42109e+07
FALSE	High	Master Protein	LARP4	Q71RC2	La-related protein 4 OS=Homo sapiens OX=9606 GN=LARP4 PE=1 SV=3	30	81.192	175	14	493.03	15	1.101	1.026	1.402	1.345	0.930485	0.998054	0.186153	0.34142	1	1	0.528845	0.657525	5.76253e+06	8.53746e+06	6.24131e+06	8.30315e+06	8.91588e+06	5.19791e+06	8.25977e+06	9501088	1.11275e+07	6.33027e+06	7.07485e+06	8.18242e+06	1.10372e+07	1.82033e+07	1.16108e+07
FALSE	High	Master Protein	NAMPT	P43490	Nicotinamide phosphoribosyltransferase OS=Homo sapiens OX=9606 GN=NAMPT PE=1 SV=1	43	80.991	88	15	261.41	15	0.661	0.606	0.77	0.57	0.235094	0.0689433	0.222555	0.0149116	0.709573	0.286158	0.594096	0.0687353	3.47908e+06	5.78472e+06	3.92908e+06	3.90689e+06	6.62402e+06	3.6057e+06	3.54822e+06	5.2207e+06	6.64572e+06	1.84915e+06	3.6974e+06	3.42343e+06	1.11381e+07	2.03617e+07	1.16642e+07
FALSE	High	Master Protein	EIF4G2	P78344	Eukaryotic translation initiation factor 4 gamma 2 OS=Homo sapiens OX=9606 GN=EIF4G2 PE=1 SV=1	27	80.827	101	20	260.96	20	1.336	2.208	2.26	2.704	0.388821	0.0484902	0.016349	0.00708316	0.942745	0.225525	0.107914	0.0408961	2.32941e+06	5.1616e+06	2.34406e+06	5.24784e+06	6.3899e+06	3.97256e+06	5.72985e+06	5.07624e+06	6.30532e+06	4.27667e+06	4.73254e+06	6.42029e+06	3.78197e+06	7.90331e+06	2.75574e+06
FALSE	High	Master Protein	NCAPG	Q9BPX3	Condensin complex subunit 3 OS=Homo sapiens OX=9606 GN=NCAPG PE=1 SV=1	21	80.751	93	17	248.12	17	1.079	0.956	1.452	1.132	0.99753	0.613197	0.127264	0.999995	1	1	0.421404	1	3.12259e+06	4.1479e+06	4.33021e+06	3.63442e+06	5.34821e+06	2.72713e+06	5.43197e+06	5.79894e+06	6.89835e+06	2.56281e+06	3.88862e+06	4.00557e+06	6.69093e+06	1.08612e+07	6.87103e+06
FALSE	High	Master Protein	PTPN13	Q12923	Tyrosine-protein phosphatase non-receptor type 13 OS=Homo sapiens OX=9606 GN=PTPN13 PE=1 SV=2	13	80.734	49	21	119.16	21	1.562	1.329	2.829	2.565	0.941408	0.919294	0.117108	0.12777	1	1	0.399735	0.334113	1.03252e+06	2.62903e+06	1.96791e+06	1.15696e+06	4.8575e+06	1.8703e+06	4.13205e+06	2.68866e+06	4.84623e+06	3.01534e+06	2.74997e+06	3.02361e+06	4.19201e+06	3.25278e+06	1.9751e+06
FALSE	High	Master Protein	PCCB	P05166	Propionyl-CoA carboxylase beta chain, mitochondrial OS=Homo sapiens OX=9606 GN=PCCB PE=1 SV=3	39	80.588	88	15	255.36	15	0.986	1.512	1.226	1.026	0.986087	0.675317	0.650168	0.999312	1	1	1	1	1.44488e+06	4.99783e+06	3.36242e+06	4.03194e+06	7.31993e+06	5.75901e+06	3.98519e+06	7.0864e+06	5.38881e+06	2.95346e+06	4.02551e+06	2.70058e+06	6.03893e+06	8.80086e+06	6.56732e+06
FALSE	High	Master Protein	RAB3GAP1	Q15042	Rab3 GTPase-activating protein catalytic subunit OS=Homo sapiens OX=9606 GN=RAB3GAP1 PE=1 SV=3	29	80.538	56	19	164.73	19	2.371	2.544	3.24	2.261	0.00882823	0.00162301	0.000381668	0.00521426	0.0725042	0.0215835	0.00707198	0.0328584	2.40706e+06	2.77425e+06	2.17312e+06	3.97916e+06	3.98562e+06	3.0061e+06	4.32802e+06	3.37995e+06	4.90565e+06	2.8501e+06	2.14261e+06	2.21207e+06	3.03364e+06	2.87514e+06	1.90727e+06
FALSE	High	Master Protein	CEP170	Q5SW79	Centrosomal protein of 170 kDa OS=Homo sapiens OX=9606 GN=CEP170 PE=1 SV=1	16	79.7	92	18	236.65	18	1.896	2.539	2.533	2.918	0.163198	0.00328167	0.00293317	0.00210887	0.554432	0.0371923	0.0291858	0.0172966	1.14005e+06	2.53605e+06	2.4642e+06	2.98353e+06	4.54804e+06	3.64936e+06	2.65079e+06	3.52188e+06	4.78894e+06	2.15362e+06	3.20609e+06	3.59443e+06	2.34078e+06	4.07406e+06	2.05375e+06
FALSE	High	Master Protein	PFKM	P08237	ATP-dependent 6-phosphofructokinase, muscle type OS=Homo sapiens OX=9606 GN=PFKM PE=1 SV=2	26	79.269	114	13	312.92	15	0.996	0.828	0.981	0.516	0.999983	0.988276	0.988686	0.0142889	1	1	1	0.0668208	5.76459e+06	5.23079e+06	6.50474e+06	5.61633e+06	6.27854e+06	7.55933e+06	6.10657e+06	7.45261e+06	8.38945e+06	2.84528e+06	1.61031e+06	3.55795e+06	1.20076e+07	1.24312e+07	1.25518e+07
FALSE	High	Master Protein	ARFGEF2	Q9Y6D5	Brefeldin A-inhibited guanine nucleotide-exchange protein 2 OS=Homo sapiens OX=9606 GN=ARFGEF2 PE=1 SV=3	13	79.264	86	10	251.44	17	0.411	1.11	0.969	0.993	0.216242	0.997895	0.979648	0.994643	0.67532	1	1	1	1.03794e+06	438389	436473	1.36149e+06	1.65619e+06	905639	980279	992044	1.47272e+06	1.12771e+06	896891	801165	1.65093e+06	2.73942e+06	3.18928e+06
FALSE	High	Master Protein	MAGED2	Q9UNF1	Melanoma-associated antigen D2 OS=Homo sapiens OX=9606 GN=MAGED2 PE=1 SV=2	33	79.196	119	12	374.86	13	1.448	1.454	1.636	0.86	0.262512	0.308564	0.230164	0.253255	0.756192	0.732237	0.608899	0.533993	4.32563e+06	5.96447e+06	4.88874e+06	5.32612e+06	8.89565e+06	4.65388e+06	5.49619e+06	4.80961e+06	7.87996e+06	2.14319e+06	2.57802e+06	3.12807e+06	6.48008e+06	1.27614e+07	6.4329e+06
FALSE	High	Master Protein	DNAJB1	P25685	DnaJ homolog subfamily B member 1 OS=Homo sapiens OX=9606 GN=DNAJB1 PE=1 SV=4	51	79.126	261	14	820.86	15	0.589	1.276	0.883	1.979	0.0718683	0.579358	0.966748	0.0239728	0.343331	1	1	0.0972061	9.30324e+06	1.66908e+07	1.08374e+07	3.08135e+07	3.34708e+07	2.34975e+07	2.12068e+07	1.79853e+07	2.09774e+07	3.11783e+07	2.3204e+07	3.94805e+07	3.42861e+07	5.67803e+07	3.44011e+07
FALSE	High	Master Protein	ATP5B	P06576	ATP synthase subunit beta, mitochondrial OS=Homo sapiens OX=9606 GN=ATP5F1B PE=1 SV=3	41	79.067	102	15	302.58	15	1.067	0.865	1.158	0.735	0.734189	0.927637	0.99319	0.148106	1	1	1	0.370168	3.2739e+06	3.81876e+06	6.10083e+06	3.25333e+06	3.95641e+06	4.45927e+06	3.18439e+06	4.64853e+06	5.69861e+06	2.40911e+06	1.79272e+06	2.57389e+06	6.6562e+06	8.88377e+06	7.50822e+06
FALSE	High	Master Protein	NTPCR	Q9BSD7	Cancer-related nucleoside-triphosphatase OS=Homo sapiens OX=9606 GN=NTPCR PE=1 SV=1	72	79.031	155	10	464.74	10	0.997	1.088	0.619	0.937	0.88327	0.989771	0.0384444	0.614599	1	1	0.195149	0.968578	5.92243e+06	9.54722e+06	8.00649e+06	7.64461e+06	1.357e+07	9.75832e+06	4.67215e+06	5.43215e+06	9.58496e+06	5.92707e+06	6.54443e+06	7.27834e+06	1.39482e+07	3.19026e+07	1.50875e+07
FALSE	High	Master Protein	LOC101060567; PEX11B	O96011	Peroxisomal membrane protein 11B OS=Homo sapiens OX=9606 GN=PEX11B PE=1 SV=1	55	78.963	221	14	596.73	14	1.233	1.283	1.426	1.316	0.47523	0.0981611	0.0521531	0.21548	1	0.361145	0.234726	0.487238	1.15618e+07	1.99274e+07	1.84807e+07	2.06556e+07	2.66489e+07	2.14826e+07	1.74545e+07	2.33346e+07	2.91621e+07	1.24509e+07	1.67834e+07	1.98935e+07	2.05447e+07	3.86881e+07	2.91346e+07
FALSE	High	Master Protein	DHX29	Q7Z478	ATP-dependent RNA helicase DHX29 OS=Homo sapiens OX=9606 GN=DHX29 PE=1 SV=2	17	78.726	95	19	255.33	19	1.521	2.435	3.707	3.071	0.0947033	0.00451428	0.000172939	0.000365855	0.399077	0.0452679	0.00436684	0.00505879	4.29087e+06	5.15764e+06	6.86928e+06	8.7591e+06	1.08146e+07	9.05639e+06	1.17644e+07	1.19938e+07	2.17728e+07	7.02423e+06	1.5206e+07	9.89257e+06	4.92228e+06	9.84409e+06	6.25482e+06
FALSE	High	Master Protein	KRT13	P13646	Keratin, type I cytoskeletal 13 OS=Homo sapiens OX=9606 GN=KRT13 PE=1 SV=4	35	78.415	233	7	516.71	19	8.021	5.433	18.73	17.971	0.00866379	0.0121232	0.000318385	0.000231842	0.0720738	0.0926147	0.00649766	0.00372686	1.3621e+06	544783	1940362	1.01261e+06	1.53179e+06	1.28601e+06	3.73331e+06	2.83712e+06	5.10309e+06	5.25714e+06	2.06405e+06	3.48474e+06		566994	343614
FALSE	High	Master Protein	AARS	P49588	Alanine--tRNA ligase, cytoplasmic OS=Homo sapiens OX=9606 GN=AARS1 PE=1 SV=2	26	78.107	80	19	217.51	19	1.162	1.355	1.982	1.161	0.448738	0.666336	0.0176926	0.912455	1	1	0.114887	1	2.82396e+06	5.34637e+06	3.43775e+06	4.16368e+06	6.84229e+06	2.69378e+06	5.35367e+06	6.40274e+06	8.04875e+06	2.26235e+06	2.9213e+06	3.72953e+06	4.33627e+06	8.30094e+06	5.55742e+06
FALSE	High	Master Protein	CPSF2	Q9P2I0	Cleavage and polyadenylation specificity factor subunit 2 OS=Homo sapiens OX=9606 GN=CPSF2 PE=1 SV=2	30	78.032	80	17	238.74	17	1.015	0.836	0.93	0.847	0.987533	0.417288	0.999698	0.296334	1	0.888235	1	0.596391	4.11706e+06	5.0317e+06	5.45679e+06	4.15802e+06	6.01895e+06	3.47411e+06	4.24472e+06	4.74254e+06	7.97874e+06	2.33064e+06	3.6512e+06	3.92296e+06	8.46374e+06	1.2364e+07	9.02143e+06
FALSE	High	Master Protein		Q8IWI9	MAX gene-associated protein OS=Homo sapiens OX=9606 GN=MGA PE=1 SV=4	8	77.984	66	17	169.57	17	0.876	1.227	2.313	2.927	0.900617	0.912061	0.284743	0.0292096	1	1	0.705202	0.11139	261792	621739	558567	599462	1.98554e+06	874812	1.54374e+06	1.17e+06	2.00602e+06	3.47141e+06	1.57228e+06	1.80661e+06	860551		1.63414e+06
FALSE	High	Master Protein	NUP85	Q9BW27	Nuclear pore complex protein Nup85 OS=Homo sapiens OX=9606 GN=NUP85 PE=1 SV=1	29	77.863	99	14	302.37	14	1.185	1.343	1.067	0.865	0.992727	0.943702	0.999978	0.393842	1	1	1	0.716822	2.44113e+06	4.50075e+06	3.66907e+06	3.40573e+06	5.89073e+06	4.64725e+06	3.71799e+06	3.03411e+06	4.49309e+06	896809	2.56752e+06	2.59221e+06	5.1096e+06	7.99577e+06	7.29622e+06
FALSE	High	Master Protein	EDC3	Q96F86	Enhancer of mRNA-decapping protein 3 OS=Homo sapiens OX=9606 GN=EDC3 PE=1 SV=1	34	77.354	81	12	261.29	12	0.752	0.795	1.04	0.799	0.418882	0.530234	0.996506	0.794746	0.981456	1	1	1	2.138e+06	1.84231e+06	880471	2.50851e+06	2.60444e+06	1.16087e+06	1.99267e+06	2.64724e+06	3.51415e+06	1.32438e+06	1.58456e+06	2.29032e+06	4.28436e+06	8.49402e+06	4.26236e+06
FALSE	High	Master Protein	SLC25A3	Q00325	Phosphate carrier protein, mitochondrial OS=Homo sapiens OX=9606 GN=SLC25A3 PE=1 SV=2	32	77.081	237	12	644.34	12	0.649	0.581	0.761	0.606	0.0029441	0.00158404	0.0613306	0.000638232	0.0340246	0.0215835	0.258345	0.00756073	4.40576e+07	50544990	5.49351e+07	4.83584e+07	8.26925e+07	5.06393e+07	5.28202e+07	7.06054e+07	8.27878e+07	4.25302e+07	4.12608e+07	4.1923e+07	1.47192e+08	2.07688e+08	1.31102e+08
FALSE	High	Master Protein	HEATR2; DNAAF5	Q86Y56	Dynein assembly factor 5, axonemal OS=Homo sapiens OX=9606 GN=DNAAF5 PE=1 SV=4	28	76.928	71	16	226.4	16	0.756	0.462	0.653	0.424	0.468944	0.0157696	0.191041	0.0121475	1	0.109499	0.537096	0.0595825	2.06135e+06	3.22329e+06	3.27253e+06	1.94751e+06	3.9815e+06	1.32481e+06	1.96462e+06	2.89391e+06	4.05904e+06	1.37685e+06	1.72633e+06	1.66503e+06	8.58258e+06	1.04806e+07	6.57075e+06
FALSE	High	Master Protein	STXBP5	Q5T5C0	Syntaxin-binding protein 5 OS=Homo sapiens OX=9606 GN=STXBP5 PE=1 SV=1	16	76.825	99	12	318.67	12	6.607	5.796	7.768	6.919	8.64142e-08	2.35243e-07	5.57853e-08	8.13506e-08	2.38256e-05	6.62714e-05	1.68964e-05	3.12712e-05	3.328e+06	5.9141e+06	4.32893e+06	3.94637e+06	6.03723e+06	3.6733e+06	5.01479e+06	5.55881e+06	6.33654e+06	3.66061e+06	3.85811e+06	4.88797e+06	1.14837e+06	1.69174e+06	1.60056e+06
FALSE	High	Master Protein	AHSA1	O95433	Activator of 90 kDa heat shock protein ATPase homolog 1 OS=Homo sapiens OX=9606 GN=AHSA1 PE=1 SV=1	60	76.622	106	15	342.68	15	0.869	0.804	0.94	0.677	0.993884	0.955627	0.987745	0.389918	1	1	1	0.712379	6.27495e+06	1.18756e+07	7.81904e+06	7.52284e+06	1.73571e+07	6.89329e+06	9.29434e+06	8.25216e+06	1.15074e+07	4.62161e+06	6.90096e+06	5.895e+06	1.65498e+07	3.1468e+07	1.4227e+07
FALSE	High	Master Protein	SLC25A11	Q02978	Mitochondrial 2-oxoglutarate/malate carrier protein OS=Homo sapiens OX=9606 GN=SLC25A11 PE=1 SV=3	59	76.578	168	14	529.48	14	1.515	0.747	0.671	0.219	0.0582482	0.784826	0.414425	0.000295739	0.297405	1	0.876849	0.00437239	1.91049e+08	263842200	6.34173e+08	1.22252e+08	1.99053e+08	1.38395e+08	1.11864e+08	110024911	1.51098e+08	3.06263e+07	2.72421e+07	3.70863e+07	3.38697e+08	3.69093e+08	3.11435e+08
FALSE	High	Master Protein	FAM82A2; RMDN3	Q96TC7	Regulator of microtubule dynamics protein 3 OS=Homo sapiens OX=9606 GN=RMDN3 PE=1 SV=2	32	76.544	121	12	395.65	12	3.567	1.745	3.19	1.427	0.0120506	0.994598	0.0151097	0.907897	0.0922925	1	0.103491	1	7.06696e+06	6.90134e+06	8.71133e+06	4.28725e+06	2.49272e+06	4.55918e+06	7.376e+06	8.10817e+06	1.01398e+07	3815751	2.8394e+06	2.68587e+06	7.71915e+06	5.94016e+06	4.3931e+06
FALSE	High	Master Protein	ADNP	Q9H2P0	Activity-dependent neuroprotector homeobox protein OS=Homo sapiens OX=9606 GN=ADNP PE=1 SV=1	20	76.393	79	14	245.88	14	1.076	0.761	1.073	0.528	0.813017	0.954377	0.953144	0.384058	1	1	1	0.707137	1.84607e+06	1.93725e+06	3.14756e+06	2.10546e+06	2.1678e+06	1.27728e+06	1.78303e+06	2.37189e+06	3.21359e+06	689765	1.48373e+06	1.0332e+06	4.26575e+06	3.21232e+06	3.80306e+06
FALSE	High	Master Protein	PDHA1	P08559	Pyruvate dehydrogenase E1 component subunit alpha, somatic form, mitochondrial OS=Homo sapiens OX=9606 GN=PDHA1 PE=1 SV=3	47	76.298	126	15	342.47	15	0.55	0.523	0.83	0.369	0.00286905	0.00118292	0.140451	3.7804e-05	0.033357	0.0177116	0.44663	0.00132108	4.64608e+06	7.4705e+06	6.28644e+06	5.42505e+06	8.41059e+06	6.89644e+06	6.31187e+06	1.10875e+07	1.29094e+07	3.5632e+06	3.79818e+06	3.28314e+06	1.97532e+07	2.95288e+07	2.57284e+07
FALSE	High	Master Protein	COPA	P53621	Coatomer subunit alpha OS=Homo sapiens OX=9606 GN=COPA PE=1 SV=2	19	76.164	107	18	281.44	18	0.535	0.54	0.881	0.792	0.0216172	0.0472393	0.973146	0.669319	0.147425	0.22258	1	1	2.55608e+06	2.2617e+06	2.74679e+06	3.63864e+06	3.2869e+06	3.09701e+06	4.30764e+06	4.17081e+06	6.56843e+06	3.46897e+06	2.96449e+06	3.93175e+06	6.31479e+06	1.32469e+07	1.17854e+07
FALSE	High	Master Protein	PSMC5	P62195	26S proteasome regulatory subunit 8 OS=Homo sapiens OX=9606 GN=PSMC5 PE=1 SV=1	49	76.067	109	13	311.73	14	1.175	1.167	1.199	1.055	0.886656	0.652987	0.715898	0.998828	1	1	1	1	2.54474e+06	4.10086e+06	4.99626e+06	5.06217e+06	5450055	4.21975e+06	4.2799e+06	4.34717e+06	5.17259e+06	2.88853e+06	2.98209e+06	3.59933e+06	8.01628e+06	7.13209e+06	6.23854e+06
FALSE	High	Master Protein	MYO19	Q96H55	Unconventional myosin-XIX OS=Homo sapiens OX=9606 GN=MYO19 PE=1 SV=2	18	76.016	45	10	153.03	10	2.792	0.413	1.44	0.249	0.180838	0.996767	0.855033	0.591956	0.590553	1	1	0.943855	2.07439e+06	3.80094e+06	3.77869e+06	556222	2.52385e+06	306332	576894	2.03775e+06	3.18783e+06	272568	257616	350859	444113	3.90413e+06	2.43424e+06
FALSE	High	Master Protein	AHCTF1	Q8WYP5	Protein ELYS OS=Homo sapiens OX=9606 GN=AHCTF1 PE=1 SV=3	11	75.62	68	19	183.72	19	0.795	0.687	1.138	0.734	0.976258	0.329232	0.999411	0.170225	1	0.764901	1	0.40999	1.69103e+06	1.83527e+06	4.12465e+06	1.66137e+06	2.42426e+06	2.18314e+06	2.10563e+06	3.17655e+06	3.88114e+06	918276	1.64923e+06	1.78066e+06	4.61277e+06	6.25657e+06	6.57881e+06
FALSE	High	Master Protein	CPS1	P31327	Carbamoyl-phosphate synthase [ammonia], mitochondrial OS=Homo sapiens OX=9606 GN=CPS1 PE=1 SV=2	17	75.462	115	16	300.04	18	1.28	0.636	1.074	0.64	0.71628	0.536828	0.990176	0.460497	1	1	1	0.806079	1.7037e+06	3.41958e+06	3.58951e+06	1.68131e+06	2.89663e+06	1.5729e+06	1747234	3.23297e+06	3.71322e+06	1.37597e+06	1.52381e+06	1.43562e+06	3.14397e+06	6.82021e+06	4.77882e+06
FALSE	High	Master Protein	PRPF6	O94906	Pre-mRNA-processing factor 6 OS=Homo sapiens OX=9606 GN=PRPF6 PE=1 SV=1	25	75.265	83	19	247.15	19	0.665	2.29	0.972	0.811	0.11425	0.0740536	0.838963	0.54976	0.445925	0.299864	1	0.9008	1.97414e+06	2.72983e+06	1.94192e+06	8.33501e+06	1.29672e+07	4.94292e+06	3.27116e+06	2.96565e+06	4.63101e+06	2.59356e+06	2.41732e+06	2.58467e+06	9.71093e+06	7.97431e+06	6.58229e+06
FALSE	High	Master Protein	HNRNPH2	P55795	Heterogeneous nuclear ribonucleoprotein H2 OS=Homo sapiens OX=9606 GN=HNRNPH2 PE=1 SV=1	29	74.828	179	4	506.83	10	0.239	0.274	0.625	0.423	0.295264	0.0629277	0.755664	0.517707	0.809461	0.270817	1	0.862246	219079	303481	1.46443e+06	376807	465623	270674	719280	1.03202e+06	644123	390323	434799	808313	1.49002e+06	3.11901e+06	2.90467e+06
FALSE	High	Master Protein	DHX15	O43143	Pre-mRNA-splicing factor ATP-dependent RNA helicase DHX15 OS=Homo sapiens OX=9606 GN=DHX15 PE=1 SV=2	25	74.526	123	16	347.41	17	0.857	0.933	1.053	0.835	0.0815299	0.171354	0.881347	0.0352384	0.368508	0.519863	1	0.128727	4.17973e+06	5.67634e+06	5.69433e+06	6.11389e+06	6.68881e+06	6.59503e+06	6.33053e+06	7.09797e+06	9.30212e+06	4.46831e+06	4.48352e+06	4.803e+06	1.11542e+07	1.62825e+07	1.2385e+07
FALSE	High	Master Protein		P20020	Plasma membrane calcium-transporting ATPase 1 OS=Homo sapiens OX=9606 GN=ATP2B1 PE=1 SV=4	19	74.456	91	9	285.34	15	2.576	2.431	1.316	1.371	0.120433	0.316511	0.994942	0.975766	0.460269	0.746629	1	1	2.94661e+06	3.70332e+06	3481777	4.08785e+06	4.62323e+06	2.09206e+06	1.69637e+06	2.32819e+06	2.18571e+06	638326	1.57641e+06	1.90778e+06	2.48539e+06	3.48124e+06	4.5918e+06
FALSE	High	Master Protein	G3BP1	Q13283	Ras GTPase-activating protein-binding protein 1 OS=Homo sapiens OX=9606 GN=G3BP1 PE=1 SV=1	44	74.438	83	11	276.65	12	2.401	2.788	4.58	2.293	0.0507674	0.0316762	0.00419458	0.0584924	0.274502	0.166753	0.0390193	0.188014	1.74113e+06	3.11849e+06	1.34099e+06	2.71261e+06	3.35677e+06	2.02434e+06	3.73735e+06	4.41294e+06	4.0309e+06	1.19976e+06	1.66986e+06	2.57727e+06	1.57382e+06	2.93335e+06	487641
FALSE	High	Master Protein	NUP107	P57740	Nuclear pore complex protein Nup107 OS=Homo sapiens OX=9606 GN=NUP107 PE=1 SV=1	24	74.233	119	18	329.8	18	1.492	0.934	1.551	0.998	0.585777	0.936961	0.177185	0.981765	1	1	0.512835	1	4.5556e+06	4.03831e+06	6.03135e+06	5.06506e+06	4.7337e+06	2800963	5.32511e+06	5.94883e+06	8.92248e+06	3.24279e+06	3.05928e+06	3.22133e+06	6.62369e+06	9290753	8.65064e+06
FALSE	High	Master Protein	CAND2	O75155	Cullin-associated NEDD8-dissociated protein 2 OS=Homo sapiens OX=9606 GN=CAND2 PE=1 SV=3	21	73.843	128	16	354.02	19	0.848	0.639	0.711	0.625	0.982226	0.332706	0.792102	0.479617	1	0.76543	1	0.820128	2.03322e+06	4.02047e+06	2.91263e+06	2.2809e+06	5.1048e+06	1.09498e+06	2.30991e+06	2.66735e+06	3.73627e+06	1.58262e+06	1.82769e+06	2.42621e+06	6.3186e+06	1.16721e+07	5.03736e+06
FALSE	High	Master Protein	NCAPH	Q15003	Condensin complex subunit 2 OS=Homo sapiens OX=9606 GN=NCAPH PE=1 SV=3	24	73.585	99	13	287.35	13	1.169	0.957	0.916	0.887	0.999946	0.877823	0.97168	0.914207	1	1	1	1	4.78617e+06	5.7712e+06	3.52309e+06	5.28145e+06	6.32567e+06	3.68975e+06	4.88238e+06	4.34522e+06	5.85535e+06	4.26224e+06	3.19357e+06	4.03553e+06	1.02117e+07	1.14126e+07	8.83062e+06
FALSE	High	Master Protein	RPS5	P46782	40S ribosomal protein S5 OS=Homo sapiens OX=9606 GN=RPS5 PE=1 SV=4	64	73.58	184	11	627.22	11	0.609	0.711	0.689	0.709	0.00314419	0.0551138	0.0158644	0.0545882	0.0359071	0.249739	0.106472	0.179987	1.24764e+07	1.49714e+07	1.09424e+07	1.7282e+07	2.55292e+07	1.6107e+07	1.53695e+07	13933171	2.19435e+07	1.13886e+07	1.41088e+07	1.8795e+07	4.11974e+07	6.33265e+07	4.39686e+07
FALSE	High	Master Protein	CYB5R3	P00387	NADH-cytochrome b5 reductase 3 OS=Homo sapiens OX=9606 GN=CYB5R3 PE=1 SV=3	54	73.58	74	10	245.04	10	5.665	5.665	8.595	5.853	2.51635e-05	1.97838e-05	4.10189e-06	2.35247e-05	0.00131258	0.00156055	0.000397154	0.0010276	3.72667e+06	6.14473e+06	7.79255e+06	5.58176e+06	1.04255e+07	6.53344e+06	7.56506e+06	1.04373e+07	1.20621e+07	5.1043e+06	4.58668e+06	6.20735e+06	1.89791e+06	3.41459e+06	1.10843e+06
FALSE	High	Master Protein	ABCF2	Q9UG63	ATP-binding cassette sub-family F member 2 OS=Homo sapiens OX=9606 GN=ABCF2 PE=1 SV=2	31	73.535	170	17	385.65	17	1.048	1.076	1.099	0.836	0.998592	0.999575	0.957989	0.307122	1	1	1	0.607919	1.22765e+07	1.1256e+07	1.28735e+07	1.48067e+07	1.85897e+07	1.214e+07	1.4685e+07	1.47468e+07	1.78618e+07	8.67229e+06	9.10884e+06	9.72551e+06	2.9834e+07	2.83187e+07	2.30805e+07
FALSE	High	Master Protein	MTHFD2	P13995	Bifunctional methylenetetrahydrofolate dehydrogenase/cyclohydrolase, mitochondrial OS=Homo sapiens OX=9606 GN=MTHFD2 PE=1 SV=2	50	73.237	66	9	237.74	9	0.413	0.349	0.309	0.258	5.45024e-07	8.56395e-08	5.91372e-08	9.45871e-09	6.57435e-05	3.60533e-05	1.68964e-05	9.08982e-06	4.16234e+06	5.43778e+06	5.61251e+06	4.54322e+06	6.15948e+06	4.59128e+06	3.67152e+06	5.06727e+06	5.25062e+06	2.72877e+06	2.99604e+06	3.10498e+06	2.3017e+07	3.00696e+07	2.68737e+07
FALSE	High	Master Protein	RNH1	P13489	Ribonuclease inhibitor OS=Homo sapiens OX=9606 GN=RNH1 PE=1 SV=2	38	73.186	102	12	301.32	12	0.379	0.544	0.545	0.479	0.0353855	0.217896	0.12393	0.0247235	0.214613	0.598455	0.414952	0.0992037	2.19382e+06	5.87484e+06	3.02459e+06	4.50749e+06	7.62537e+06	4.43958e+06	4.25341e+06	4.11829e+06	5.91385e+06	2.00708e+06	3.25396e+06	4.02969e+06	1.46737e+07	2.21228e+07	1.10313e+07
FALSE	High	Master Protein	TXNL1	O43396	Thioredoxin-like protein 1 OS=Homo sapiens OX=9606 GN=TXNL1 PE=1 SV=3	68	72.971	103	14	248.56	14	0.424	4.456	0.466	8.809	0.000128054	1.4951e-06	0.000529693	6.25527e-08	0.00400382	0.000327593	0.00921205	3.00566e-05	1.03733e+06	1.08019e+06	1.2543e+06	1.94571e+07	1.8104e+07	1.2584e+07	1.28153e+06	1.46937e+06	1.84803e+06	2.14906e+07	1.98357e+07	2.89115e+07	6.32028e+06	7455658	5.051e+06
FALSE	High	Master Protein	C22orf28; RTCB	Q9Y3I0	RNA-splicing ligase RtcB homolog OS=Homo sapiens OX=9606 GN=RTCB PE=1 SV=1	35	72.925	136	14	306.9	14	0.973	0.81	0.859	0.793	0.82926	0.170166	0.0657311	0.0272442	1	0.517851	0.268569	0.106214	5.5777e+06	8.28208e+06	7617420	7.58017e+06	8.8379e+06	7.08704e+06	6.40819e+06	7.46973e+06	7.51483e+06	5.49322e+06	5.28176e+06	5.39683e+06	1.51943e+07	2.02048e+07	1.4352e+07
FALSE	High	Master Protein	VDAC3	Q9Y277	Voltage-dependent anion-selective channel protein 3 OS=Homo sapiens OX=9606 GN=VDAC3 PE=1 SV=1	51	72.897	130	11	324.54	12	1.103	0.757	0.676	0.36	0.996698	0.195256	0.287138	0.00460679	1	0.564583	0.705498	0.0299913	7.97688e+06	7.39393e+06	1.03385e+07	6.71758e+06	6.37248e+06	7.45217e+06	5.50372e+06	7.78986e+06	7.64832e+06	2.57595e+06	3.90024e+06	2.97415e+06	1.56995e+07	1.74886e+07	2.73612e+07
FALSE	High	Master Protein	RUVBL1	Q9Y265	RuvB-like 1 OS=Homo sapiens OX=9606 GN=RUVBL1 PE=1 SV=1	37	72.407	106	13	317	13	1.136	1.112	1.236	1.163	0.999958	0.966259	0.50915	0.996718	1	1	1	1	4.12063e+06	6.67812e+06	6.16048e+06	6.26904e+06	9.64162e+06	6.43017e+06	7.20871e+06	7.32015e+06	8.62462e+06	5.33015e+06	4.47261e+06	6.35666e+06	9.63966e+06	1.78786e+07	1.01905e+07
FALSE	High	Master Protein	DVL3	Q92997	Segment polarity protein dishevelled homolog DVL-3 OS=Homo sapiens OX=9606 GN=DVL3 PE=1 SV=2	34	71.923	139	12	367.31	18	1.902	2.521	2.048	3.144	0.0833114	0.0101592	0.111457	0.00792419	0.373065	0.0811088	0.391055	0.0446636	4.41618e+06	8.74546e+06	4.30769e+06	7.17936e+06	14174731	7.10376e+06	5.70722e+06	5.38531e+06	7.62952e+06	5.33315e+06	7.33303e+06	8742720	5.03922e+06	1.14814e+07	4.45489e+06
FALSE	High	Master Protein	FAM21A; WASHC2A	Q641Q2	WASH complex subunit 2A OS=Homo sapiens OX=9606 GN=WASHC2A PE=1 SV=3	16	71.79	65	12	211.4	12	4.685	5.077	5.598	4.994	2.5307e-06	1.9015e-06	1.17884e-06	1.94655e-06	0.000232584	0.000340887	0.000147356	0.000261277	1.02966e+06	2.07002e+06	1.46379e+06	1.85616e+06	2.23197e+06	1.59881e+06	1.67587e+06	1.91026e+06	2.31018e+06	1.31838e+06	1.62934e+06	1.29731e+06	683768	806768	497842
FALSE	High	Master Protein	MCM3AP	O60318	Germinal-center associated nuclear protein OS=Homo sapiens OX=9606 GN=MCM3AP PE=1 SV=2	11	71.392	67	14	174.67	14	0.983	1.949	1.804	1.233	0.657104	0.0609082	0.117781	0.820585	1	0.26557	0.400104	1	2.66942e+07	1.38096e+07	1.09046e+07	4.11629e+07	3.34626e+07	2.91009e+07	2.29802e+07	3.0982e+07	3.24801e+07	8.64702e+06	1.4018e+07	1.93639e+07	1.15068e+07	3.45015e+07	2.77598e+07
FALSE	High	Master Protein	TRAP1	Q12931	Heat shock protein 75 kDa, mitochondrial OS=Homo sapiens OX=9606 GN=TRAP1 PE=1 SV=3	28	71.149	99	14	306.46	15	1.009	0.914	0.975	0.929	0.996001	0.724944	0.959024	0.493786	1	1	1	0.836911	5.0794e+06	5.59401e+06	7.44106e+06	4.97487e+06	7.63598e+06	6.73633e+06	5.92336e+06	6.32602e+06	7.75718e+06	4.66239e+06	3.22858e+06	5.96906e+06	9.79973e+06	1.53409e+07	1.66215e+07
FALSE	High	Master Protein	PTPN1	P18031	Tyrosine-protein phosphatase non-receptor type 1 OS=Homo sapiens OX=9606 GN=PTPN1 PE=1 SV=1	38	71.096	138	13	378.01	13	1.438	1.053	1.359	0.841	0.0196783	0.790704	0.0934438	0.963726	0.137109	1	0.343543	1	7.08261e+06	9.05387e+06	1.06839e+07	7.30419e+06	8.47944e+06	7.0474e+06	7.07461e+06	9.46289e+06	1.10721e+07	5.30342e+06	4.28879e+06	4.15663e+06	1.1016e+07	1.74467e+07	8.07063e+06
FALSE	High	Master Protein	MAGED1	Q9Y5V3	Melanoma-associated antigen D1 OS=Homo sapiens OX=9606 GN=MAGED1 PE=1 SV=3	24	70.596	80	10	311.82	11	1.79	1.302	2.167	0.95	0.190384	0.48316	0.0142161	0.996294	0.615479	0.969269	0.100008	1	2.68489e+06	3.57933e+06	1.99952e+06	2.39407e+06	4.6777e+06	2.03167e+06	3656572	3.95231e+06	5.92021e+06	973056	1.78496e+06	1.62678e+06	3.66513e+06	4.56957e+06	2.67211e+06
FALSE	High	Master Protein	EDEM3	Q9BZQ6	ER degradation-enhancing alpha-mannosidase-like protein 3 OS=Homo sapiens OX=9606 GN=EDEM3 PE=1 SV=2	23	70.058	69	16	207.42	16	0.605	0.803	0.471	0.727	0.0760132	0.292352	0.00603587	0.384106	0.355496	0.709025	0.0508498	0.707137	1.97175e+06	2.81321e+06	3.3391e+06	4.28485e+06	3082450	3.96832e+06	1.98819e+06	2.72462e+06	2.49543e+06	2.7164e+06	2.55644e+06	3.55436e+06	8800329	1.14259e+07	7.61507e+06
FALSE	High	Master Protein	PELO	Q9BRX2	Protein pelota homolog OS=Homo sapiens OX=9606 GN=PELO PE=1 SV=2	44	70.036	94	12	276.74	12	0.725	0.535	0.7	0.581	0.743803	0.256328	0.322529	0.135392	1	0.653919	0.758329	0.346041	3.5628e+06	5.90547e+06	3.56656e+06	3.22167e+06	7.34334e+06	2.97016e+06	4.12358e+06	3.01218e+06	5.52089e+06	2.84412e+06	3.34053e+06	2.32008e+06	1.06632e+07	20209775	8.03089e+06
FALSE	High	Master Protein	GPRASP2; ARMCX5-GPRASP2	Q96D09	G-protein coupled receptor-associated sorting protein 2 OS=Homo sapiens OX=9606 GN=GPRASP2 PE=1 SV=1	26	69.665	89	16	269.89	16	1.569	1.902	2.015	1.028	0.399039	0.255864	0.105915	0.933077	0.957733	0.653919	0.37492	1	3.06156e+06	4.40128e+06	2.21733e+06	4.55049e+06	6.55954e+06	2.46002e+06	4.47462e+06	3.77073e+06	6.30986e+06	2.00033e+06	2.96386e+06	1.57816e+06	4.23437e+06	6.30665e+06	2.3358e+06
FALSE	High	Master Protein	FLNC	Q14315	Filamin-C OS=Homo sapiens OX=9606 GN=FLNC PE=1 SV=3	7	69.509	207	4	579.54	16	7.359	6.27	8.943	3.742	0.000153637	0.000503216	7.40681e-05	0.00257785	0.00429739	0.00910406	0.00259888	0.0194299	1.93245e+06	2.26256e+06	1.83597e+06	1.13155e+06	2.58093e+06	2186237	2.19972e+06	2.86245e+06	3.55775e+06	925126	662190	1.60659e+06		596689	696082
FALSE	High	Master Protein	CECR5; HDHD5	Q9BXW7	Haloacid dehalogenase-like hydrolase domain-containing 5 OS=Homo sapiens OX=9606 GN=HDHD5 PE=1 SV=1	38	69.279	64	9	197.93	9	0.856	0.298	0.372	0.237	0.999176	0.998475	0.93906	0.830057	1	1	1	1	1.54268e+06	1.01513e+06	1.47902e+06	535885	1.30058e+08	379343	613928	1.52489e+06	632423	346116	297406	997370	2.93987e+06	4.46351e+06	4.10581e+06
FALSE	High	Master Protein	KRT17	Q04695	Keratin, type I cytoskeletal 17 OS=Homo sapiens OX=9606 GN=KRT17 PE=1 SV=2	35	69.256	131	6	374.78	14	0.986	1.546	1.56	1.01	0.999931	0.954561	0.765549	0.999598	1	1	1	1	1087793	215128	516327	840789	904505	1.15958e+06	778389	676757	3.30309e+06	446628	238460	1.53407e+06	962419	934194	1.66787e+06
FALSE	High	Master Protein	ACAT1	P24752	Acetyl-CoA acetyltransferase, mitochondrial OS=Homo sapiens OX=9606 GN=ACAT1 PE=1 SV=1	47	69.251	94	13	315.88	13	1.605	0.674	1.1	0.528	0.973788	0.357513	0.997429	0.083324	1	0.798432	1	0.243758	5.47776e+06	3.32482e+06	6.73748e+06	2.47943e+06	3.81862e+06	3.51583e+06	4.22437e+06	6.26213e+06	3.72019e+06	1.7963e+06	1.44097e+06	2.53347e+06	6.48887e+06	1.03962e+07	1.16801e+07
FALSE	High	Master Protein	UBXN4	Q92575	UBX domain-containing protein 4 OS=Homo sapiens OX=9606 GN=UBXN4 PE=1 SV=2	32	69.221	97	9	365.89	9	0.455	0.794	0.485	1.278	0.11367	0.999352	0.061859	0.841816	0.445272	1	0.258824	1	545432	1.61391e+06	1.1075e+06	1.95312e+06	3.52619e+06	2.15899e+06	481975	1.43954e+06	1.6029e+06	3.02684e+06	1.96214e+06	3.00651e+06	4.47204e+06	6.56757e+06	3.3303e+06
FALSE	High	Master Protein	NPM1	P06748	Nucleophosmin OS=Homo sapiens OX=9606 GN=NPM1 PE=1 SV=2	28	69.064	116	6	368.18	6	0.806	0.954	0.9	0.85	0.407484	0.99998	0.999926	0.934651	0.968527	1	1	1	1.09767e+07	1.3078e+07	1.01415e+07	1.53241e+07	1.68805e+07	1.7837e+07	1.43124e+07	1.51929e+07	1.81825e+07	1.1601e+07	1.07875e+07	1.27064e+07	3.02926e+07	2.94972e+07	2.90321e+07
FALSE	High	Master Protein	LBR	Q14739	Delta(14)-sterol reductase LBR OS=Homo sapiens OX=9606 GN=LBR PE=1 SV=2	22	69.051	178	11	493.65	11	0.502	0.59	0.733	0.59	0.030531	0.0739125	0.421593	0.0585648	0.193831	0.299864	0.881994	0.188014	7.16504e+06	1.08405e+07	1.55995e+07	1.25964e+07	1.66463e+07	1.37046e+07	1.27683e+07	1.66099e+07	2.04674e+07	1.02369e+07	1.10563e+07	1.01031e+07	3.77567e+07	3.79325e+07	4.30383e+07
FALSE	High	Master Protein	DDX5	P17844	Probable ATP-dependent RNA helicase DDX5 OS=Homo sapiens OX=9606 GN=DDX5 PE=1 SV=1	28	69.039	156	10	391.22	16	0.772	0.842	0.959	0.869	0.914034	0.999995	0.926161	0.999598	1	1	1	1	2.02785e+06	3.45669e+06	2.91071e+06	3.87296e+06	3.95354e+06	3.54633e+06	3.44361e+06	3.94699e+06	5.25296e+06	2.73671e+06	2.7884e+06	3.44126e+06	7.9455e+06	5.43933e+06	7.08175e+06
FALSE	High	Master Protein	PLAA	Q9Y263	Phospholipase A-2-activating protein OS=Homo sapiens OX=9606 GN=PLAA PE=1 SV=2	24	68.936	58	12	201.98	12	3.021	1.45	0.763	2.403	0.506116	0.999997	0.764251	0.925944	1	1	1	1	6.89175e+06	5.35876e+06	3.56301e+06	2.54305e+06	1.11333e+06	4.49618e+06	1.2286e+06	284886	3.19402e+06	3.89106e+06	3.45154e+06	1.59248e+06	6.996e+06	4.35792e+06	2.05164e+06
FALSE	High	Master Protein	RBBP7	Q16576	Histone-binding protein RBBP7 OS=Homo sapiens OX=9606 GN=RBBP7 PE=1 SV=1	44	68.856	128	9	372.83	13	1.855	2.217	1.981	1.169	0.0344255	0.00645315	0.0124384	1	0.211596	0.0586434	0.0921366	1	5.81869e+06	7.71e+06	5.83e+06	8526480	1.40797e+07	6.56841e+06	6.80556e+06	8.00731e+06	1.02861e+07	2.46689e+06	4.08215e+06	4.18661e+06	6.80451e+06	1.15372e+07	6.79657e+06
FALSE	High	Master Protein	PTK7	Q13308	Inactive tyrosine-protein kinase 7 OS=Homo sapiens OX=9606 GN=PTK7 PE=1 SV=2	20	68.838	72	18	174.31	18	0.311	0.987	0.413	1.719	0.00199812	0.999918	0.00808465	0.168987	0.0260771	1	0.0646772	0.408032	724605	2.31159e+06	1.14171e+06	3.40681e+06	6.4778e+06	4.04753e+06	1.39525e+06	1.65541e+06	2.3837e+06	5.33017e+06	5.95124e+06	5.90047e+06	6748973	1.21866e+07	6.42662e+06
FALSE	High	Master Protein	SLC1A5	Q15758	Neutral amino acid transporter B(0) OS=Homo sapiens OX=9606 GN=SLC1A5 PE=1 SV=2	26	68.629	137	9	434.66	9	1.056	0.726	0.925	0.652	0.999732	0.591118	0.990175	0.310743	1	1	1	0.613822	7.42085e+06	1.18621e+07	1.18767e+07	8.05837e+06	1.4791e+07	7.23976e+06	7.77242e+06	1.17768e+07	1.3436e+07	5.88395e+06	7.76897e+06	6.14083e+06	1.96493e+07	2.08577e+07	2.34637e+07
FALSE	High	Master Protein	SLC25A24	Q6NUK1	Calcium-binding mitochondrial carrier protein SCaMC-1 OS=Homo sapiens OX=9606 GN=SLC25A24 PE=1 SV=2	40	68.602	80	13	231.41	13	0.753	0.25	0.711	0.148	0.654819	7.79912e-05	0.391132	1.11975e-05	1	0.00248062	0.843866	0.000694248	3.98953e+06	5.28156e+06	5.02457e+06	1.89747e+06	2.34604e+06	1.52926e+06	4.52261e+06	5.22784e+06	5.57755e+06	792774	1.43926e+06	953300	14038449	1.19243e+07	1.25423e+07
FALSE	High	Master Protein	TFRC	P02786	Transferrin receptor protein 1 OS=Homo sapiens OX=9606 GN=TFRC PE=1 SV=2	25	68.395	130	16	368.41	16	0.934	0.829	1.089	1.035	0.965644	0.958824	0.804456	0.98974	1	1	1	1	4.1092e+06	3.88798e+06	4.55552e+06	6.07567e+06	4.79999e+06	4.5161e+06	5.06377e+06	6.43306e+06	7.16597e+06	3.99468e+06	4.29801e+06	5.15209e+06	1.02587e+07	1.00297e+07	9.16601e+06
FALSE	High	Master Protein	UBE4A	Q14139	Ubiquitin conjugation factor E4 A OS=Homo sapiens OX=9606 GN=UBE4A PE=1 SV=2	21	68.333	94	15	280.47	15	0.492	0.719	0.754	0.901	0.0119015	0.115877	0.119153	0.844847	0.0918795	0.398795	0.402543	1	2.30526e+06	2.58302e+06	2.4045e+06	3.87027e+06	5.05482e+06	2.81809e+06	4.06358e+06	4.11489e+06	2.88405e+06	3.2262e+06	3.97902e+06	4.35905e+06	8.69637e+06	1.29026e+07	1.06134e+07
FALSE	High	Master Protein	WDR6	Q9NNW5	WD repeat-containing protein 6 OS=Homo sapiens OX=9606 GN=WDR6 PE=1 SV=1	16	68.239	101	12	297.23	12	1.584	1.437	2.566	1.614	0.0916127	0.179473	0.00141056	0.258467	0.392046	0.535432	0.0180841	0.541738	5.38493e+06	6.29485e+06	7.71566e+06	9.00177e+06	8.11056e+06	5210907	1.13342e+07	1.12429e+07	1.3915e+07	5.70867e+06	3.96244e+06	6.26647e+06	7.3772e+06	8.27295e+06	9.64952e+06
FALSE	High	Master Protein	ARF5	P84085	ADP-ribosylation factor 5 OS=Homo sapiens OX=9606 GN=ARF5 PE=1 SV=2	44	68.207	138	2	458.39	8	0.4	1.439	0.338	1.279	0.372717	0.996811	0.502208	0.932571	0.921056	1	0.993487	1	404213	628974		1.99758e+06	3.10571e+06	772970	430221	1.71266e+06	525974	1.44343e+06	1.29579e+06	1.84113e+06	1.79496e+06	3.44898e+06	2.84108e+06
FALSE	High	Master Protein	IQGAP1	P46940	Ras GTPase-activating-like protein IQGAP1 OS=Homo sapiens OX=9606 GN=IQGAP1 PE=1 SV=1	15	68.173	45	18	106.51	19	0.67	0.615	0.723	0.344	0.771185	0.273934	0.843134	0.00401428	1	0.678794	1	0.0272631	1.47073e+06	2.1193e+06	2.67954e+06	1.96254e+06	1.89607e+06	2.0694e+06	2.23285e+06	2.37774e+06	2.7746e+06	433533	880847	1.19634e+06	5.5345e+06	5.00996e+06	6.81144e+06
FALSE	High	Master Protein	SLC25A10	Q9UBX3	Mitochondrial dicarboxylate carrier OS=Homo sapiens OX=9606 GN=SLC25A10 PE=1 SV=2	43	68.158	131	10	395.02	10	0.823	0.757	0.715	0.719	0.6536	0.15288	0.198941	0.0383564	1	0.478248	0.553384	0.137028	9.3678e+06	1.23653e+07	1.29574e+07	1.12541e+07	1.65059e+07	9.17613e+06	9.75576e+06	1.11717e+07	1.45927e+07	8.68826e+06	9.37611e+06	6.17129e+06	2.86769e+07	3.41516e+07	2.68793e+07
FALSE	High	Master Protein	COG4	Q9H9E3	Conserved oligomeric Golgi complex subunit 4 OS=Homo sapiens OX=9606 GN=COG4 PE=1 SV=3	24	68.044	65	14	191.05	14	0.922	1.144	1.615	1.044	0.983418	0.999993	0.756442	1	1	1	1	1	1.51651e+06	1.98654e+06	2.43194e+06	3.0042e+06	2.51643e+06	2.62169e+06	4.07913e+06	1.95364e+06	4.50387e+06	2.23284e+06	1.82273e+06	1.96865e+06	3.77191e+06	4.91568e+06	5.56923e+06
FALSE	High	Master Protein	RRM1	P23921	Ribonucleoside-diphosphate reductase large subunit OS=Homo sapiens OX=9606 GN=RRM1 PE=1 SV=1	25	67.668	88	14	261.71	14	0.915	0.611	0.78	0.494	0.92768	0.0159916	0.563714	0.00364626	1	0.110264	1	0.0253917	3.53019e+06	4.06698e+06	4.19477e+06	2.88929e+06	4.99693e+06	2.2403e+06	3.37119e+06	3.87856e+06	5.51649e+06	1.83831e+06	2.35876e+06	2.17423e+06	7.37587e+06	1.17523e+07	9.39372e+06
FALSE	High	Master Protein	KIF5B	P33176	Kinesin-1 heavy chain OS=Homo sapiens OX=9606 GN=KIF5B PE=1 SV=1	22	67.662	89	11	261.19	16	1.367	1.509	1.583	1.5	0.316268	0.24632	0.151388	0.188332	0.8353	0.648256	0.466799	0.440801	1.70327e+06	1.88251e+06	1.73365e+06	2.98164e+06	2.78175e+06	1.35417e+06	1.70781e+06	2.26607e+06	2.9994e+06	1.4583e+06	1.90318e+06	1.90188e+06	2.45379e+06	3383310	2.34236e+06
FALSE	High	Master Protein	CLPX	O76031	ATP-dependent Clp protease ATP-binding subunit clpX-like, mitochondrial OS=Homo sapiens OX=9606 GN=CLPX PE=1 SV=2	34	67.406	129	16	371.91	16	1.149	0.838	0.859	0.509	0.999999	0.751297	0.811814	0.00389674	1	1	1	0.0266532	6.37075e+06	1.24252e+07	1.36935e+07	8.61448e+06	1.21278e+07	1.11606e+07	8.27455e+06	9.64927e+06	1.33162e+07	3.95627e+06	4.92484e+06	5.06352e+06	1.8915e+07	2.34662e+07	2.39665e+07
FALSE	High	Master Protein	CAPN1	P07384	Calpain-1 catalytic subunit OS=Homo sapiens OX=9606 GN=CAPN1 PE=1 SV=1	24	67.302	100	15	280.68	15	0.881	0.51	0.826	0.392	0.740914	0.0295825	0.283361	0.00241762	1	0.161598	0.705162	0.0187366	3.61126e+06	4.46963e+06	3.88842e+06	2.55934e+06	5.1217e+06	2.2407e+06	4.16742e+06	2.65341e+06	5.41646e+06	1.28074e+06	2.04572e+06	1.82973e+06	8.73876e+06	1.246e+07	1.15361e+07
FALSE	High	Master Protein	IPO8	O15397	Importin-8 OS=Homo sapiens OX=9606 GN=IPO8 PE=1 SV=2	17	67.264	107	12	338.17	13	1.245	0.859	0.694	1.218	0.969353	0.887308	0.99015	0.999999	1	1	1	1	2.56168e+06	4.41757e+06	4.49519e+06	3.01388e+06	4.76174e+06	1.23362e+06	1.83409e+06	4.32765e+06	3.18561e+06	1.28594e+06	3.50031e+06	4.74849e+06	4.49413e+06	8.71744e+06	6.6499e+06
FALSE	High	Master Protein	PSMD4	P55036	26S proteasome non-ATPase regulatory subunit 4 OS=Homo sapiens OX=9606 GN=PSMD4 PE=1 SV=1	37	67.232	99	11	303.43	11	2.739	4.549	1.684	3.607	0.000462703	9.72596e-06	0.107673	9.80856e-05	0.00920637	0.000913313	0.379287	0.00237187	5.43102e+06	9.13509e+06	6.15637e+06	1.09298e+07	2.34456e+07	1.18916e+07	3.89672e+06	4.30178e+06	5.06701e+06	7.1304e+06	6.14189e+06	1.00729e+07	4.3019e+06	8.1899e+06	4.20086e+06
FALSE	High	Master Protein	DDX17	Q92841	Probable ATP-dependent RNA helicase DDX17 OS=Homo sapiens OX=9606 GN=DDX17 PE=1 SV=2	26	67.009	132	8	365.06	14	1.096	0.673	0.934	0.881	0.999925	0.212581	0.999602	0.698242	1	0.590639	1	1	1.04224e+06	1.66394e+06	1.90558e+06	1.01062e+06	1.36763e+06	750527	1.28639e+06	2.41786e+06	1.60025e+06	559920	1.46482e+06	1.23206e+06	2.65635e+06	3.25064e+06	4.25336e+06
FALSE	High	Master Protein	CNP	P09543	2',3'-cyclic-nucleotide 3'-phosphodiesterase OS=Homo sapiens OX=9606 GN=CNP PE=1 SV=2	40	67.005	95	16	244.21	16	0.859	0.937	0.582	0.587	0.297331	0.889768	0.00884055	0.0114288	0.809768	1	0.0690668	0.0571812	4.52137e+06	8.20305e+06	8.02806e+06	7.53288e+06	1.20388e+07	9.51482e+06	4.06821e+06	5.77396e+06	8.16084e+06	3.67619e+06	5.31077e+06	5.15494e+06	1.72962e+07	2.26255e+07	1.70678e+07
FALSE	High	Master Protein	ASCC3	Q8N3C0	Activating signal cointegrator 1 complex subunit 3 OS=Homo sapiens OX=9606 GN=ASCC3 PE=1 SV=3	10	66.809	97	20	229.32	20	1.148	1.236	1.778	1.418	0.527606	0.432498	0.000792556	0.0260412	1	0.903481	0.0124812	0.102986	3.34266e+06	3.81663e+06	4.7276e+06	4.7281e+06	5.97641e+06	4.13615e+06	6.89361e+06	6.67485e+06	8.29593e+06	4.11876e+06	3.75479e+06	5.77961e+06	5.68243e+06	1.01238e+07	6.45796e+06
FALSE	High	Master Protein	SLC27A4	Q6P1M0	Long-chain fatty acid transport protein 4 OS=Homo sapiens OX=9606 GN=SLC27A4 PE=1 SV=1	25	66.784	92	13	236.72	13	1.01	0.775	0.863	0.713	0.969499	0.326659	0.990927	0.102632	1	0.764901	1	0.28547	4.8854e+06	8.4729e+06	5.45281e+06	4.59882e+06	6.44197e+06	4.59368e+06	4.39376e+06	7.79916e+06	6.69696e+06	3.92838e+06	3.46384e+06	3.01868e+06	1.04972e+07	1.61717e+07	1.02682e+07
FALSE	High	Master Protein	NISCH	Q9Y2I1	Nischarin OS=Homo sapiens OX=9606 GN=NISCH PE=1 SV=3	14	66.759	91	14	261.15	14	1.319	1.762	2.76	2.327	0.344983	0.037873	0.00137554	0.00935636	0.885395	0.190196	0.0178641	0.0494036	1.98003e+06	1.90004e+06	3.62318e+06	3.24423e+06	5.78524e+06	3.01956e+06	5.71495e+06	4.44054e+06	6.64728e+06	2.6035e+06	3.50806e+06	4.34727e+06	3.25729e+06	4.26904e+06	3.35754e+06
FALSE	High	Master Protein	NCAPG2	Q86XI2	Condensin-2 complex subunit G2 OS=Homo sapiens OX=9606 GN=NCAPG2 PE=1 SV=1	22	66.592	81	17	205.78	17	1.105	0.527	1.241	1.006	0.849202	0.0889885	0.837929	0.995936	1	0.340748	1	1	3.66925e+06	5.1747e+06	3.77651e+06	2.04469e+06	4.62487e+06	2.30704e+06	4.63746e+06	3604006	6.90039e+06	3.48709e+06	3.3537e+06	3.56533e+06	7.50013e+06	1.01172e+07	5.98251e+06
FALSE	High	Master Protein	SPDL1	Q96EA4	Protein Spindly OS=Homo sapiens OX=9606 GN=SPDL1 PE=1 SV=2	24	66.538	57	11	169.54	11	2.368	4.299	2.365	3.116	0.0041848	8.05459e-05	0.0069257	0.000678992	0.0438949	0.00249996	0.0565363	0.00795746	1.26713e+06	1.80112e+06	1.68139e+06	2.11846e+06	4.99442e+06	3.41125e+06	1.60074e+06	1.18401e+06	2.69223e+06	1.42046e+06	1.97199e+06	2.14079e+06	1.38025e+06	1.63519e+06	1.33423e+06
FALSE	High	Master Protein	NACA	Q13765	Nascent polypeptide-associated complex subunit alpha OS=Homo sapiens OX=9606 GN=NACA PE=1 SV=1	33	66.529	136	5	459.24	5	0.624	1.58	0.707	2.044	0.0266348	0.300554	0.0585965	0.0352738	0.173666	0.720727	0.253535	0.128727	7.3614e+06	1.39474e+07	9.69829e+06	2.62619e+07	3.45422e+07	2.4424e+07	1.03229e+07	1.19989e+07	1.59217e+07	2.10245e+07	2.72062e+07	3.07387e+07	2.85819e+07	6.30613e+07	2.73632e+07
FALSE	High	Master Protein	TUBG1	P23258	Tubulin gamma-1 chain OS=Homo sapiens OX=9606 GN=TUBG1 PE=1 SV=2	54	66.363	89	14	252.19	14	1.304	1.795	0.856	0.703	0.793368	0.483051	0.997008	0.335959	1	0.969269	1	0.649611	5.17671e+06	5.81107e+06	5.37e+06	9.86413e+06	1.0715e+07	4.38828e+06	4.21482e+06	3.96669e+06	4.87524e+06	2.52109e+06	3.10341e+06	1.37428e+06	6.21885e+06	10953311	9.78941e+06
FALSE	High	Master Protein	CEP97	Q8IW35	Centrosomal protein of 97 kDa OS=Homo sapiens OX=9606 GN=CEP97 PE=1 SV=1	27	66.127	65	16	178.15	16	1.014	1.065	1.595	1.286	0.99713	0.997454	0.00474369	0.0910911	1	1	0.0429293	0.260531	2.52107e+06	3.0291e+06	2.73351e+06	3.48976e+06	4.25839e+06	2.56923e+06	3.75857e+06	4.95137e+06	6.99783e+06	3.08897e+06	2.86658e+06	4.01535e+06	4.62865e+06	7.66393e+06	5.34138e+06
FALSE	High	Master Protein	AGTPBP1	Q9UPW5	Cytosolic carboxypeptidase 1 OS=Homo sapiens OX=9606 GN=AGTPBP1 PE=1 SV=3	15	66.039	62	14	173.97	14	2.038	2.872	3.002	2.626	0.00121755	0.00019241	0.000158848	0.00029476	0.0185104	0.00474291	0.00429319	0.00437239	1.02097e+06	1.96908e+06	1.03598e+06	1.76474e+06	2.77252e+06	1.52615e+06	1.6966e+06	1.70426e+06	2.41318e+06	1.31153e+06	1.25021e+06	1.64684e+06	1.08715e+06	1.62502e+06	859379
FALSE	High	Master Protein	SEC63	Q9UGP8	Translocation protein SEC63 homolog OS=Homo sapiens OX=9606 GN=SEC63 PE=1 SV=2	23	66.016	61	14	178.95	14	0.371	0.815	0.553	0.977	0.00267842	0.902421	0.11396	0.992044	0.0317138	1	0.395694	1	525935	1.6403e+06	1.23114e+06	2.80634e+06	4.40561e+06	2.61586e+06	1.38005e+06	2.00214e+06	3.02254e+06	2.73678e+06	3.70785e+06	3.11151e+06	5.23095e+06	9.45713e+06	6.22824e+06
FALSE	High	Master Protein	AAAS	Q9NRG9	Aladin OS=Homo sapiens OX=9606 GN=AAAS PE=1 SV=1	33	65.897	94	12	283.8	12	0.858	0.602	0.77	0.407	0.830569	0.0222602	0.411313	0.000523977	1	0.136007	0.874204	0.00658224	4.4053e+06	4885272	6.04925e+06	3.96491e+06	5.06873e+06	4.07298e+06	3.94165e+06	6.12059e+06	6.33877e+06	1.78317e+06	2.09866e+06	3.32352e+06	9.5673e+06	1.56397e+07	1.30391e+07
FALSE	High	Master Protein	KDM3B	Q7LBC6	Lysine-specific demethylase 3B OS=Homo sapiens OX=9606 GN=KDM3B PE=1 SV=2	13	65.641	74	15	195.82	15	0.846	0.979	0.706	0.522	0.99956	0.893839	0.515166	0.0291015	1	1	1	0.111199	2.20213e+06	4.09759e+06	2.62892e+06	3.05834e+06	5.69732e+06	3.39946e+06	2.09107e+06	2.7919e+06	2.85348e+06	1.18951e+06	1.78008e+06	1.57003e+06	5.71475e+06	8.53951e+06	4.44927e+06
FALSE	High	Master Protein	MTCH1	Q9NZJ7	Mitochondrial carrier homolog 1 OS=Homo sapiens OX=9606 GN=MTCH1 PE=1 SV=1	37	65.625	159	10	470.61	10	1.16	1.105	1.516	0.782	0.454381	0.591038	0.0445977	0.189777	1	1	0.214442	0.44266	8.97936e+06	1.20448e+07	1.33717e+07	1.33609e+07	1.53633e+07	1.18069e+07	1.56363e+07	1.63592e+07	1.61452e+07	6.99879e+06	4.8391e+06	7.47963e+06	1.94289e+07	2.14579e+07	1.85654e+07
FALSE	High	Master Protein	STOML2	Q9UJZ1	Stomatin-like protein 2, mitochondrial OS=Homo sapiens OX=9606 GN=STOML2 PE=1 SV=1	48	65.549	77	11	248.77	11	1.655	0.993	1.049	0.529	0.0181852	0.999989	0.989982	0.000943453	0.129511	1	1	0.0101303	2.50643e+06	4.13089e+06	3.82592e+06	2.55495e+06	3.23041e+06	2.42489e+06	2.3008e+06	2.71245e+06	3.2965e+06	1.03273e+06	1.265e+06	972943	3.74203e+06	5.96898e+06	5.02001e+06
FALSE	High	Master Protein	PASK	Q96RG2	PAS domain-containing serine/threonine-protein kinase OS=Homo sapiens OX=9606 GN=PASK PE=1 SV=3	17	65.271	50	13	169.63	13	1.847	1.133	1.54	0.518	0.83119	0.996426	0.935427	0.554805	1	1	1	0.905208	1.57429e+06	2.74497e+06	2.83513e+06	802640	2.77561e+06	1.7909e+06	2.43139e+06	2.37892e+06	2.3834e+06	317692	1.67165e+06	709180	2.60096e+06	7.07162e+06	1.82189e+06
FALSE	High	Master Protein	PEX1	O43933	Peroxisome biogenesis factor 1 OS=Homo sapiens OX=9606 GN=PEX1 PE=1 SV=1	16	65.252	83	19	220.1	19	0.139	0.202	0.186	0.172	0.426058	0.99414	0.735452	0.662651	0.988332	1	1	1	3.09698e+06	6.54574e+06	5.65972e+06	5.24211e+06	1.15978e+07	9.44507e+07	6.54399e+06	1.02735e+07	1.02806e+07	5.74632e+06	5.97394e+06	7.25685e+06	1.07954e+08	1.05247e+08	6.96506e+06
FALSE	High	Master Protein	GNL3	Q9BVP2	Guanine nucleotide-binding protein-like 3 OS=Homo sapiens OX=9606 GN=GNL3 PE=1 SV=2	28	65.241	65	12	201.52	12	0.768	0.824	1.542	0.95	0.957631	0.99907	0.257394	0.995098	1	1	0.659078	1	2.24037e+06	2.24025e+06	2.37581e+06	2.64781e+06	4.43366e+06	2.56736e+06	4.38621e+06	5.63253e+06	6.48663e+06	4.53293e+06	2.50095e+06	1.79522e+06	7.05858e+06	4.81104e+06	5.81319e+06
FALSE	High	Master Protein	FAM73A; MIGA1	Q8NAN2	Mitoguardin 1 OS=Homo sapiens OX=9606 GN=MIGA1 PE=1 SV=1	25	64.965	46	11	136.16	11	4.199	1.319	3.522	1.061	0.000561381	0.422562	0.000862534	0.840996	0.0105191	0.892177	0.0133436	1	2.81674e+06	5.5015e+06	5.77554e+06	2.14381e+06	2.11283e+06	1.83725e+06	3.57145e+06	5.36889e+06	5.97142e+06	1.65339e+06	1.1259e+06	1.14854e+06	3.02947e+06	2.00107e+06	2.34295e+06
FALSE	High	Master Protein	TOMM22	Q9NS69	Mitochondrial import receptor subunit TOM22 homolog OS=Homo sapiens OX=9606 GN=TOMM22 PE=1 SV=3	63	64.853	72	6	285.79	6	1.069	0.772	1.386	0.772	0.999967	0.826098	0.374459	0.266499	1	1	0.828211	0.551597	1.01722e+06	1.77207e+06	1.84125e+06	1.54149e+06	1.36387e+06	1.36156e+06	2.04825e+06	2.3888e+06	3.4842e+06	1.03289e+06	484173	1.17852e+06	3.44098e+06	4.0739e+06	2.21444e+06
FALSE	High	Master Protein	NCL	P19338	Nucleolin OS=Homo sapiens OX=9606 GN=NCL PE=1 SV=3	20	64.608	135	13	380.69	13	2.572	2.11	2.952	2.372	0.00209994	0.00871415	0.000106183	0.00162997	0.0266253	0.0719024	0.00326061	0.0143051	6.33211e+06	1.09039e+07	1.04845e+07	7.74737e+06	1.19779e+07	9.64213e+06	1.44304e+07	1.30084e+07	1.60829e+07	8.08631e+06	9.34655e+06	8.05682e+06	1.08037e+07	1.0417e+07	7.42984e+06
FALSE	High	Master Protein	POLE	Q07864	DNA polymerase epsilon catalytic subunit A OS=Homo sapiens OX=9606 GN=POLE PE=1 SV=5	9	64.355	75	16	203.28	16	0.904	0.672	1.463	1.297	0.987312	0.636885	0.112291	0.540735	1	1	0.391941	0.892096	2.65555e+06	1.65499e+06	1.87975e+06	1.45154e+06	2.45243e+06	1.51012e+06	2.72915e+06	3.32471e+06	5.06126e+06	2.27946e+06	2.39421e+06	2.15737e+06	2.63633e+06	6.16506e+06	3.90845e+06
FALSE	High	Master Protein	RAPGEF6	Q8TEU7	Rap guanine nucleotide exchange factor 6 OS=Homo sapiens OX=9606 GN=RAPGEF6 PE=1 SV=2	13	64.107	83	15	224.5	15	1.916	2.034	2.007	2.061	0.0326034	0.0123662	0.01623	0.0121831	0.202983	0.0933077	0.10784	0.0595825	2.28851e+06	2.58358e+06	2.83765e+06	2.97994e+06	4.60914e+06	3.01732e+06	2.66192e+06	3.22455e+06	3.84626e+06	2.01066e+06	2.4731e+06	3.56567e+06	2.59238e+06	5.73509e+06	2.10673e+06
FALSE	High	Master Protein	CLCC1	Q96S66	Chloride channel CLIC-like protein 1 OS=Homo sapiens OX=9606 GN=CLCC1 PE=1 SV=1	31	63.833	99	12	328.8	12	0.717	0.943	0.79	1.057	0.119542	0.915036	0.186631	0.982751	0.45777	1	0.52945	1	6.09003e+06	9.9995e+06	7.01776e+06	1.04794e+07	1.13307e+07	1.05529e+07	7.53048e+06	9.03811e+06	1.07594e+07	8.94885e+06	9.20067e+06	9.06584e+06	1.84235e+07	2.39309e+07	1.90657e+07
FALSE	High	Master Protein	PEX3	P56589	Peroxisomal biogenesis factor 3 OS=Homo sapiens OX=9606 GN=PEX3 PE=1 SV=1	50	63.833	100	9	365.05	9	1.317	1.413	1.226	1.731	0.0626241	0.010037	0.149257	0.000584108	0.310283	0.0807876	0.462676	0.00715067	3.40986e+06	4951097	3.39445e+06	4.48625e+06	5.99043e+06	5.69663e+06	3.56968e+06	3.77913e+06	5.63879e+06	5.49924e+06	4.43498e+06	5.11704e+06	4.4635e+06	8.29991e+06	5.74064e+06
FALSE	High	Master Protein	SKIV2L	Q15477	Helicase SKI2W OS=Homo sapiens OX=9606 GN=SKIV2L PE=1 SV=3	15	63.828	92	14	267.1	14	1.516	0.896	1.445	0.936	0.963388	0.938355	0.951124	0.59009	1	1	1	0.941988	2.37626e+06	3.29826e+06	1.9651e+06	1.66801e+06	3.59141e+06	1.85083e+06	2.23052e+06	2.91836e+06	3.9061e+06	988858	1.47342e+06	1.98026e+06	3.18312e+06	9.05466e+06	3.47477e+06
FALSE	High	Master Protein	INTS1	Q8N201	Integrator complex subunit 1 OS=Homo sapiens OX=9606 GN=INTS1 PE=1 SV=2	10	63.541	63	17	154.42	17	0.734	0.505	1.023	0.559	0.579428	0.0322635	0.999391	0.0993177	1	0.169212	1	0.277454	2.8419e+06	2.92125e+06	2.69923e+06	1.61525e+06	3.70025e+06	2.13761e+06	3.18279e+06	4.23367e+06	5488191	1.33941e+06	2.99357e+06	2.0486e+06	6.96587e+06	9.24393e+06	8.19333e+06
FALSE	High	Master Protein	ADAR	P55265	Double-stranded RNA-specific adenosine deaminase OS=Homo sapiens OX=9606 GN=ADAR PE=1 SV=4	14	63.127	57	13	172.02	13	0.648	0.415	0.702	0.387	0.132874	0.0074803	0.765335	0.002893	0.481138	0.0641981	1	0.021304	1.05851e+06	1.76869e+06	1.78653e+06	954804	1.51567e+06	1.64357e+06	1.69868e+06	1.99085e+06	3.31172e+06	849668	673705	1.27016e+06	3.74941e+06	6.96915e+06	4.87949e+06
FALSE	High	Master Protein	XRCC5	P13010	X-ray repair cross-complementing protein 5 OS=Homo sapiens OX=9606 GN=XRCC5 PE=1 SV=3	25	62.946	78	12	234.02	12	0.976	1.365	1.298	1.26	0.999674	0.222707	0.189035	0.487477	1	0.603266	0.533998	0.829877	1.35809e+06	1.27577e+06	1.06517e+06	2.14696e+06	2.38875e+06	1.63971e+06	1.53888e+06	1.63269e+06	3.04892e+06	1.5477e+06	1.16809e+06	1.51612e+06	2.57428e+06	3.21107e+06	2.06318e+06
FALSE	High	Master Protein	BUB1B	O60566	Mitotic checkpoint serine/threonine-protein kinase BUB1 beta OS=Homo sapiens OX=9606 GN=BUB1B PE=1 SV=3	18	62.756	82	16	220.06	16	1.066	0.7	1.388	0.694	0.958648	0.590178	0.805369	0.217153	1	1	1	0.48815	2.35282e+06	4.0789e+06	2.58682e+06	1.65816e+06	4.21581e+06	2.03615e+06	2.3166e+06	3.94703e+06	5.42768e+06	1.38318e+06	1.53743e+06	1.82858e+06	4.78703e+06	7.76185e+06	4.66673e+06
FALSE	High	Master Protein	SQSTM1	Q13501	Sequestosome-1 OS=Homo sapiens OX=9606 GN=SQSTM1 PE=1 SV=1	44	62.708	65	9	195.61	9	0.557	1.129	0.709	1.224	0.0308219	0.86553	0.460811	0.982763	0.195037	1	0.945254	1	1.46032e+06	1.51957e+06	1.43912e+06	4.03271e+06	4.12626e+06	2.97025e+06	2.45423e+06	2.01245e+06	2.46855e+06	2.6866e+06	1.97809e+06	3.22663e+06	6.33023e+06	5.57226e+06	4.87998e+06
FALSE	High	Master Protein	RBM4	Q9BWF3	RNA-binding protein 4 OS=Homo sapiens OX=9606 GN=RBM4 PE=1 SV=1	43	62.677	136	13	313.71	13	0.73	0.837	1.052	1.104	0.778212	0.999975	0.83239	0.723933	1	1	1	1	4.13088e+06	4.62137e+06	5.95088e+06	7.23318e+06	7.36472e+06	6.25268e+06	7.29848e+06	7.67594e+06	8.55362e+06	7.31861e+06	4.9576e+06	7.13764e+06	1.22857e+07	1.13881e+07	1.35815e+07
FALSE	High	Master Protein	IRAK1	P51617	Interleukin-1 receptor-associated kinase 1 OS=Homo sapiens OX=9606 GN=IRAK1 PE=1 SV=2	20	62.66	55	9	176.25	10	0.591	0.671	0.538	0.521	0.778115	0.251132	0.296407	0.355877	1	0.650766	0.724036	0.676553	2.14015e+06	1.68735e+06	1.45815e+06	1.89639e+06	3.12021e+06	497779	847578	1.5976e+06	2.16424e+06	948079	1.29832e+06	1.37187e+06	4.99896e+06	9401483	4.06829e+06
FALSE	High	Master Protein	VWA8	A3KMH1	von Willebrand factor A domain-containing protein 8 OS=Homo sapiens OX=9606 GN=VWA8 PE=1 SV=2	12	62.44	43	17	115.67	17	1.892	1.739	1.887	2.268	0.0536457	0.399951	0.126527	0.0132313	0.283423	0.86386	0.420355	0.0628958	1.29188e+07	1.34345e+07	1.78488e+07	1.45875e+07	1.15908e+07	1.56617e+07	9.69819e+06	1.66087e+07	2.25076e+07	1.54395e+07	1.6161e+07	1.59306e+07	1.48173e+07	1.7566e+07	2.02166e+07
FALSE	High	Master Protein	CBWD1	Q9BRT8	COBW domain-containing protein 1 OS=Homo sapiens OX=9606 GN=CBWD1 PE=1 SV=1	33	62.378	68	1	242.74	8	2.412	0.01	1.448	0.366									1.02186e+06						619517	880872		154650				1.29083e+06
FALSE	High	Master Protein	CLPTM1	O96005	Cleft lip and palate transmembrane protein 1 OS=Homo sapiens OX=9606 GN=CLPTM1 PE=1 SV=1	28	62.279	55	10	189.68	10	0.416	0.648	0.684	0.869	0.00582769	0.444331	0.227509	0.999188	0.057385	0.920571	0.602673	1	574605	1.04937e+06	859445	1.87526e+06	1.8832e+06	1249873	873082	1.54465e+06	2.1607e+06	1.44454e+06	1.52869e+06	1.88393e+06	4.01692e+06	3.86804e+06	3.88283e+06
FALSE	High	Master Protein	SYMPK	Q92797	Symplekin OS=Homo sapiens OX=9606 GN=SYMPK PE=1 SV=2	19	62.175	46	15	112.87	15	0.624	0.478	0.447	0.497	0.381754	0.0108923	0.0236293	0.0517271	0.931461	0.0853516	0.138183	0.172744	1.91953e+06	3.46004e+06	1.89272e+06	809414	2.85347e+06	1.9401e+06	1.64502e+06	1.51605e+06	2.20354e+06	1.25387e+06	1.74286e+06	1.74604e+06	6.67219e+06	8.92103e+06	7.69694e+06
FALSE	High	Master Protein	NSF	P46459	Vesicle-fusing ATPase OS=Homo sapiens OX=9606 GN=NSF PE=1 SV=3	25	62.155	57	16	152.76	16	0.939	0.549	1.103	0.913	0.995082	0.394329	0.992083	0.998592	1	0.858297	1	1	2.32611e+07	1.85527e+07	3.43848e+07	2.992e+07	1.45999e+07	1.79355e+07	2.26244e+07	3.52215e+07	5.79156e+07	2.91918e+07	2.27042e+07	1.90794e+07	6.32746e+07	5.85706e+07	5.49365e+07
FALSE	High	Master Protein	POLR2A	P24928	DNA-directed RNA polymerase II subunit RPB1 OS=Homo sapiens OX=9606 GN=POLR2A PE=1 SV=2	11	61.723	78	14	234.04	14	2.88	2.008	3.456	2.452	0.000131496	0.0160939	3.2462e-05	0.00072395	0.00400382	0.110583	0.00158351	0.00826666	2.44871e+06	2.82433e+06	3.72079e+06	2.0939e+06	2.2544e+06	2.34145e+06	3.95742e+06	3.73285e+06	4.71389e+06	2.07819e+06	2.09219e+06	2.61234e+06	2.73518e+06	2.33533e+06	1.88524e+06
FALSE	High	Master Protein	UBXN1	Q04323	UBX domain-containing protein 1 OS=Homo sapiens OX=9606 GN=UBXN1 PE=1 SV=2	53	61.719	67	10	238.29	10	1.046	0.911	1.181	0.944	0.440577	0.966059	0.546295	1	1	1	1	1	5.41526e+06	4.31483e+06	4.36526e+06	3.89893e+06	6.46664e+06	4.2498e+06	4.96271e+06	5.38414e+06	5.50539e+06	2.47468e+06	3.52004e+06	3.81113e+06	8.04336e+06	1.0777e+07	4.94467e+06
FALSE	High	Master Protein	CPT1A	P50416	Carnitine O-palmitoyltransferase 1, liver isoform OS=Homo sapiens OX=9606 GN=CPT1A PE=1 SV=2	17	61.654	74	10	224.44	10	3.7	2.403	4.191	2.792	0.00769953	0.0391849	0.00147634	0.0661586	0.0657526	0.193666	0.0184542	0.206759	1.82311e+06	4.46858e+06	3.76114e+06	2.86787e+06	3.33961e+06	2.73036e+06	3.75044e+06	4.65385e+06	6.44928e+06	2.3981e+06	1.18503e+06	3.07515e+06	1869368	3.92269e+06	1.63898e+06
FALSE	High	Master Protein	TIMM50	Q3ZCQ8	Mitochondrial import inner membrane translocase subunit TIM50 OS=Homo sapiens OX=9606 GN=TIMM50 PE=1 SV=2	34	61.157	136	9	453.36	9	0.895	0.589	0.874	0.492	0.128317	4.54031e-05	0.259122	4.31831e-06	0.47827	0.00168934	0.660194	0.000436831	7.96523e+06	1.21973e+07	1.12425e+07	7.51865e+06	1.09586e+07	8.26969e+06	9.93195e+06	1.19916e+07	1.59288e+07	5.22524e+06	6.00132e+06	5827525	2.20639e+07	3.4067e+07	2.36118e+07
FALSE	High	Master Protein	SDHA	P31040	Succinate dehydrogenase [ubiquinone] flavoprotein subunit, mitochondrial OS=Homo sapiens OX=9606 GN=SDHA PE=1 SV=2	31	61.125	74	11	234.77	11	0.789	0.745	0.83	0.687	0.458462	0.0559229	0.567662	0.0264594	1	0.250636	1	0.103849	2.47761e+06	2.73694e+06	3.80332e+06	2.9831e+06	3.16151e+06	3.08389e+06	2.93134e+06	4.08133e+06	3.66115e+06	1.90681e+06	2.2522e+06	2.46297e+06	6.81157e+06	9.72959e+06	6.87057e+06
FALSE	High	Master Protein	GK	P32189	Glycerol kinase OS=Homo sapiens OX=9606 GN=GK PE=1 SV=3	36	61.064	81	16	204.29	16	2.601	0.942	2.184	0.428	0.00119421	0.986561	0.0012712	0.00100908	0.0185104	1	0.0171783	0.010547	7.8289e+06	6.20668e+06	9.53312e+06	3.47564e+06	5.95625e+06	2.97333e+06	7.1757e+06	8.47366e+06	1.18784e+07	1.47919e+06	1.29513e+06	1.41106e+06	6.53194e+06	8.87475e+06	7.10468e+06
FALSE	High	Master Protein	ZNF318	Q5VUA4	Zinc finger protein 318 OS=Homo sapiens OX=9606 GN=ZNF318 PE=1 SV=2	10	60.888	63	18	167.27	18	0.447	0.844	0.866	0.824	0.390451	0.999932	0.997897	0.998401	0.943143	1	1	1	1.74053e+06	2.15102e+06	4.41483e+06	7.70223e+06	5.4544e+06	3.21037e+06	3.47045e+06	4.52825e+06	5.40429e+06	3.13189e+06	3.21892e+06	4.20347e+06	8.5222e+06	9.11689e+06	8626776
FALSE	High	Master Protein	TUBGCP2	Q9BSJ2	Gamma-tubulin complex component 2 OS=Homo sapiens OX=9606 GN=TUBGCP2 PE=1 SV=2	20	60.809	53	14	139.11	14	0.74	0.419	0.808	0.741	0.191801	0.00197742	0.736647	0.306327	0.61799	0.0251579	1	0.607596	2.02158e+06	2.44096e+06	2.05263e+06	2.29035e+06	1.71115e+06	1.46762e+06	2.68079e+06	2.76692e+06	3.40216e+06	1.963e+06	2.06176e+06	2.22734e+06	5.76855e+06	7.21806e+06	6.11065e+06
FALSE	High	Master Protein	DDX39B	Q13838	Spliceosome RNA helicase DDX39B OS=Homo sapiens OX=9606 GN=DDX39B PE=1 SV=1	34	60.706	210	2	524.77	12	0.01	1.029	1.132	1.204				0.606616				0.961183						204288			273626	171634	191723		288796		377819
FALSE	High	Master Protein	CBWD2	Q8IUF1	COBW domain-containing protein 2 OS=Homo sapiens OX=9606 GN=CBWD2 PE=2 SV=1	33	60.419	67	1	239.34	8	1.054	1.783	0.707	0.948	0.997302		0.999999		1		1		117322	276492	618222		626319		450435	173986	240070		201507		284113	644762	687647
FALSE	High	Master Protein	GAPDH	P04406	Glyceraldehyde-3-phosphate dehydrogenase OS=Homo sapiens OX=9606 GN=GAPDH PE=1 SV=3	42	60.357	118	8	414.48	8	1.338	2.124	1.695	2.611	0.982367	0.428094	0.799848	0.206735	1	0.89742	1	0.474159	5.45273e+06	4.2693e+06	2.58996e+06	6.69986e+06	1.12139e+07	4.57813e+06	5.9285e+06	5.61989e+06	4.8373e+06	6.83847e+06	4.60713e+06	7.66951e+06	1.07517e+07	7.83775e+06	4.46476e+06
FALSE	High	Master Protein	NASP	P49321	Nuclear autoantigenic sperm protein OS=Homo sapiens OX=9606 GN=NASP PE=1 SV=2	29	60.317	78	13	225.05	13	1.194	1.176	1.288	1.261	0.417874	0.409881	0.0915959	0.337463	0.981139	0.880484	0.339244	0.651209	1.65378e+06	1.69285e+06	2.33527e+06	1.97414e+06	2.7043e+06	2.25892e+06	2.00845e+06	2.04498e+06	3.63963e+06	1.79351e+06	1.51284e+06	1.99536e+06	3.24949e+06	3.57911e+06	3.07225e+06
FALSE	High	Master Protein	GPD2	P43304	Glycerol-3-phosphate dehydrogenase, mitochondrial OS=Homo sapiens OX=9606 GN=GPD2 PE=1 SV=3	23	60.176	44	12	132.58	12	0.34	0.169	0.308	0.164	0.0684145	0.000382627	0.0288423	0.000450926	0.330927	0.0074707	0.160682	0.00589579	1.86443e+06	1.13668e+06	1.23528e+06	635799	1.08394e+06	509360	1.01896e+06	1.22237e+06	2.24093e+06	503979	473830	689128	6.67205e+06	4.99715e+06	7.21317e+06
FALSE	High	Master Protein	SEL1L	Q9UBV2	Protein sel-1 homolog 1 OS=Homo sapiens OX=9606 GN=SEL1L PE=1 SV=3	24	60.066	34	11	117.85	11	0.01	28.799	2.391	52.655												1.54589e+06	569680	1.60246e+06	113496			2.21519e+06	1.87882e+07	1.67651e+06		128571
FALSE	High	Master Protein	RANBP6	O60518	Ran-binding protein 6 OS=Homo sapiens OX=9606 GN=RANBP6 PE=1 SV=2	15	60.029	65	9	171.17	12	4.187	2.603	4.124	0.783	0.303892	0.520571	0.140912	0.999896	0.815071	1	0.44663	1	575343	1.72004e+06	1.81231e+06	1.11267e+06	1.40912e+06	1.13717e+06	1.63234e+06	1.76106e+06	2.07737e+06	1.1068e+06	214905	296029	1.90595e+06	779769	734611
FALSE	High	Master Protein	AKAP8	O43823	A-kinase anchor protein 8 OS=Homo sapiens OX=9606 GN=AKAP8 PE=1 SV=1	21	59.965	38	7	137.25	7	2.178	0.429	1.878	1.303	0.930675	0.60596	0.94278	0.996656	1	1	1	1	898668	1.08411e+06	330524	101230	594987		377260	971298	1.3038e+06	521320	577565	417201	1.08841e+06		711940
FALSE	High	Master Protein	TOMM40	O96008	Mitochondrial import receptor subunit TOM40 homolog OS=Homo sapiens OX=9606 GN=TOMM40 PE=1 SV=1	39	59.903	82	9	226.97	9	1.066	0.799	0.892	0.282	0.999396	0.567786	0.997401	0.0259101	1	1	1	0.102679	4.4815e+06	4.10762e+06	5.40742e+06	4.33029e+06	1.69653e+06	4.42976e+06	4.21834e+06	6.47038e+06	3.41519e+06	896971	1.32154e+06	1.35493e+06	9.12523e+06	8.82869e+06	9.97503e+06
FALSE	High	Master Protein	SMCHD1	A6NHR9	Structural maintenance of chromosomes flexible hinge domain-containing protein 1 OS=Homo sapiens OX=9606 GN=SMCHD1 PE=1 SV=2	10	59.696	46	14	124.01	14	7.187	7.391	14.627	13.154	0.00225232	0.000958467	6.2172e-05	9.25063e-05	0.0275125	0.0153666	0.00237758	0.00233944	411008	893885	774935	645060	1.12119e+06	1.22924e+06	1.50367e+06	1.63311e+06	2.21187e+06	1.11663e+06	1.20694e+06	1.45048e+06	191206	278401	598571
FALSE	High	Master Protein	YEATS2	Q9ULM3	YEATS domain-containing protein 2 OS=Homo sapiens OX=9606 GN=YEATS2 PE=1 SV=2	15	59.573	56	13	162.56	13	1.331	1.978	2.731	2.19	0.999996	0.444414	0.0773782	0.227473	1	0.920571	0.298051	0.496822	239790	884964	1.12333e+06	1.30057e+06	1.77112e+06	1.00873e+06	1.38494e+06	1.88736e+06	2.42478e+06	924002	1.28982e+06	1.34048e+06	1.16328e+06	1269500	1.71037e+06
FALSE	High	Master Protein	METTL13	Q8N6R0	eEF1A lysine and N-terminal methyltransferase OS=Homo sapiens OX=9606 GN=EEF1AKNMT PE=1 SV=1	25	59.44	42	11	106.5	11	1.378	0.318	1.346	0.737	0.963032	0.0368246	0.990322	0.268814	1	0.187812	1	0.554001	1.39928e+06	2.25334e+06	1.24525e+06	338859	535298	1.07086e+06	1.53786e+06	1.52634e+06	2.23321e+06	385929	751024	910681	3.26493e+06	3.09336e+06	2.21027e+06
FALSE	High	Master Protein	NUP62	P37198	Nuclear pore glycoprotein p62 OS=Homo sapiens OX=9606 GN=NUP62 PE=1 SV=3	28	59.422	75	11	219.35	11	1.059	1.026	1.336	0.608	0.776662	0.943805	0.0333948	0.112445	1	1	0.179133	0.304811	1.51208e+06	1.7463e+06	1.45626e+06	1.67173e+06	2.62644e+06	1.37528e+06	1.98154e+06	2.2881e+06	3.28008e+06	941073	810408	922841	2.88413e+06	2.86353e+06	3.04332e+06
FALSE	High	Master Protein	UBE2O	Q9C0C9	(E3-independent) E2 ubiquitin-conjugating enzyme OS=Homo sapiens OX=9606 GN=UBE2O PE=1 SV=3	11	59.396	87	12	236.87	12	1.456	1.393	2.445	1.313	0.174001	0.19766	0.0013876	0.301362	0.579003	0.568092	0.0179045	0.603164	2.23605e+06	2.19936e+06	2.78125e+06	2394233	3.55744e+06	2.82124e+06	4.81196e+06	3.68438e+06	6.0257e+06	2.10735e+06	1.81434e+06	2.30356e+06	3.33335e+06	2.91231e+06	4.2234e+06
FALSE	High	Master Protein		P58107	Epiplakin OS=Homo sapiens OX=9606 GN=EPPK1 PE=1 SV=3	19	59.321	68	9	182.11	12	0.847	0.571	1.054	1.06	0.999957	0.639997	0.975053	0.976311	1	1	1	1	1.16934e+06	2.17531e+06	1.02558e+06	966895	2.29731e+06	425948	2.0024e+06	1.46321e+06	2.33672e+06	1.45958e+06	1.76722e+06	1.29272e+06	3.50968e+06	4.2088e+06	1.56892e+06
FALSE	High	Master Protein		Q8TCU4	Alstrom syndrome protein 1 OS=Homo sapiens OX=9606 GN=ALMS1 PE=1 SV=4	6	59.258	46	16	100.49	16	1.739	1.247	1.128	1.17	0.00723152	0.188537	0.623415	0.681127	0.0649099	0.551411	1	1	1.32054e+06	1.66013e+06	2.07415e+06	1.04442e+06	2.41195e+06	1.2662e+06	861964	1.11882e+06	1.84452e+06	961995	904355	959631	1.39389e+06	2.47868e+06	1.70688e+06
FALSE	High	Master Protein	RAN	P62826	GTP-binding nuclear protein Ran OS=Homo sapiens OX=9606 GN=RAN PE=1 SV=3	42	59.159	174	8	504.22	8	1.01	1.019	1.077	0.897	0.909304	0.984932	0.9954	0.377461	1	1	1	0.702305	2.92525e+07	32452857	3.53723e+07	3.93324e+07	4.39252e+07	3.89292e+07	3.80908e+07	4.02254e+07	4.75974e+07	2.55206e+07	2.64886e+07	2.9655e+07	6.28571e+07	7.96239e+07	8.35348e+07
FALSE	High	Master Protein	NCLN	Q969V3	Nicalin OS=Homo sapiens OX=9606 GN=NCLN PE=1 SV=2	25	58.953	66	11	175.72	11	0.432	0.63	0.854	0.412	0.297553	0.569815	0.864215	0.0868466	0.809768	1	1	0.251006	1.04992e+06	1.1488e+06	2.68965e+06	1.87702e+06	3.83715e+06	1.36047e+06	2.53146e+06	2.67549e+06	2.06986e+06	1.4498e+06	1.00644e+06	811754	5.27471e+06	5.93215e+06	6.70128e+06
FALSE	High	Master Protein	IGF2R	P11717	Cation-independent mannose-6-phosphate receptor OS=Homo sapiens OX=9606 GN=IGF2R PE=1 SV=3	7	58.77	81	16	207.47	16	1.379	0.996	0.999	2.949	0.777941	0.996719	0.997225	0.019432	1	1	1	0.0822651	3.10452e+06	2.00188e+06	7.20301e+06	2.64365e+06	3.72417e+06	4.2388e+06	2.52991e+06	2.73764e+06	5.15996e+06	6.62002e+06	7.74924e+06	6.7564e+06	5.70362e+06	6.04063e+06	4.99216e+06
FALSE	High	Master Protein	ANKRD28	O15084	Serine/threonine-protein phosphatase 6 regulatory ankyrin repeat subunit A OS=Homo sapiens OX=9606 GN=ANKRD28 PE=1 SV=5	20	58.764	63	13	184.89	14	0.769	0.569	1.944	1.141	0.995974	0.712314	0.024207	0.925179	1	1	0.140738	1	2.97217e+06	2.95516e+06	2.16542e+06	2.7664e+06	2.74205e+06	2.32474e+06	9.01311e+06	7.76241e+06	9.24417e+06	2.20131e+06	3.55112e+06	4.48946e+06	6.72406e+06	4.43985e+06	8.31905e+06
FALSE	High	Master Protein	TBC1D4	O60343	TBC1 domain family member 4 OS=Homo sapiens OX=9606 GN=TBC1D4 PE=1 SV=2	15	58.662	67	14	197.98	14	0.985	1.459	1.763	2.369	0.999793	0.679216	0.637102	0.507712	1	1	1	0.852246	1.07236e+06	789310	727232	1.15598e+06	1.52047e+06	2.8991e+06	1.84001e+06	1.46835e+06	1.8002e+06	895830	2.06009e+06	1.74725e+06	634350	1.96842e+06	3.9806e+06
FALSE	High	Master Protein	PTBP1	P26599	Polypyrimidine tract-binding protein 1 OS=Homo sapiens OX=9606 GN=PTBP1 PE=1 SV=1	31	58.428	87	11	250.71	11	0.418	0.84	0.607	0.359	0.747128	0.994842	0.964644	0.111518	1	1	1	0.303595	863647	2.50855e+06	1.64226e+06	3.51204e+06	2.71237e+06	3.68749e+06	2.27656e+06	3.22503e+06	2.443e+06	62345	1.201e+06	1.56073e+06	5.1115e+06	1.09885e+07	7.3856e+06
FALSE	High	Master Protein	RARS	P54136	Arginine--tRNA ligase, cytoplasmic OS=Homo sapiens OX=9606 GN=RARS1 PE=1 SV=2	29	58.412	70	15	183.93	15	0.845	0.699	0.604	0.538	0.999935	0.89968	0.949886	0.441863	1	1	1	0.782976	2.46136e+06	2.10822e+06	3.28842e+06	2.49848e+06	2.56868e+06	2.96491e+06	3.06946e+06	2.12399e+06	2.8255e+06	1.75227e+06	1.43236e+06	1.79018e+06	6.57411e+06	4.371e+06	6.46192e+06
FALSE	High	Master Protein	RPL12	P30050	60S ribosomal protein L12 OS=Homo sapiens OX=9606 GN=RPL12 PE=1 SV=1	55	58.056	154	6	548.8	6	1.081	0.86	0.749	0.639	0.99143	0.108479	0.009903	0.000111826	1	0.38357	0.075885	0.00262108	1.18739e+07	1.40785e+07	1.40243e+07	1.13927e+07	1.61611e+07	1.2455e+07	1.08817e+07	1.06015e+07	1.27103e+07	6.32842e+06	7.24707e+06	8.01126e+06	2.82476e+07	3.13597e+07	2.43582e+07
FALSE	High	Master Protein	IDH2	P48735	Isocitrate dehydrogenase [NADP], mitochondrial OS=Homo sapiens OX=9606 GN=IDH2 PE=1 SV=2	29	57.733	71	11	170.18	12	0.503	0.38	0.449	0.379	0.550336	0.219802	0.299312	0.10863	1	0.599645	0.727368	0.297417	1.91201e+06	3.5368e+06	2.7388e+06	1.07374e+06	6.45962e+06	2.30822e+06	1.59178e+06	3.29679e+06	3.32488e+06	1.13576e+06	1.75541e+06	2.10342e+06	6.00483e+06	1.40511e+07	1.06523e+07
FALSE	High	Master Protein	PLK1	P53350	Serine/threonine-protein kinase PLK1 OS=Homo sapiens OX=9606 GN=PLK1 PE=1 SV=1	30	57.717	87	14	251.3	14	0.784	0.835	0.766	0.687	0.35033	0.580154	0.407115	0.0219352	0.895344	1	0.866738	0.0906653	3.87012e+06	4.9022e+06	4.78136e+06	4.44655e+06	6.98762e+06	6.14554e+06	4.34449e+06	4.57682e+06	7.53084e+06	2.70645e+06	3.47662e+06	4.25265e+06	9.18252e+06	1.61238e+07	1.11771e+07
FALSE	High	Master Protein	GTF3C3	Q9Y5Q9	General transcription factor 3C polypeptide 3 OS=Homo sapiens OX=9606 GN=GTF3C3 PE=1 SV=1	22	57.618	67	14	179.63	14	1.297	1.333	1.486	1.904	0.261457	0.0809231	0.100799	0.0159728	0.754279	0.321498	0.362587	0.0715613	2.77155e+06	3.8113e+06	2968403	6.11224e+06	4.05296e+06	3755808	4.43727e+06	3.27126e+06	5.09513e+06	3.82295e+06	4.19572e+06	4.64475e+06	4.70704e+06	3.79587e+06	4.7382e+06
FALSE	High	Master Protein	MFN2	O95140	Mitofusin-2 OS=Homo sapiens OX=9606 GN=MFN2 PE=1 SV=3	23	57.533	71	13	192.69	13	0.665	0.555	1.023	0.619	0.953348	0.1421	0.992077	0.653861	1	0.45152	1	1	753489	1.9567e+06	924086	1.15076e+06	1.08538e+06	255137	937736	1.55387e+06	1.98422e+06	869553	704301	832564	3.44438e+06	3.58907e+06	2.32916e+06
FALSE	High	Master Protein	NUP50	Q9UKX7	Nuclear pore complex protein Nup50 OS=Homo sapiens OX=9606 GN=NUP50 PE=1 SV=2	32	57.516	56	10	173.62	10	0.734	1.016	1.112	0.82	0.93404	0.942449	0.770363	0.954874	1	1	1	1	2.08316e+06	2.28407e+06	2.26163e+06	2.86001e+06	5.10478e+06	3.49733e+06	3.34123e+06	3.74004e+06	4.63461e+06	1.16165e+06	2.14814e+06	3.54713e+06	5.66267e+06	5.21027e+06	5.9336e+06
FALSE	High	Master Protein	VPS4A	Q9UN37	Vacuolar protein sorting-associated protein 4A OS=Homo sapiens OX=9606 GN=VPS4A PE=1 SV=1	37	57.41	101	11	241.31	13	1.323	1.037	0.675	1.012	0.974105	0.990955	0.537854	0.993288	1	1	1	1	3.16318e+07	4.38331e+07	4.51527e+07	5.7195e+07	1.4961e+07	3.65169e+07	2.02902e+07	8.15341e+06	3.84414e+07	1.57387e+07	2.85755e+07	3.087e+07	5.79643e+07	7.18088e+07	7.16516e+07
FALSE	High	Master Protein	EARS2	Q5JPH6	Probable glutamate--tRNA ligase, mitochondrial OS=Homo sapiens OX=9606 GN=EARS2 PE=1 SV=2	27	57.333	66	11	161.44	11	0.941	0.763	0.646	0.565	0.82359	0.141575	0.103626	0.00598135	1	0.451028	0.369432	0.036612	2.5237e+06	3.97445e+06	3.97645e+06	3.33423e+06	4.31632e+06	2.69987e+06	2.17826e+06	4.02493e+06	3.52887e+06	1.52472e+06	2.11996e+06	2.19655e+06	7.3893e+06	1.01989e+07	8.15812e+06
FALSE	High	Master Protein	COG2	Q14746	Conserved oligomeric Golgi complex subunit 2 OS=Homo sapiens OX=9606 GN=COG2 PE=1 SV=1	24	57.188	66	12	210.8	12	1.197	0.982	0.915	1.161	0.999987	0.98034	0.994233	0.999751	1	1	1	1	2.03062e+06	1.08128e+06	2.13928e+06	1.85286e+06	1.71232e+06	1.96237e+06	1.55916e+06	1.62036e+06	2.37787e+06	2.08809e+06	1.7665e+06	1.19293e+06	3.73822e+06	4.61584e+06	2.89065e+06
FALSE	High	Master Protein	YARS	P54577	Tyrosine--tRNA ligase, cytoplasmic OS=Homo sapiens OX=9606 GN=YARS1 PE=1 SV=4	33	57.113	94	13	273.48	13	0.802	0.638	0.792	0.633	0.995564	0.453577	0.998992	0.199228	1	0.932695	1	0.459133	2.96038e+06	4.0904e+06	3.01551e+06	3.14676e+06	3.91096e+06	2.49924e+06	4.20238e+06	3.14643e+06	4.68823e+06	2.33333e+06	2.34592e+06	1.67172e+06	8.0088e+06	1.17946e+07	4.76116e+06
FALSE	High	Master Protein	MFF	Q9GZY8	Mitochondrial fission factor OS=Homo sapiens OX=9606 GN=MFF PE=1 SV=1	44	57.08	48	9	159.5	9	9.262	2.165	6.89	1.979	2.72184e-07	0.000577225	1.02307e-06	0.00313633	4.04089e-05	0.0100733	0.000136409	0.0226617	2.97518e+06	4.36748e+06	3.69126e+06	1.40523e+06	1.21368e+06	907789	2.61778e+06	3.26004e+06	3.53349e+06	666459	575930	949065	794516	711136	748846
FALSE	High	Master Protein	POTEI	P0CG38	POTE ankyrin domain family member I OS=Homo sapiens OX=9606 GN=POTEI PE=3 SV=1	8	56.928	290	2	905.17	6	0.692	0.696	0.756	0.425	0.86768	0.41213	0.716533	0.044015	1	0.883392	1	0.152264	1.01541e+07	1.30944e+07	1.72972e+07	9.15971e+06	1.76323e+07	1.40559e+07	9.61616e+06	1.64955e+07	1.84997e+07	5.12488e+06	6.51672e+06	9.55101e+06	1.90099e+07	4.6501e+07	5.17272e+07
FALSE	High	Master Protein	CNNM3	Q8NE01	Metal transporter CNNM3 OS=Homo sapiens OX=9606 GN=CNNM3 PE=1 SV=1	27	56.897	49	14	104.81	14	1.011	1.088	0.951	0.981	0.786184	0.446626	0.883146	0.998814	1	0.921365	1	1	3.42729e+06	4.36248e+06	4.40425e+06	4.82289e+06	6.01319e+06	4.99559e+06	4.34229e+06	4.26102e+06	5.31452e+06	3.52112e+06	2.90196e+06	3.89912e+06	7.55394e+06	7.55511e+06	8.29684e+06
FALSE	High	Master Protein	MRE11A; MRE11	P49959	Double-strand break repair protein MRE11 OS=Homo sapiens OX=9606 GN=MRE11 PE=1 SV=3	22	56.887	65	12	175.99	12	1.043	1.528	1.514	1.615	0.925626	0.106428	0.178676	0.155178	1	0.379524	0.51313	0.383357	1.20754e+06	2.36856e+06	944421	3.41236e+06	2.93828e+06	2.17452e+06	2.62605e+06	2.26016e+06	2.45915e+06	1.98386e+06	1.81784e+06	2.13618e+06	2.89686e+06	3.52911e+06	1.46777e+06
FALSE	High	Master Protein	UMPS	P11172	Uridine 5'-monophosphate synthase OS=Homo sapiens OX=9606 GN=UMPS PE=1 SV=1	34	56.792	80	15	221.92	15	0.687	0.585	0.639	0.466	0.568076	0.294306	0.374766	0.0163686	1	0.712112	0.828211	0.0723227	4.27381e+06	6.41069e+06	5.68765e+06	5.03395e+06	8.8249e+06	4.55492e+06	5.42456e+06	5.04866e+06	7.19278e+06	1.68127e+06	4.21169e+06	3.73613e+06	1.17112e+07	2.19222e+07	1.55627e+07
FALSE	High	Master Protein		P19013	Keratin, type II cytoskeletal 4 OS=Homo sapiens OX=9606 GN=KRT4 PE=1 SV=5	27	56.751	122	7	335.34	13	1.344	1.914	1.686	4.619	0.974911	0.997464	0.999638	0.883193	1	1	1	1	191624	113645	3.32412e+06	96514.4		1.24663e+06	1.31031e+06	50007.1	385583	2.91187e+06		169453	309307	331334	736444
FALSE	High	Master Protein	TUBB1	Q9H4B7	Tubulin beta-1 chain OS=Homo sapiens OX=9606 GN=TUBB1 PE=1 SV=1	12	56.705	563	1	1542.57	7	1.458	1.73	1.043	0.828	0.557665	0.455305	1	0.991869	1	0.935272	1	1	2.27105e+06	2.61758e+06	4.18453e+06	3.02749e+06	5116488	3.55296e+06	1.38603e+06	2492712	2.60693e+06	863772	1.29476e+06	2.5565e+06	2.18042e+06	7357704
FALSE	High	Master Protein	PTPLAD1; HACD3	Q9P035	Very-long-chain (3R)-3-hydroxyacyl-CoA dehydratase 3 OS=Homo sapiens OX=9606 GN=HACD3 PE=1 SV=2	29	56.521	89	9	296.52	9	0.493	0.305	0.719	0.328	0.238396	0.0430278	0.977887	0.0763143	0.712236	0.208539	1	0.230623	5.32913e+06	7.76281e+06	5.23895e+06	4.05048e+06	1.06851e+07	3.90022e+06	7.90061e+06	1.24087e+07	1.24759e+07	3.53575e+06	6.92641e+06	3.87594e+06	2.34713e+07	2.04172e+07	24518582
FALSE	High	Master Protein	FARSB	Q9NSD9	Phenylalanine--tRNA ligase beta subunit OS=Homo sapiens OX=9606 GN=FARSB PE=1 SV=3	27	56.438	137	15	334.86	15	0.624	0.51	0.608	0.415	0.0116844	0.00362266	0.0182326	0.000150344	0.0906179	0.0397093	0.116502	0.00324675	3.95534e+06	7.00684e+06	5.89611e+06	4.66973e+06	8.89153e+06	5.38921e+06	5.10107e+06	7.25672e+06	7.81293e+06	2.6618e+06	3.77572e+06	3.79294e+06	1.64574e+07	2.4416e+07	1.92621e+07
FALSE	High	Master Protein	UGDH	O60701	UDP-glucose 6-dehydrogenase OS=Homo sapiens OX=9606 GN=UGDH PE=1 SV=1	33	56.364	50	11	159.54	11	0.706	0.594	0.668	0.382	0.784213	0.458927	0.390781	0.011766	1	0.939776	0.843866	0.058284	1.1594e+06	1.86657e+06	1.36749e+06	1.19645e+06	2.32594e+06	1.15464e+06	848868	1.41346e+06	2.05548e+06	239490	874113	717144	3.24479e+06	6.85575e+06	3.64275e+06
FALSE	High	Master Protein	PSMC6	P62333	26S proteasome regulatory subunit 10B OS=Homo sapiens OX=9606 GN=PSMC6 PE=1 SV=1	53	56.284	103	15	285.34	15	0.979	0.994	0.864	0.665	0.999342	0.987612	0.684346	0.0373787	1	1	1	0.134535	6.22575e+06	8.42205e+06	7.41795e+06	7.83177e+06	1.09119e+07	7.46165e+06	5.92482e+06	7.2241e+06	8.9075e+06	2.6617e+06	5.59039e+06	4.87921e+06	1.31346e+07	1.95698e+07	1.6726e+07
FALSE	High	Master Protein	RBM27	Q9P2N5	RNA-binding protein 27 OS=Homo sapiens OX=9606 GN=RBM27 PE=1 SV=2	12	56.084	44	8	127.65	9	0.519	2.503	1.421	2.435	0.173999	0.0839129	0.625196	0.0146848	0.579003	0.327028	1	0.0680103	314915	756664	450039	2.29281e+06	1.46841e+06	2.42743e+06	1.19292e+06	1.2398e+06	1.67672e+06	1532146	1.79811e+06	2.74294e+06	1.95409e+06	2.24061e+06	1.3381e+06
FALSE	High	Master Protein	APC	P25054	Adenomatous polyposis coli protein OS=Homo sapiens OX=9606 GN=APC PE=1 SV=2	8	55.821	38	15	99.59	15	1.004	0.74	1.336	1.085	0.963793	0.99475	0.153263	0.57179	1	1	0.469412	0.924289	972187	783320	1.28144e+06	734932	1.18954e+06	1.11576e+06	1.47326e+06	1.57098e+06	2.07722e+06	1.04824e+06	946136	1.29233e+06	2.10213e+06	2.99659e+06	1.05979e+06
FALSE	High	Master Protein	TTF2	Q9UNY4	Transcription termination factor 2 OS=Homo sapiens OX=9606 GN=TTF2 PE=1 SV=2	18	55.45	62	16	130.69	16	1.171	0.906	1.453	1.148	0.434618	0.999996	0.0658564	0.474538	0.999139	1	0.268569	0.81726	1.93724e+06	3.99511e+06	2.83335e+06	2.05068e+06	3.63928e+06	2.45044e+06	3.35281e+06	3.45873e+06	5.32755e+06	2.11196e+06	2.36468e+06	3.31822e+06	4.74236e+06	6247188	3.45984e+06
FALSE	High	Master Protein	DDX6	P26196	Probable ATP-dependent RNA helicase DDX6 OS=Homo sapiens OX=9606 GN=DDX6 PE=1 SV=2	33	55.391	36	9	109.79	9	0.877	0.603	1.313	1.217	0.377635	0.332026	0.78535	0.952053	0.92897	0.764901	1	1	835938	1.11276e+06	267513	569247	953826	766392	1.93669e+06	1.61284e+06	1.94882e+06	1.12048e+06	1.36043e+06	1.32435e+06	2.0677e+06	3.39761e+06	1.96166e+06
FALSE	High	Master Protein	CHD8	Q9HCK8	Chromodomain-helicase-DNA-binding protein 8 OS=Homo sapiens OX=9606 GN=CHD8 PE=1 SV=5	7	55.311	41	11	123.73	12	0.872	3.924	2.412	10.052	1	0.00419755	0.04308	8.7458e-05	1	0.0440296	0.210146	0.00224126		159138	288900	604177	1.96478e+06	1.05225e+06	689848	632234	582072	1.79216e+06	2.05288e+06	3.0236e+06	441277	339553	527330
FALSE	High	Master Protein	DDX19B	Q9UMR2	ATP-dependent RNA helicase DDX19B OS=Homo sapiens OX=9606 GN=DDX19B PE=1 SV=1	36	55.231	83	1	225.73	12	100	100												227664			222422
FALSE	High	Master Protein	ACTBL2	Q562R1	Beta-actin-like protein 2 OS=Homo sapiens OX=9606 GN=ACTBL2 PE=1 SV=2	30	55.092	214	2	577.55	9
FALSE	High	Master Protein	CNOT2	Q9NZN8	CCR4-NOT transcription complex subunit 2 OS=Homo sapiens OX=9606 GN=CNOT2 PE=1 SV=1	40	54.724	61	12	193.9	12	1.637	2.037	1.626	1.403	0.0246412	0.00688779	0.0202947	0.0745663	0.166285	0.0606372	0.125276	0.226408	2.07973e+06	3.17903e+06	2.78481e+06	2.38556e+06	5.20007e+06	3.87147e+06	2.13957e+06	3.02133e+06	4.77304e+06	2.01714e+06	1.95133e+06	2.711e+06	2.73154e+06	4.41238e+06	3.19654e+06
FALSE	High	Master Protein	ADCK3; COQ8A	Q8NI60	Atypical kinase COQ8A, mitochondrial OS=Homo sapiens OX=9606 GN=COQ8A PE=1 SV=1	20	54.711	88	10	307.01	10	2.023	0.736	0.603	0.516	0.606867	0.94998	0.980727	0.248084	1	1	1	0.528622	1.70983e+07	2.27312e+07	9.0344e+06	8.72139e+06	9.18799e+06	8.20683e+06	1.33336e+07	6.57001e+06	7.75969e+06	2.20413e+06	5.20721e+06	4.97737e+06	2.69172e+07	2.57499e+07	1.09135e+07
FALSE	High	Master Protein	RPL23	P62829	60S ribosomal protein L23 OS=Homo sapiens OX=9606 GN=RPL23 PE=1 SV=1	51	54.636	121	7	420.18	7	1.143	1.283	0.869	1.023	0.999859	0.53331	0.811459	0.970497	1	1	1	1	1.66732e+07	2.36817e+07	1.46137e+07	20641981	3.57818e+07	2.46861e+07	1.77177e+07	1.6348e+07	1.98777e+07	1.24298e+07	1.49941e+07	1.81559e+07	3.16579e+07	4.25471e+07	4.05307e+07
FALSE	High	Master Protein	GIGYF2	Q6Y7W6	GRB10-interacting GYF protein 2 OS=Homo sapiens OX=9606 GN=GIGYF2 PE=1 SV=1	12	54.411	74	10	239.25	10	1.562	1.849	1.708	1.659	0.101786	0.015755	0.0196944	0.105705	0.415322	0.109499	0.122849	0.292229	1.76653e+06	2.20455e+06	1.97603e+06	2.56466e+06	3.99318e+06	2.3407e+06	2.58283e+06	2.43501e+06	3.09899e+06	1.24539e+06	1.88405e+06	2.53448e+06	2.07953e+06	4.28194e+06	2.50787e+06
FALSE	High	Master Protein	COG3	Q96JB2	Conserved oligomeric Golgi complex subunit 3 OS=Homo sapiens OX=9606 GN=COG3 PE=1 SV=3	20	54.176	56	12	164.57	12	1.317	1.312	1.144	0.933	0.998225	0.984347	1	0.800065	1	1	1	1	1.26624e+06	1.3662e+06	923605	1.90675e+06	1.28693e+06		1.07659e+06	1.40263e+06	1.38399e+06	560933	783662	1.09909e+06	2.89607e+06	2.5496e+06	1.78272e+06
FALSE	High	Master Protein	NUP88	Q99567	Nuclear pore complex protein Nup88 OS=Homo sapiens OX=9606 GN=NUP88 PE=1 SV=2	21	54.026	49	10	143.96	10	1.707	1.41	2.164	1.413	0.00128654	0.0193895	3.36986e-05	0.0353615	0.0191002	0.124143	0.00160469	0.128727	2.23272e+06	2.99475e+06	2.25201e+06	2.26177e+06	2.79421e+06	2.61447e+06	3.68418e+06	3.64948e+06	4.2183e+06	2.01662e+06	1.85669e+06	1.68983e+06	2.83879e+06	3.688e+06	2.96644e+06
FALSE	High	Master Protein	LTV1	Q96GA3	Protein LTV1 homolog OS=Homo sapiens OX=9606 GN=LTV1 PE=1 SV=1	24	54.025	60	9	153.36	9	4.242	7.033	8.711	6.216	0.00109322	0.000316491	0.000114602	0.000365208	0.0177303	0.00663958	0.00337066	0.00505879	3.11211e+06	2.77485e+06	2.71855e+06	4.96137e+06	6.34064e+06	3.28431e+06	5.32209e+06	6.46843e+06	5.69113e+06	4.01156e+06	2.56125e+06	3.85414e+06	1.65214e+06	622695	1.20407e+06
FALSE	High	Master Protein	DDX19A	Q9NUU7	ATP-dependent RNA helicase DDX19A OS=Homo sapiens OX=9606 GN=DDX19A PE=1 SV=1	33	53.893	80	1	218.29	12	2.443	0.01	0.01	0.01									424035		284061										283738
FALSE	High	Master Protein	SKA3	Q8IX90	Spindle and kinetochore-associated protein 3 OS=Homo sapiens OX=9606 GN=SKA3 PE=1 SV=2	35	53.873	62	10	190.03	10	1.364	1.194	1.488	1.283	0.969105	0.898513	0.946958	0.998657	1	1	1	1	1.49789e+06	2.05542e+06	1.20935e+06	2.33433e+06	2.17561e+06	1.66309e+06	1.0631e+06	2.10575e+06	2.87661e+06	836597	1.41392e+06	1.85501e+06	3.97139e+06	3.3449e+06	1.70453e+06
FALSE	High	Master Protein	PGM3	O95394	Phosphoacetylglucosamine mutase OS=Homo sapiens OX=9606 GN=PGM3 PE=1 SV=1	33	53.788	78	15	156.5	15	0.791	0.777	0.849	0.65	0.363412	0.151993	0.434672	0.0517693	0.913261	0.477278	0.898118	0.172744	3.44311e+06	5.18648e+06	3.6638e+06	4.148e+06	6.71037e+06	3.37338e+06	4.55185e+06	4.08426e+06	5.92756e+06	2.82009e+06	3.6115e+06	2.9865e+06	9.44642e+06	1.51624e+07	9.64838e+06
FALSE	High	Master Protein	TRIP13	Q15645	Pachytene checkpoint protein 2 homolog OS=Homo sapiens OX=9606 GN=TRIP13 PE=1 SV=2	27	53.703	83	9	234.21	9	1.484	0.991	0.789	0.879	0.923782	0.999994	0.955503	0.939065	1	1	1	1	3.03996e+06	8.84372e+06	9.26196e+06	4.06971e+06	7.90755e+06	8.15759e+06	4.23532e+06	4.88718e+06	6.22496e+06	4.21049e+06	4.28717e+06	3.33606e+06	7.54792e+06	1.69164e+07	1.06561e+07
FALSE	High	Master Protein	MCCC2	Q9HCC0	Methylcrotonoyl-CoA carboxylase beta chain, mitochondrial OS=Homo sapiens OX=9606 GN=MCCC2 PE=1 SV=1	26	53.632	43	10	148.25	10	0.662	0.469	0.508	0.595	0.674928	0.487175	0.495975	0.402237	1	0.973469	0.985238	0.729082	494969	1.82954e+06	1.18722e+06	863255	1.82045e+06	940077	868477	967923	1.54474e+06	947283	908041	633717	3.29883e+06	2658192	3.87542e+06
FALSE	High	Master Protein	EPB41L2	O43491	Band 4.1-like protein 2 OS=Homo sapiens OX=9606 GN=EPB41L2 PE=1 SV=1	18	53.55	92	13	218.9	15	2.258	2.541	3.193	3.734	0.00436848	0.00290876	0.000271197	0.000147644	0.0450864	0.0343477	0.00589558	0.00322468	1.01913e+06	1.42993e+06	1.82074e+06	1.59097e+06	1.89978e+06	1.92725e+06	3.09155e+06	1.97477e+06	2.61553e+06	1.9009e+06	1.88343e+06	3.04848e+06	1.21759e+06	1.55566e+06	645622
FALSE	High	Master Protein	SMCR7L; MIEF1	Q9NQG6	Mitochondrial dynamics protein MID51 OS=Homo sapiens OX=9606 GN=MIEF1 PE=1 SV=1	29	53.46	88	11	226.27	11	0.762	0.762	0.868	0.994	0.500404	0.494265	0.99246	0.969732	1	0.983542	1	1	2.87711e+06	3.15079e+06	2.44252e+06	3.72823e+06	4.21888e+06	2.56826e+06	3.2551e+06	4.41288e+06	4.45106e+06	3.5201e+06	2.14887e+06	3.78292e+06	7.2321e+06	1.15172e+07	5.9268e+06
FALSE	High	Master Protein	SALL2	Q9Y467	Sal-like protein 2 OS=Homo sapiens OX=9606 GN=SALL2 PE=1 SV=4	20	53.3	55	10	159.24	10	0.795	0.903	1.183	1.081	0.999573	0.941046	0.848499	0.914242	1	1	1	1	598704	1.26113e+06	760871	779035	2.07459e+06	965570	1.40376e+06	755185	1.53901e+06	873867	898206	903486	1.78613e+06	2.47002e+06	1.12852e+06
FALSE	High	Master Protein	EIF2D	P41214	Eukaryotic translation initiation factor 2D OS=Homo sapiens OX=9606 GN=EIF2D PE=1 SV=3	32	53.259	27	11	88.87	11	0.508	1.388	0.513	0.209	0.868379	0.69841	0.806317	0.0460959	1	1	1	0.157926	846528	375674	224411	835776	1.37275e+06	1.43875e+06	344082	304979	925986		113905	156675	806155	1.81567e+06	1.42896e+06
FALSE	High	Master Protein		Q15165	Serum paraoxonase/arylesterase 2 OS=Homo sapiens OX=9606 GN=PON2 PE=1 SV=4	44	53.171	63	9	187.44	9	1.163	1.867	1.295	3.167	0.971078	0.134582	0.970914	0.00384972	1	0.434643	1	0.0264256	1.89326e+06	2.65275e+06	3.83461e+06	4.71717e+06	5.69867e+06	3.97464e+06	2.36658e+06	3.06921e+06	4.21769e+06	3.82468e+06	6.39119e+06	6.64973e+06	3.93915e+06	5.60322e+06	6.29487e+06
FALSE	High	Master Protein	TARDBP	Q13148	TAR DNA-binding protein 43 OS=Homo sapiens OX=9606 GN=TARDBP PE=1 SV=1	30	53.135	81	9	233.19	9	0.667	0.63	0.928	0.629	0.0343145	0.0316289	0.829589	0.00696527	0.211588	0.166753	1	0.0408961	3.63842e+06	3.48232e+06	2.84217e+06	3.25457e+06	5.71206e+06	3.49124e+06	3.98178e+06	5.31085e+06	6.2683e+06	2.3216e+06	2.81603e+06	3.02155e+06	8.49154e+06	1.28258e+07	1.09069e+07
FALSE	High	Master Protein	GNPAT	O15228	Dihydroxyacetone phosphate acyltransferase OS=Homo sapiens OX=9606 GN=GNPAT PE=1 SV=1	23	52.997	63	12	160.43	12	0.696	0.85	0.997	0.751	0.53206	0.93852	0.869085	0.170086	1	1	1	0.40999	1.87485e+06	2.89025e+06	2.18196e+06	2.83854e+06	3.80116e+06	2.85499e+06	2.92174e+06	4.31973e+06	4.30821e+06	2.01714e+06	2.13913e+06	1.47679e+06	6.19658e+06	6.22233e+06	5.96995e+06
FALSE	High	Master Protein	AKAP8L	Q9ULX6	A-kinase anchor protein 8-like OS=Homo sapiens OX=9606 GN=AKAP8L PE=1 SV=4	20	52.924	72	10	207.28	10	0.797	0.842	0.916	0.818	0.999643	0.999989	1	0.999412	1	1	1	1	1.77471e+06	4.19437e+06	2.20378e+06	2.2252e+06	4.4459e+06	2.60014e+06	2.07707e+06	2765956	4.13355e+06	1.83874e+06	2.51614e+06	2.18641e+06	5.08189e+06	7.84614e+06	3.68919e+06
FALSE	High	Master Protein	TUBAL3	A6NHL2	Tubulin alpha chain-like 3 OS=Homo sapiens OX=9606 GN=TUBAL3 PE=1 SV=2	10	52.903	441	1	1184.15	5	0.815	0.553	1.14	1.046	0.74421	0.218598	0.921403	0.999995	1	0.598715	1	1	9.11122e+06	7303235	9240810	1.06361e+07	8.82653e+06	5.91451e+06	12325338	17478955	1.68198e+07	1.00262e+07	1.33979e+07	7.51669e+06	2.08596e+07	36166657	1.79107e+07
FALSE	High	Master Protein	GPAM	Q9HCL2	Glycerol-3-phosphate acyltransferase 1, mitochondrial OS=Homo sapiens OX=9606 GN=GPAM PE=1 SV=3	16	52.837	51	10	131.89	10	16.379	7.776	25.688	10.593	1.54151e-05	0.000134102	6.54165e-06	9.88585e-05	0.000901551	0.00367291	0.000524139	0.00237187	2.0849e+06	2.26717e+06	3.04322e+06	1.94017e+06	1.35832e+06	1.30511e+06	3.70517e+06	2.95444e+06	5.24624e+06	894516	1.38595e+06	1.53967e+06	345556	125974	282247
FALSE	High	Master Protein	EMD	P50402	Emerin OS=Homo sapiens OX=9606 GN=EMD PE=1 SV=1	41	52.804	92	9	272.55	9	1.034	0.811	0.998	0.612	0.948537	0.653984	0.868781	0.0378502	1	1	1	0.135724	3222248	5.65817e+06	5.46075e+06	4.21118e+06	6.90204e+06	4717299	3.387e+06	5.67565e+06	7.41885e+06	2.69393e+06	3.33772e+06	2.62757e+06	9.57447e+06	1.57065e+07	9.03006e+06
FALSE	High	Master Protein	KIF4A	O95239	Chromosome-associated kinesin KIF4A OS=Homo sapiens OX=9606 GN=KIF4A PE=1 SV=3	16	52.731	53	15	138.07	15	0.781	0.579	0.79	0.355	0.989509	0.87165	0.98903	0.578463	1	1	1	0.932028	1.72492e+06	2.43734e+06	1.93162e+06	1.56751e+06	2.75459e+06	1.29973e+06	2.70465e+07	1.07224e+06	2.79889e+06	756725	1.14813e+06	895816	6.85144e+06	6.73173e+06	4.39845e+06
FALSE	High	Master Protein	NDUFS1	P28331	NADH-ubiquinone oxidoreductase 75 kDa subunit, mitochondrial OS=Homo sapiens OX=9606 GN=NDUFS1 PE=1 SV=3	24	52.718	40	12	88.85	12	0.714	0.625	0.752	0.302	0.287186	0.300152	0.361255	0.000847732	0.802112	0.720727	0.811767	0.00931052	734587	1.37711e+06	1.45939e+06	1.192e+06	2.39577e+06	968936	1.31551e+06	966641	2.06921e+06	517405	321161	536037	3.3751e+06	4.54599e+06	3.73346e+06
FALSE	High	Master Protein	PAICS	P22234	Multifunctional protein ADE2 OS=Homo sapiens OX=9606 GN=PAICS PE=1 SV=3	34	52.525	57	12	171.53	12	0.43	0.506	0.476	0.429	0.000133662	0.000291709	0.000460233	0.000162187	0.00400382	0.00632142	0.00821845	0.00329107	1.15057e+06	1.13719e+06	1.25416e+06	1.6114e+06	2.0782e+06	1.15867e+06	1.15214e+06	1.77921e+06	1.88911e+06	1.0144e+06	1.06514e+06	1.26544e+06	5.36721e+06	7.33e+06	7.37e+06
FALSE	High	Master Protein	SLC25A1	P53007	Tricarboxylate transport protein, mitochondrial OS=Homo sapiens OX=9606 GN=SLC25A1 PE=1 SV=2	48	52.505	134	11	367.35	11	0.651	0.633	0.683	0.578	0.0638328	0.0836124	0.0770549	0.0589666	0.314279	0.327028	0.298051	0.18889	8.07407e+06	1.19248e+07	1.06128e+07	1.07195e+07	2.07897e+07	9.09412e+06	8.39376e+06	1.21686e+07	1.67936e+07	7.93886e+06	1.07746e+07	9.12209e+06	2.99865e+07	4.74407e+07	2.90451e+07
FALSE	High	Master Protein	ATXN2L	Q8WWM7	Ataxin-2-like protein OS=Homo sapiens OX=9606 GN=ATXN2L PE=1 SV=2	14	52.432	67	11	181.24	11	1.312	1.308	1.393	1.143	0.549093	0.980863	0.35984	0.995829	1	1	0.809538	1	1.86853e+06	3.44084e+06	2.64273e+06	3.01756e+06	3.7051e+06	1.56952e+06	2.67448e+06	2.76729e+06	4.49709e+06	1.94407e+06	2.12888e+06	1.63208e+06	3.70324e+06	4.72836e+06	4.0434e+06
FALSE	High	Master Protein	HYOU1	Q9Y4L1	Hypoxia up-regulated protein 1 OS=Homo sapiens OX=9606 GN=HYOU1 PE=1 SV=1	13	52.395	51	9	132.49	9	0.533	0.686	0.86	1.469	0.237137	0.630754	0.495974	0.920874	0.709573	1	0.985238	1	250427	609253	312916	396542	566509	731386	298842	551244	719836	923944	733236	556791	1.61295e+06	1.51469e+06	1.07189e+06
FALSE	High	Master Protein	LDHB	P07195	L-lactate dehydrogenase B chain OS=Homo sapiens OX=9606 GN=LDHB PE=1 SV=2	34	52.391	83	8	229.02	9	1.148	1.114	1.297	1.332	0.999932	0.962473	0.837831	0.783401	1	1	1	1	3.65235e+06	5.13275e+06	2.94727e+06	4.34564e+06	8.9868e+06	3.73108e+06	4.6402e+06	7.31213e+06	4.82275e+06	4.22435e+06	5.4931e+06	3.74567e+06	6.902e+06	1.2664e+07	5.80427e+06
FALSE	High	Master Protein	PEAK1	Q9H792	Inactive tyrosine-protein kinase PEAK1 OS=Homo sapiens OX=9606 GN=PEAK1 PE=1 SV=4	9	52.382	29	10	82.35	10	2.142	9.062	6.055	2.183	0.972182	0.236535	0.384204	0.955068	1	0.627789	0.83845	1	160820	342768	156987	311083	1.20461e+06	897035	890111		419018	385977	164562	124834	993047	228725	129057
FALSE	High	Master Protein	THADA	Q6YHU6	Thyroid adenoma-associated protein OS=Homo sapiens OX=9606 GN=THADA PE=1 SV=1	8	52.137	35	12	88.52	12	0.77	0.535	0.919	0.56	0.783047	0.554163	0.999484	0.381697	1	1	1	0.706683	992384	408960	784516	566643	1.33766e+06	541732	912648	959542	1.27404e+06	426482	486033	635420	1.21349e+06	3.61632e+06	1.91559e+06
FALSE	High	Master Protein	VPS51	Q9UID3	Vacuolar protein sorting-associated protein 51 homolog OS=Homo sapiens OX=9606 GN=VPS51 PE=1 SV=2	27	52.073	46	16	116.41	16	1.919	1.683	1.484	1.287	0.0243497	0.0936554	0.214248	0.530415	0.165475	0.348687	0.581405	0.880361	5.00912e+06	6.99013e+06	5.49417e+06	5.38668e+06	9.16799e+06	4.82937e+06	4.13249e+06	4993632	7.78418e+06	3.34912e+06	4.67967e+06	3.63145e+06	5.6633e+06	1.14728e+07	5.47451e+06
FALSE	High	Master Protein	SLC25A22	Q9H936	Mitochondrial glutamate carrier 1 OS=Homo sapiens OX=9606 GN=SLC25A22 PE=1 SV=1	42	51.993	104	10	313.12	10	0.676	0.649	0.689	0.407	0.50564	0.0914814	0.231123	0.0061491	1	0.345596	0.609647	0.0372825	3.9226e+06	8.33199e+06	5.24191e+06	3.74519e+06	7.91385e+06	5.62012e+06	4.67214e+06	5.8468e+06	7.2638e+06	2.3974e+06	3.96674e+06	3.05515e+06	1.26453e+07	2.00175e+07	15545592
FALSE	High	Master Protein	PARP1	P09874	Poly [ADP-ribose] polymerase 1 OS=Homo sapiens OX=9606 GN=PARP1 PE=1 SV=4	17	51.99	57	13	151.13	13	0.783	2.139	1.581	1.99	0.989002	0.200302	0.616642	0.240092	1	0.572999	1	0.51675	412901	2.50867e+06	1.02116e+06	3.14606e+06	3.92555e+06	2.52204e+06	1.44652e+06	2.68229e+06	2.80424e+06	1.73515e+06	2.68243e+06	2.51134e+06	2.65758e+06	3.36742e+06	1.86517e+06
FALSE	High	Master Protein	USP34	Q70CQ2	Ubiquitin carboxyl-terminal hydrolase 34 OS=Homo sapiens OX=9606 GN=USP34 PE=1 SV=2	4	51.944	62	11	171.49	11	0.768	0.791	1.131	0.778	1	0.65321	0.957558	0.999999	1	1	1	1	649193	599811	570251	208544	826907	666288	901083	651990	1.14332e+06	488925	484384	714284	1.6849e+06	960191	1.39706e+06
FALSE	High	Master Protein	BTAF1	O14981	TATA-binding protein-associated factor 172 OS=Homo sapiens OX=9606 GN=BTAF1 PE=1 SV=2	12	51.937	42	16	110.32	16	1.516	1.11	0.969	1.328	0.249117	0.999815	0.996068	0.826143	0.735713	1	1	1	3.64689e+06	4.57194e+06	4.13387e+06	3.2747e+06	3.14428e+06	4.67477e+06	2.62327e+06	2.63723e+06	4.72993e+06	3.50693e+06	2.43467e+06	3.64792e+06	5.22112e+06	8.88955e+06	5.24696e+06
FALSE	High	Master Protein	ATP5O	P48047	ATP synthase subunit O, mitochondrial OS=Homo sapiens OX=9606 GN=ATP5PO PE=1 SV=1	50	51.919	90	7	299.79	7	0.909	0.733	0.782	0.482	0.995564	0.904204	0.576018	0.0126566	1	1	1	0.0614292	3.6306e+06	5.38365e+06	4866863	4.07833e+06	8.00486e+06	4.16423e+06	4.23421e+06	4.57253e+06	4.38439e+06	2.17806e+06	1.65327e+06	3.03445e+06	1.14737e+07	9.91963e+06	1.00584e+07
FALSE	High	Master Protein	KIAA0196; WASHC5	Q12768	WASH complex subunit 5 OS=Homo sapiens OX=9606 GN=WASHC5 PE=1 SV=1	14	51.742	40	13	93.82	13	1.45	2.959	1.98	3.609	0.701015	0.0124442	0.0789835	0.00674126	1	0.0933077	0.30286	0.0399898	490602	330845	452944	1.03212e+06	1.30017e+06	865985	589583	626217	1.12041e+06	961525	640063	1.09054e+06	970757	806339	360165
FALSE	High	Master Protein	DDB1	Q16531	DNA damage-binding protein 1 OS=Homo sapiens OX=9606 GN=DDB1 PE=1 SV=1	14	51.576	48	12	148.92	12	2.1	1.655	2.122	1.007	0.111448	0.34904	0.117083	0.889594	0.440766	0.786553	0.399735	1	3.42969e+06	2.76096e+06	5.42689e+06	3.06183e+06	4.72387e+06	3.56294e+06	3.89906e+06	3.61596e+06	5.65536e+06	1.872e+06	738732	1.87785e+06	3.54296e+06	4.00081e+06	4.6047e+06
FALSE	High	Master Protein	TPD52L2	O43399	Tumor protein D54 OS=Homo sapiens OX=9606 GN=TPD52L2 PE=1 SV=2	53	51.42	105	9	372.94	9	0.291	0.791	0.472	0.679	0.0357784	0.943209	0.207824	0.227161	0.214614	1	0.57173	0.496704	2.93666e+06	5.66224e+06	3425914	9.78172e+06	1.32575e+07	1.2473e+07	7.84079e+06	6.14057e+06	5.9265e+06	6.83308e+06	2.11202e+06	1.03428e+07	2.1898e+07	4.04475e+07	2.06192e+07
FALSE	High	Master Protein	CHD4	Q14839	Chromodomain-helicase-DNA-binding protein 4 OS=Homo sapiens OX=9606 GN=CHD4 PE=1 SV=2	11	51.408	44	16	112.23	16	1.313	0.653	0.942	1.627	0.960195	0.82233	0.995523	0.795161	1	1	1	1	2.02923e+06	2.50345e+06	2.04609e+06	1.23119e+06	3.94657e+06	821839	2.98501e+06	1.81949e+06	2.32494e+06	2.7102e+06	2.51346e+06	1.79891e+06	3.33714e+06	4.54888e+06	3.75954e+06
FALSE	High	Master Protein	WRNIP1	Q96S55	ATPase WRNIP1 OS=Homo sapiens OX=9606 GN=WRNIP1 PE=1 SV=2	23	51.37	67	12	175.42	12	1.398	1.002	1.286	1.273	0.526358	0.9814	0.806644	0.975767	1	1	1	1	4.09446e+06	4.97163e+06	5.2023e+06	6.57171e+06	4.87019e+06	2.92677e+06	4.23756e+06	5.01646e+06	5.5852e+06	3.73852e+06	3.74424e+06	2.92967e+06	8.96961e+06	6.09654e+06	6.49317e+06
FALSE	High	Master Protein	WARS	P23381	Tryptophan--tRNA ligase, cytoplasmic OS=Homo sapiens OX=9606 GN=WARS1 PE=1 SV=2	37	51.339	41	11	124.14	11	0.365	0.395	0.548	0.256	0.00440027	0.005939	0.149087	0.000192609	0.0451311	0.0549846	0.462676	0.00344984	1.1431e+06	1.52806e+06	1.58189e+06	1.30861e+06	2.2149e+06	1.94919e+06	1.77148e+06	2.82903e+06	2.96589e+06	684832	900094	984780	4.08729e+06	1.18362e+07	7.48064e+06
FALSE	High	Master Protein	NUDC	Q9Y266	Nuclear migration protein nudC OS=Homo sapiens OX=9606 GN=NUDC PE=1 SV=1	33	51.312	76	10	181.75	10	1.446	2.726	1.633	2.741	0.638273	0.000347392	0.135801	0.000569696	1	0.00712279	0.438054	0.00701894	4.62188e+06	5.77928e+06	3.77953e+06	1.06856e+07	1.27211e+07	1.32626e+07	6.28308e+06	5.12242e+06	8.37721e+06	8.73444e+06	6.62558e+06	1.12056e+07	8.1442e+06	9.70195e+06	7.08776e+06
FALSE	High	Master Protein	TBKBP1	A7MCY6	TANK-binding kinase 1-binding protein 1 OS=Homo sapiens OX=9606 GN=TBKBP1 PE=1 SV=1	30	51.242	73	14	178.4	14	3.359	2.856	2.516	0.793	0.00163508	0.00458058	0.00549536	0.816171	0.0227029	0.0452679	0.0473738	1	4.57112e+06	6.42723e+06	3.77462e+06	3.75457e+06	6.65864e+06	5.12442e+06	3.80204e+06	4.4126e+06	6.11601e+06	1.07542e+06	1.66273e+06	729956	2.95299e+06	4.35529e+06	2.55335e+06
FALSE	High	Master Protein	NSUN2	Q08J23	RNA cytosine C(5)-methyltransferase NSUN2 OS=Homo sapiens OX=9606 GN=NSUN2 PE=1 SV=2	22	51.2	46	12	117.69	12	0.404	0.631	0.982	0.253	0.0894128	0.128425	0.999965	0.00658783	0.385092	0.427073	1	0.0395682	1.24097e+06	1.02422e+06	735538	1.61759e+06	2.14103e+06	602286	2.32991e+06	1.97344e+06	3.21882e+06	515353	513943	683016	3.33933e+06	6.72581e+06	4.52965e+06
FALSE	High	Master Protein	BRAT1	Q6PJG6	BRCA1-associated ATM activator 1 OS=Homo sapiens OX=9606 GN=BRAT1 PE=1 SV=2	19	51.175	62	11	184.27	11	1.29	0.947	1.337	0.519	0.164279	0.96375	0.276162	0.0238071	0.55551	1	0.692457	0.0967382	2.66115e+06	2.25704e+06	2.22083e+06	1.69458e+06	2.49455e+06	1.23857e+06	2.19533e+06	2.9038e+06	2.77717e+06	961026	760721	661861	3.1663e+06	4.51337e+06	2.74232e+06
FALSE	High	Master Protein	EPB41L5	Q9HCM4	Band 4.1-like protein 5 OS=Homo sapiens OX=9606 GN=EPB41L5 PE=1 SV=3	23	51.145	55	11	162.89	11	0.935	0.726	1.412	0.677	0.994422	0.256162	0.416701	0.188372	1	0.653919	0.876849	0.440801	912552	1.42503e+06	1.30681e+06	1.08309e+06	1.42823e+06	550144	1.8806e+06	2.15534e+06	3.24282e+06	799573	409813	944786	3.16494e+06	3.6092e+06	1.9691e+06
FALSE	High	Master Protein	COG1	Q8WTW3	Conserved oligomeric Golgi complex subunit 1 OS=Homo sapiens OX=9606 GN=COG1 PE=1 SV=1	18	50.989	48	14	108.85	14	1.08	0.997	1.575	0.764	1	0.999997	0.92826	0.417375	1	1	1	0.749773	1.53381e+06	1.15164e+06	2.21913e+06	1.83108e+06	2.314e+06	1.86744e+06	2.51701e+06	3021040	3.23244e+06	1.08197e+06	86160.7	1.3913e+06	4.34318e+06	2.86543e+06	3.14952e+06
FALSE	High	Master Protein	TMTC3	Q6ZXV5	Protein O-mannosyl-transferase TMTC3 OS=Homo sapiens OX=9606 GN=TMTC3 PE=1 SV=2	15	50.953	33	10	106.92	10	0.316	0.691	0.34	1.192	0.0423887	0.945475	0.389397	1	0.242042	1	0.842013	1	88815.4	767448	1.146e+06	1.9717e+06	2.18241e+06	1.7853e+06	703170	1.60854e+06	1.06807e+06	1.48953e+06	2.35602e+06	2.66944e+06	4.08633e+06	5.97349e+06	5.07262e+06
FALSE	High	Master Protein	PRDX6	P30041	Peroxiredoxin-6 OS=Homo sapiens OX=9606 GN=PRDX6 PE=1 SV=3	56	50.9	39	9	118.86	9	0.268	0.367	0.287	0.377	0.000253369	0.00571702	0.000910884	0.00963025	0.00631442	0.0531791	0.0136975	0.0502971	897550	1.67391e+06	1.38811e+06	1.72149e+06	3.98733e+06	2.128e+06	1.22108e+06	2.41509e+06	2.01953e+06	1.64696e+06	2.4408e+06	1.88976e+06	8.05519e+06	1.47493e+07	9.74107e+06
FALSE	High	Master Protein	KNTC1	P50748	Kinetochore-associated protein 1 OS=Homo sapiens OX=9606 GN=KNTC1 PE=1 SV=1	7	50.82	48	11	132.77	11	0.709	0.656	1.145	0.674	0.190967	0.134464	0.990412	0.22237	0.61633	0.434643	1	0.49467	2.13551e+06	1.9115e+06	2.26915e+06	1.58538e+06	4.10066e+06	2.34597e+06	3.49343e+06	2.99576e+06	5.095e+06	1.82181e+06	2.03113e+06	2.05271e+06	5.88335e+06	7.62461e+06	6.12089e+06
FALSE	High	Master Protein	LETM1	O95202	Mitochondrial proton/calcium exchanger protein OS=Homo sapiens OX=9606 GN=LETM1 PE=1 SV=1	24	50.804	31	11	100.04	11	0.956	0.656	1.521	0.588	0.998029	0.185023	0.24126	0.118287	1	0.543763	0.629102	0.31576	941127	1.65678e+06	2.15301e+06	1.12413e+06	971792	1.58444e+06	3.09863e+06	2.73978e+06	2.84525e+06	754385	825427	988095	3.10309e+06	4.25745e+06	3.03636e+06
FALSE	High	Master Protein	ECD	O95905	Protein ecdysoneless homolog OS=Homo sapiens OX=9606 GN=ECD PE=1 SV=1	26	50.799	73	12	201.49	12	2.631	2.384	4.2	1.674	0.128823	0.088374	0.0252296	0.477453	0.47827	0.339714	0.144169	0.819343	1.90255e+06	2.68374e+06	1.04174e+06	2.11429e+06	3.52784e+06	1.82146e+06	3.47037e+06	2.04402e+06	4.87338e+06	1.36285e+06	600829	1.38242e+06	1.90992e+06	2.20335e+06	361869
FALSE	High	Master Protein	UBA52	P62987	Ubiquitin-60S ribosomal protein L40 OS=Homo sapiens OX=9606 GN=UBA52 PE=1 SV=2	45	50.769	320	7	732.86	7	1.771	1.841	1.9	1.572	0.0814919	0.0189816	0.023102	0.0789747	0.368508	0.122219	0.135894	0.236432	1.37538e+08	1.35038e+08	1.57418e+08	2.19855e+08	2.06761e+08	1.8289e+08	1.74839e+08	169130602	2.29599e+08	1.51762e+08	1.18918e+08	1.27773e+08	2.40021e+08	1.82975e+08	1.67038e+08
FALSE	High	Master Protein	APBB1	O00213	Amyloid-beta A4 precursor protein-binding family B member 1 OS=Homo sapiens OX=9606 GN=APBB1 PE=1 SV=2	21	50.739	67	10	197.99	10	1.243	0.991	1.608	1.267	0.685409	0.998946	0.389431	0.982394	1	1	0.842013	1	1.28991e+06	2.7539e+06	1.66676e+06	1.38117e+06	2.77855e+06	1.14058e+06	1.8515e+06	2.35543e+06	2.9653e+06	1.21703e+06	1.46107e+06	1.64428e+06	2.46628e+06	5.05428e+06	2.21814e+06
FALSE	High	Master Protein	MUL1	Q969V5	Mitochondrial ubiquitin ligase activator of NFKB 1 OS=Homo sapiens OX=9606 GN=MUL1 PE=1 SV=1	42	50.578	66	10	193.01	10	2.087	1.733	2.229	0.839	0.00701051	0.0206326	0.0142264	0.854043	0.0643211	0.130147	0.100008	1	5.08062e+06	4.16873e+06	4.04266e+06	5.08785e+06	4.69099e+06	3.75135e+06	4.37129e+06	4.71593e+06	4.55636e+06	1.3737e+06	1.90752e+06	1.52084e+06	1.28657e+06	5.00096e+06	3.64728e+06
FALSE	High	Master Protein	VDAC1	P21796	Voltage-dependent anion-selective channel protein 1 OS=Homo sapiens OX=9606 GN=VDAC1 PE=1 SV=2	46	50.358	71	8	224.34	9	1.53	1.809	1.023	1.483	0.0830941	0.0475184	0.66692	0.0886778	0.373065	0.22258	1	0.255148	1.21927e+06	2.10278e+06	1.52642e+06	1.97585e+06	2.23319e+06	2.0162e+06	1.64536e+06	1050314	1.38726e+06	1.12677e+06	1.84855e+06	1.43137e+06	2.11937e+06	2.57562e+06	1.23944e+06
FALSE	High	Master Protein	PPIA	P62937	Peptidyl-prolyl cis-trans isomerase A OS=Homo sapiens OX=9606 GN=PPIA PE=1 SV=2	65	50.245	88	8	285.02	8	1.252	1.615	1.505	2.037	0.549848	0.0571497	0.141595	0.00288929	1	0.254976	0.447377	0.021304	4.51866e+06	6.81454e+06	4.16341e+06	7.14613e+06	1.04858e+07	6.07895e+06	6.21132e+06	6997767	7.14846e+06	7.84545e+06	7.38106e+06	7.45354e+06	7.83049e+06	9.07729e+06	9.63785e+06
FALSE	High	Master Protein	ATG2B	Q96BY7	Autophagy-related protein 2 homolog B OS=Homo sapiens OX=9606 GN=ATG2B PE=1 SV=5	7	50.192	65	10	166.19	12	1.45	1.008	2.242	1.37	0.674707	0.975674	0.148497	0.788545	1	1	0.462608	1	1.19515e+06	1.30285e+06	1.50433e+06	410754	2.01615e+06	1.09588e+06	2.24739e+06	1.52459e+06	2.9654e+06	947548	1.26116e+06	1.2899e+06	1.70787e+06	2.534e+06	1.82778e+06
FALSE	High	Master Protein	HAT1	O14929	Histone acetyltransferase type B catalytic subunit OS=Homo sapiens OX=9606 GN=HAT1 PE=1 SV=1	23	49.985	76	6	286.83	6	1.697	2.05	0.851	0.749	0.00160443	0.000207532	0.389011	0.322813	0.0224387	0.00499089	0.842013	0.630535	3.78961e+06	4.33073e+06	3.7902e+06	5.28489e+06	7.00266e+06	5.05602e+06	1.97073e+06	2.39544e+06	2.1585e+06	1.49229e+06	1.82159e+06	1.76055e+06	3.59614e+06	6.26898e+06	5.02565e+06
FALSE	High	Master Protein	GTF3C5	Q9Y5Q8	General transcription factor 3C polypeptide 5 OS=Homo sapiens OX=9606 GN=GTF3C5 PE=1 SV=2	30	49.815	83	13	198.99	13	1.372	2.181	1.531	2.092	0.0471137	0.000141361	0.00534023	0.000208499	0.261156	0.00381869	0.0470247	0.00344984	2.3087e+06	2755144	2.49299e+06	4.3314e+06	5.62311e+06	4.66703e+06	2.73021e+06	3.19533e+06	4.57406e+06	2.6663e+06	3.40243e+06	4.78542e+06	2.82711e+06	5.38712e+06	3.59155e+06
FALSE	High	Master Protein	NAP1L1	P55209	Nucleosome assembly protein 1-like 1 OS=Homo sapiens OX=9606 GN=NAP1L1 PE=1 SV=1	30	49.792	79	7	219.17	8	3.078	4.75	5.212	3.022	0.000623904	0.000102553	5.22458e-05	0.00293385	0.0112536	0.00293094	0.00212784	0.0215223	1.83528e+06	3.71612e+06	2.25037e+06	4.69301e+06	4.88525e+06	3.02992e+06	3.63303e+06	3.71652e+06	6.4756e+06	2.2765e+06	1.24447e+06	2.13806e+06	1.34433e+06	2.25396e+06	1.21151e+06
FALSE	High	Master Protein	ATP5C1	P36542	ATP synthase subunit gamma, mitochondrial OS=Homo sapiens OX=9606 GN=ATP5F1C PE=1 SV=1	42	49.381	173	9	463.22	9	0.935	0.903	1.144	0.588	0.841438	0.802917	0.934283	0.00384819	1	1	1	0.0264256	2.23094e+07	2.78608e+07	2.61981e+07	2.64164e+07	3.55765e+07	3.10458e+07	3.11154e+07	3.51726e+07	3.96218e+07	1.33699e+07	1.88687e+07	1.60167e+07	5.17541e+07	6.43911e+07	6.5687e+07
FALSE	High	Master Protein	NDUFA10	O95299	NADH dehydrogenase [ubiquinone] 1 alpha subcomplex subunit 10, mitochondrial OS=Homo sapiens OX=9606 GN=NDUFA10 PE=1 SV=1	34	49.336	67	10	212.16	10	0.648	0.392	0.756	0.341	0.0163841	0.000162629	0.367441	6.87688e-05	0.119778	0.00412073	0.815394	0.00192929	3.17039e+06	5.21499e+06	5.07968e+06	3.62871e+06	4.22186e+06	2.71981e+06	4.76275e+06	7.88539e+06	7.86709e+06	2.20717e+06	2.19977e+06	2.71467e+06	1.40813e+07	1.67453e+07	1.63434e+07
FALSE	High	Master Protein	FAR1	Q8WVX9	Fatty acyl-CoA reductase 1 OS=Homo sapiens OX=9606 GN=FAR1 PE=1 SV=1	21	49.282	59	9	204.1	9	1.594	0.719	1.308	0.891	0.0214127	0.977598	0.118566	0.99353	0.146548	1	0.401917	1	5.26076e+06	5.50428e+06	5920380	3.98654e+06	3.69005e+06	2.98657e+06	4.63258e+06	5.67873e+06	6.30768e+06	2.93401e+06	2.13821e+06	3.20371e+06	6.83123e+06	6.0904e+06	7.41843e+06
FALSE	High	Master Protein	ATP6V1A	P38606	V-type proton ATPase catalytic subunit A OS=Homo sapiens OX=9606 GN=ATP6V1A PE=1 SV=2	21	49.13	50	10	155.84	10	1.029	0.873	1.156	0.712	0.992653	0.559972	0.985379	0.0597202	1	1	1	0.190985	4.46644e+06	5.61852e+06	6.70391e+06	4.71292e+06	7.15863e+06	4356574	4.99125e+06	6.56127e+06	8.43206e+06	3.12555e+06	2.66734e+06	4.04813e+06	9.55246e+06	1.1443e+07	1.31685e+07
FALSE	High	Master Protein	CAMSAP1	Q5T5Y3	Calmodulin-regulated spectrin-associated protein 1 OS=Homo sapiens OX=9606 GN=CAMSAP1 PE=1 SV=2	10	49.115	53	10	175.07	10	1.511	1.482	2.116	2.766	0.409696	0.534615	0.119982	0.254357	0.96942	1	0.404621	0.535459	643532	1.15669e+06	694512	851489	1.01062e+06	832165	1.67153e+06	1.16138e+06	1.20671e+06	324181	1.43284e+06	1.345e+06	924147	1.61107e+06	406174
FALSE	High	Master Protein	PSMC4	P43686	26S proteasome regulatory subunit 6B OS=Homo sapiens OX=9606 GN=PSMC4 PE=1 SV=2	25	48.996	58	7	154.51	7	0.643	0.692	0.68	0.539	0.00725822	0.0313843	0.048319	0.00192413	0.0649099	0.166753	0.225263	0.0163636	1.99808e+06	2.05193e+06	2.33962e+06	2.73399e+06	3.19573e+06	2.81415e+06	2.78732e+06	2.70446e+06	3.11325e+06	1.65635e+06	1.42294e+06	2.30048e+06	5.76598e+06	9.3991e+06	8.62403e+06
FALSE	High	Master Protein	EIF5B	O60841	Eukaryotic translation initiation factor 5B OS=Homo sapiens OX=9606 GN=EIF5B PE=1 SV=4	12	48.979	33	11	91.48	11	6.607	5.528	7.173	5.729	0.00108143	0.00135398	0.000350661	0.00158161	0.0176878	0.019209	0.00694378	0.0140085	1.71158e+06	2.12594e+06	1.80138e+06	1.44168e+06	3.70218e+06	1.88842e+06	4.5223e+06	1.95779e+06	2.98122e+06	1.47964e+06	1.52797e+06	1.68306e+06	838277	789304	208972
FALSE	High	Master Protein	IPO11	Q9UI26	Importin-11 OS=Homo sapiens OX=9606 GN=IPO11 PE=1 SV=1	13	48.974	55	10	121.78	10	0.697	0.735	0.874	0.537	0.287688	0.33354	0.993879	0.0731347	0.802112	0.765705	1	0.222413	1.56696e+06	2.32337e+06	1.07654e+06	2.02788e+06	3.29731e+06	1.15854e+06	2.21204e+06	2.87405e+06	3.01878e+06	1.20429e+06	1.23845e+06	1.10942e+06	4.87975e+06	5.99073e+06	5.37106e+06
FALSE	High	Master Protein	DYNC1LI1	Q9Y6G9	Cytoplasmic dynein 1 light intermediate chain 1 OS=Homo sapiens OX=9606 GN=DYNC1LI1 PE=1 SV=3	29	48.885	69	10	234.73	10	1.045	0.882	1.4	1.027	0.951509	0.973325	0.588374	0.992806	1	1	1	1	1.82233e+06	1.97649e+06	1.22604e+06	2.5675e+06	1.88681e+06	1.77248e+06	2.46817e+06	2.75191e+06	3.2957e+06	1.56146e+06	1.5762e+06	1.63116e+06	3.01424e+06	4.64608e+06	4576104
FALSE	High	Master Protein	THOC2	Q8NI27	THO complex subunit 2 OS=Homo sapiens OX=9606 GN=THOC2 PE=1 SV=2	7	48.864	44	9	128.93	9	1.253	0.948	1.686	0.93	0.999503	0.928761	0.0521909	0.996992	1	1	0.234726	1	832299	1.02338e+06	596377	686781	1.07221e+06	823333	1.28588e+06	1.31955e+06	1.78182e+06	610501	764635	673716	1.86297e+06	2.00713e+06	1.24386e+06
FALSE	High	Master Protein	SMN1; SMN2	Q16637	Survival motor neuron protein OS=Homo sapiens OX=9606 GN=SMN1 PE=1 SV=1	31	48.522	68	7	222.85	7	0.363	0.807	1.292	0.89	0.122619	0.92893	0.996942	0.997866	0.46715	1	1	1	2.99635e+06	594096	1.74922e+06	4.34417e+06	5.46706e+06	2.51662e+06	3.26256e+06	7.3567e+06	8.46507e+06	3.62377e+06	4.2741e+06	2.97048e+06	1.07588e+07	8.76468e+06	9052000
FALSE	High	Master Protein	HELLS	Q9NRZ9	Lymphoid-specific helicase OS=Homo sapiens OX=9606 GN=HELLS PE=1 SV=1	21	48.423	82	16	194.3	16	1.298	1.596	1.311	1.524	0.823828	0.537678	0.813904	0.392459	1	1	1	0.714983	6.94192e+06	7.94019e+06	1.20626e+07	1.04647e+07	1.1604e+07	1.44045e+07	7.88627e+06	1.21194e+07	1.12191e+07	8.12654e+06	6.55725e+06	1.69351e+07	1.09898e+07	1.62917e+07	1.80672e+07
FALSE	High	Master Protein	OS9	Q13438	Protein OS-9 OS=Homo sapiens OX=9606 GN=OS9 PE=1 SV=1	19	48.21	53	11	149.37	11	2.152	4.293	1.922	5.787	0.961639	0.0360859	0.747535	0.016286	1	0.184835	1	0.072209	1.73277e+06	1.50817e+06	241668	4.29471e+06	3.7743e+06	3.19899e+06	762775	1.39969e+06	1.96707e+06	3.26034e+06	3.20866e+06	4.20394e+06	1.4053e+06	1.49692e+06	1.25304e+06
FALSE	High	Master Protein	RPS14	P62263	40S ribosomal protein S14 OS=Homo sapiens OX=9606 GN=RPS14 PE=1 SV=3	37	48.172	89	6	299.28	6	1.008	1.01	0.84	0.751	0.998841	0.998613	0.620072	0.0235368	1	1	1	0.0960462	1.12596e+07	1.31083e+07	1.16189e+07	1.2304e+07	1.75981e+07	1.45652e+07	1.2492e+07	1.09584e+07	1.41359e+07	8349598	7889957	8.99264e+06	2.08429e+07	3.19661e+07	2.44728e+07
FALSE	High	Master Protein	HSPA4	P34932	Heat shock 70 kDa protein 4 OS=Homo sapiens OX=9606 GN=HSPA4 PE=1 SV=4	12	48.132	73	6	263.94	7	1.118	0.984	0.96	1.027	0.973086	0.951307	0.990074	1	1	1	1	1	992263	1.58537e+06	2.6277e+06	937396	2.01107e+06	1.48453e+06	1.23474e+06	1.70893e+06	1.39409e+06	1.17114e+06	1.1003e+06	1.62237e+06	1.7438e+06	3.4843e+06	4.31861e+06
FALSE	High	Master Protein	HCCS	P53701	Holocytochrome c-type synthase OS=Homo sapiens OX=9606 GN=HCCS PE=1 SV=1	54	48.092	39	10	95.53	10	0.258	0.332	0.399	0.284	2.93389e-05	4.41989e-05	0.000288323	2.20626e-05	0.0014156	0.00168934	0.0061889	0.000986146	1.76393e+06	1.49412e+06	1.46096e+06	1.9543e+06	2.93519e+06	1.4567e+06	1.89151e+06	2.46843e+06	3.11816e+06	1.1354e+06	1.50922e+06	1.55621e+06	1.13331e+07	1.46192e+07	9.68124e+06
FALSE	High	Master Protein	DARS2	Q6PI48	Aspartate--tRNA ligase, mitochondrial OS=Homo sapiens OX=9606 GN=DARS2 PE=1 SV=1	27	47.892	49	11	113.68	11	0.902	1.01	0.933	0.776	0.994556	0.993595	0.903487	0.879003	1	1	1	1	1.18355e+06	2.2298e+06	1.78496e+06	1.75877e+06	3.2467e+06	2.23429e+06	1.69366e+06	3.26671e+06	2.51221e+06	1.1987e+06	1.57817e+06	1.48588e+06	3.92632e+06	3.90902e+06	3.72041e+06
FALSE	High	Master Protein	CDKAL1	Q5VV42	Threonylcarbamoyladenosine tRNA methylthiotransferase OS=Homo sapiens OX=9606 GN=CDKAL1 PE=1 SV=1	28	47.87	77	11	252.3	11	0.654	0.904	0.675	0.62	0.0454156	0.993841	0.0599868	0.0119339	0.254138	1	0.255263	0.0589637	1.27557e+06	2.4741e+06	1.74948e+06	3.44421e+06	3.40148e+06	2.49918e+06	1.721e+06	1.93346e+06	2.81362e+06	1.3999e+06	1.46091e+06	1.5439e+06	5.41247e+06	6.90475e+06	4.93569e+06
FALSE	High	Master Protein	NOP58	Q9Y2X3	Nucleolar protein 58 OS=Homo sapiens OX=9606 GN=NOP58 PE=1 SV=1	24	47.737	29	9	104.67	9	0.633	0.618	0.996	0.503	0.889785	0.962627	0.999803	0.270238	1	1	1	0.554789	530489	1.02539e+06	742664	737664	1.53912e+06	809747	1.33503e+06	569644	1.58869e+06	498231	604195	357944	2.28342e+06	1.7427e+06	2.20353e+06
FALSE	High	Master Protein	ANXA2	P07355	Annexin A2 OS=Homo sapiens OX=9606 GN=ANXA2 PE=1 SV=2	44	47.576	73	13	205.67	13	1.371	1.475	1.453	0.93	0.64762	0.269634	0.601186	0.957779	1	0.674771	1	1	5.35612e+06	4.9135e+06	8.21125e+06	6.63223e+06	9.56838e+06	9.02169e+06	6.64914e+06	5.89893e+06	9.1099e+06	4.2838e+06	3.64907e+06	4.02987e+06	8.47949e+06	1.0496e+07	1.25253e+07
FALSE	High	Master Protein	STUB1	Q9UNE7	E3 ubiquitin-protein ligase CHIP OS=Homo sapiens OX=9606 GN=STUB1 PE=1 SV=2	51	47.57	58	13	138.83	13	0.366	0.767	0.479	1.151	0.000955372	0.385903	0.00849202	0.998718	0.0163174	0.846496	0.067397	1	2.01137e+06	3.09245e+06	1.6986e+06	5.9858e+06	7.00864e+06	4.10474e+06	3.4371e+06	2.63759e+06	4.23036e+06	6.31252e+06	4.58725e+06	7.86724e+06	1.19387e+07	1.5107e+07	1.4079e+07
FALSE	High	Master Protein	RCN2	Q14257	Reticulocalbin-2 OS=Homo sapiens OX=9606 GN=RCN2 PE=1 SV=1	32	47.533	39	7	135.32	7	0.264	1.011	0.849	2.319	0.0832169	0.999769	0.996597	0.552761	0.373065	1	1	0.904176	136774	616318	47641.6	572917	870245	827990	495149	555604	1.01851e+06	1.14673e+06	1.2073e+06	1.53756e+06	1.75226e+06	1.4335e+06	1.14939e+06
FALSE	High	Master Protein	VPRBP; DCAF1	Q9Y4B6	DDB1- and CUL4-associated factor 1 OS=Homo sapiens OX=9606 GN=DCAF1 PE=1 SV=3	10	47.509	49	12	102.6	12	1.039	0.764	1.034	0.771	0.956226	0.947936	0.911536	0.638213	1	1	1	0.993235	1.12717e+06	1.66366e+06	1.44356e+06	1.46873e+06	1.49327e+06	1.05132e+06	1.61924e+06	1.48651e+06	1.95249e+06	545584	1.19016e+06	1.03592e+06	2.55389e+06	3.74034e+06	1.95335e+06
FALSE	High	Master Protein	ACBD3	Q9H3P7	Golgi resident protein GCP60 OS=Homo sapiens OX=9606 GN=ACBD3 PE=1 SV=4	19	47.447	37	6	125.67	6	1.062	1.053	1.399	1.208	0.99855	0.855364	0.508485	0.858661	1	1	1	1	443165	692257	562484	579394	1.3429e+06	599180	833282	685233	1.00712e+06	439110	727383	618994	973531	1.75565e+06	871932
FALSE	High	Master Protein	CAPZB	P47756	F-actin-capping protein subunit beta OS=Homo sapiens OX=9606 GN=CAPZB PE=1 SV=4	47	47.438	88	9	262.3	9	1.65	1.531	1.088	1.235	0.895906	0.4668	0.99998	0.979598	1	0.951917	1	1	4.56941e+06	6.1767e+06	2.61372e+06	5.18369e+06	7.04079e+06	5.92561e+06	3.38965e+06	3.58458e+06	5.55386e+06	3.32697e+06	3.66792e+06	3.90522e+06	6.01082e+06	8.26742e+06	9.01943e+06
FALSE	High	Master Protein	CCDC8	Q9H0W5	Coiled-coil domain-containing protein 8 OS=Homo sapiens OX=9606 GN=CCDC8 PE=1 SV=2	22	47.414	21	7	73.77	7	0.01	0.01	0.922	0.777															323934	162647	277099	472891	146204	123517	406486
FALSE	High	Master Protein	HSD17B10	Q99714	3-hydroxyacyl-CoA dehydrogenase type-2 OS=Homo sapiens OX=9606 GN=HSD17B10 PE=1 SV=3	29	47.372	38	4	162.79	4	0.898	0.741	0.627	0.475	0.99881	0.967101	0.601522	0.136792	1	1	1	0.349156	885058	1.40442e+06	2.02097e+06	1.95007e+06	1.00551e+06	1.23223e+06	1.023e+06	1.01944e+06	1.08759e+06	503373	694201	684242	1.88594e+06	3.95041e+06	2.7955e+06
FALSE	High	Master Protein	RCC2	Q9P258	Protein RCC2 OS=Homo sapiens OX=9606 GN=RCC2 PE=1 SV=2	31	47.335	60	10	163.76	10	1.357	1.276	1.147	1.28	0.00833351	0.00760609	0.335345	0.0133969	0.0696263	0.0643743	0.778239	0.0631097	4.1808e+06	5.19392e+06	4.68492e+06	4.8231e+06	7.63571e+06	5.12402e+06	3.81896e+06	4.55483e+06	5.96589e+06	3.71827e+06	4.48429e+06	4.5036e+06	6.37899e+06	9.38989e+06	7.63297e+06
FALSE	High	Master Protein	KRT75	O95678	Keratin, type II cytoskeletal 75 OS=Homo sapiens OX=9606 GN=KRT75 PE=1 SV=2	15	46.94	160	1	415.59	11	0.98	1.897	2.792	2.584	0.999999	0.545737	0.308629	0.252862	1	1	0.732217	0.533993	223681	116557	157853	282885		383773	505799	179349	611760	391986	201766	402875	296323	372163	388302
FALSE	High	Master Protein	MST4; STK26	Q9P289	Serine/threonine-protein kinase 26 OS=Homo sapiens OX=9606 GN=STK26 PE=1 SV=2	34	46.935	77	6	206.93	12	1.206	0.624	0.761	0.49	0.942682	0.197726	0.568532	0.0914923	1	0.568092	1	0.260902	2.99233e+06	3.42166e+06	2.57128e+06	1.35674e+06	2.73188e+06	1.88325e+06	2.22606e+06	2.24408e+06	2.05452e+06	1.11759e+06	1.94915e+06	988922	4.96563e+06	8.15296e+06	4.12386e+06
FALSE	High	Master Protein	INTS3	Q68E01	Integrator complex subunit 3 OS=Homo sapiens OX=9606 GN=INTS3 PE=1 SV=1	11	46.935	37	6	146.73	6	1.274	1.238	1.599	0.762	0.995431	0.940039	0.339755	0.580082	1	1	0.783813	0.932985	918313	1.02021e+06	654260	980686	1.0346e+06	1.41302e+06	1.46535e+06	1.12868e+06	1.65707e+06	490610	348274	841955	1.38811e+06	1.9675e+06	1.77592e+06
FALSE	High	Master Protein	SFXN1	Q9H9B4	Sideroflexin-1 OS=Homo sapiens OX=9606 GN=SFXN1 PE=1 SV=4	48	46.892	39	9	90.87	10	1.202	0.512	0.681	0.562	0.997388	0.180468	0.754866	0.255184	1	0.536775	1	0.536027	5.32604e+06	1.31441e+07	1.61372e+07	5.53617e+06	5.20798e+06	8.57821e+06	6.75014e+06	9.37275e+06	8.86612e+06	6.10156e+06	4.97692e+06	4.19208e+06	1.913e+07	2.0899e+07	2.2159e+07
FALSE	High	Master Protein	RPS2	P15880	40S ribosomal protein S2 OS=Homo sapiens OX=9606 GN=RPS2 PE=1 SV=2	37	46.838	114	9	351.63	9	1.147	1.241	1.481	1.038	0.941819	0.867366	0.153585	0.955557	1	1	0.469679	1	6.05889e+06	6.06239e+06	5.20376e+06	6.48651e+06	9.70453e+06	6.10105e+06	8.7378e+06	7.31559e+06	1.01276e+07	4.91978e+06	4.44361e+06	3.77298e+06	8.59863e+06	1.29851e+07	1.25973e+07
FALSE	High	Master Protein	PSMC1	P62191	26S proteasome regulatory subunit 4 OS=Homo sapiens OX=9606 GN=PSMC1 PE=1 SV=1	35	46.781	63	11	152.3	12	1.51	1.24	1.147	1.525	0.0253979	0.118276	0.349898	0.016954	0.1687	0.40375	0.794321	0.0740581	2.51719e+06	2.85907e+06	2.96315e+06	2.52886e+06	3.16131e+06	3.20249e+06	2.14654e+06	3.03875e+06	2.44951e+06	2.18954e+06	2.93848e+06	2.89543e+06	3.63238e+06	3.27045e+06	3.68745e+06
FALSE	High	Master Protein	BUB3	O43684	Mitotic checkpoint protein BUB3 OS=Homo sapiens OX=9606 GN=BUB3 PE=1 SV=1	32	46.696	82	9	236.05	9	0.77	0.876	0.838	0.868	0.807944	0.914188	0.9349	0.940725	1	1	1	1	1.29759e+06	2.19263e+06	1.54505e+06	1.61077e+06	2.47077e+06	2.2107e+06	1.8803e+06	1.81482e+06	2.28628e+06	1.24884e+06	1.83451e+06	1.68541e+06	3.68816e+06	5.18442e+06	3.33351e+06
FALSE	High	Master Protein	PTRH2	Q9Y3E5	Peptidyl-tRNA hydrolase 2, mitochondrial OS=Homo sapiens OX=9606 GN=PTRH2 PE=1 SV=1	47	46.692	35	5	155.92	5	2.098	1.505	2.112	0.872	0.277578	0.415075	0.331682	0.966609	0.78489	0.886813	0.774053	1	731501	1.24212e+06	1.127e+06	1.42718e+06	846178	903656	638303	1.23936e+06	1.63084e+06	196460		912376	1.26139e+06	1.3872e+06	162751
FALSE	High	Master Protein	KRT15	P19012	Keratin, type I cytoskeletal 15 OS=Homo sapiens OX=9606 GN=KRT15 PE=1 SV=3	20	46.639	177	0	408.31	12
FALSE	High	Master Protein	AKAP11	Q9UKA4	A-kinase anchor protein 11 OS=Homo sapiens OX=9606 GN=AKAP11 PE=1 SV=1	8	46.623	27	11	64.46	11	0.76	0.509	1.152	0.757	0.916746	0.159006	0.98519	0.785212	1	0.493794	1	1	652476	715956	910110	739481	725269	255775	1.31203e+06	451020	1.58647e+06	647453	730956	511668	1.72441e+06	3.00858e+06	1.90339e+06
FALSE	High	Master Protein	MTX3	Q5HYI7	Metaxin-3 OS=Homo sapiens OX=9606 GN=MTX3 PE=1 SV=2	33	46.597	81	8	249.69	8	3.275	1.738	2.97	2.513	7.20468e-05	0.0613967	0.000198013	0.000369342	0.00287697	0.266097	0.00460382	0.00507054	1.81237e+06	2.84882e+06	2.42026e+06	1.42004e+06	1.80723e+06	1.18829e+06	1.84182e+06	2.39723e+06	3.12464e+06	1.38833e+06	2.20165e+06	1.79715e+06	1.29558e+06	2.61623e+06	1.38874e+06
FALSE	High	Master Protein	HRNR	Q86YZ3	Hornerin OS=Homo sapiens OX=9606 GN=HRNR PE=1 SV=2	6	46.504	33	7	75.82	7	1.508	3.736	3.103	0.123	1	0.782864	0.999983	0.0955133	1	1	1	0.268903	75553.6	40885.2		76832.9	205337	281917	131520	11253.9	164814	4067.82	3944.16	12880.9	294548	86688.5	73399.9
FALSE	High	Master Protein	GFM1	Q96RP9	Elongation factor G, mitochondrial OS=Homo sapiens OX=9606 GN=GFM1 PE=1 SV=2	21	46.451	74	13	199.35	13	0.706	0.452	0.981	0.603	0.885911	0.0368577	0.998825	0.289972	1	0.187812	1	0.585427	1.69479e+06	2.45101e+06	3.3645e+06	1.55073e+06	1.29998e+06	2.31058e+06	2.02987e+06	3.82867e+06	4.40583e+06	1.77933e+06	1.69468e+06	1.64554e+06	6.07251e+06	9.33326e+06	4.51976e+06
FALSE	High	Master Protein	PSMA5	P28066	Proteasome subunit alpha type-5 OS=Homo sapiens OX=9606 GN=PSMA5 PE=1 SV=3	39	46.436	43	6	135.68	6	1.541	0.693	1.175	0.392	0.312936	0.694978	0.994553	0.0680954	0.830765	1	1	0.210079	2.29518e+06	3.1859e+06	2.49457e+06	1.26514e+06	2.39991e+06	1.02096e+06	1.96931e+06	1.44477e+06	3.13534e+06	503393	1.10575e+06	666161	3.82452e+06	3.38412e+06	3.30306e+06
FALSE	High	Master Protein	CXorf57	Q6NSI4	RPA-related protein RADX OS=Homo sapiens OX=9606 GN=RADX PE=1 SV=2	16	46.38	52	11	153.94	11	1.324	1.673	1.786	1.41	0.0767843	0.00177214	0.00200869	0.0133433	0.357093	0.0229912	0.0230923	0.0630118	2.25205e+06	3.20973e+06	2.90913e+06	4.52797e+06	5.17323e+06	3.45226e+06	3.76698e+06	3.39376e+06	5.33706e+06	2.61817e+06	2.61987e+06	3.33622e+06	4.35499e+06	4.85469e+06	4.1295e+06
FALSE	High	Master Protein	ALDH7A1	P49419	Alpha-aminoadipic semialdehyde dehydrogenase OS=Homo sapiens OX=9606 GN=ALDH7A1 PE=1 SV=5	24	46.29	44	10	119	10	0.458	0.487	0.503	0.527	0.0850789	0.0604553	0.130239	0.0815121	0.377477	0.264928	0.427486	0.240655	1.66363e+06	1.92988e+06	1.85985e+06	880230	4.69206e+06	2.21135e+06	1.94778e+06	2.4819e+06	2.47302e+06	1.82325e+06	1.82264e+06	1.372e+06	7.47421e+06	1.0052e+07	8.93516e+06
FALSE	High	Master Protein	UQCRC1	P31930	Cytochrome b-c1 complex subunit 1, mitochondrial OS=Homo sapiens OX=9606 GN=UQCRC1 PE=1 SV=3	34	46.092	53	10	128.22	10	0.421	0.229	0.854	0.183	0.332117	0.0807759	0.99808	0.013764	0.864252	0.321498	1	0.0646805	963558	1.75513e+06	3.13535e+06	825653	1.27854e+06	3.15773e+06	3.22779e+06	4.12092e+06	4.06889e+06	1.0587e+06	547636	701181	7.29016e+06	6.84866e+06	9.41244e+06
FALSE	High	Master Protein	PPP6R2	O75170	Serine/threonine-protein phosphatase 6 regulatory subunit 2 OS=Homo sapiens OX=9606 GN=PPP6R2 PE=1 SV=2	13	46.008	39	8	113.14	8	2.253	1.785	1.476	1.237	0.159125	0.254607	0.246637	0.937184	0.547506	0.653919	0.637306	1	1.53056e+06	4.02143e+06	3.04907e+06	3.65313e+06	2.58289e+06	2.69852e+06	1.46875e+06	5.64901e+06	2.71647e+06	1.16307e+06	1.42459e+06	1.75833e+06	2.50776e+06	2.93785e+06	2.5429e+06
FALSE	High	Master Protein	ARMCX3	Q9UH62	Armadillo repeat-containing X-linked protein 3 OS=Homo sapiens OX=9606 GN=ARMCX3 PE=1 SV=1	35	45.694	42	9	125.7	9	1.808	0.703	1.68	0.719	0.220654	0.642386	0.341351	0.922448	0.683567	1	0.783813	1	2.52669e+06	2.9567e+06	3.2759e+06	2.23054e+06	1.63163e+06	537680	2.64165e+06	2.80212e+06	3.98982e+06	1.00175e+06	984857	1.39225e+06	3.06426e+06	4.2579e+06	2.6743e+06
FALSE	High	Master Protein	TIPRL	O75663	TIP41-like protein OS=Homo sapiens OX=9606 GN=TIPRL PE=1 SV=2	54	45.683	37	11	102.66	11	0.109	0.316	0.228	0.199	1.08964e-05	0.00122972	0.00010319	0.000125199	0.000745205	0.0178309	0.00323142	0.00283098	662693	701119	1.15362e+06	2.81512e+06	2.08153e+06	2.54369e+06	1.62185e+06	978451	2.23569e+06	1.35221e+06	1.22137e+06	1.17861e+06	1.20342e+07	1.8602e+07	1.42085e+07
FALSE	High	Master Protein	KRT76	Q01546	Keratin, type II cytoskeletal 2 oral OS=Homo sapiens OX=9606 GN=KRT76 PE=1 SV=2	11	45.568	199	1	455.43	11	1.172	1.991	2.658	1.989	0.931969	0.214155	0.0642679	0.139857	1	0.593138	0.265022	0.354156	749826	630460	677912	1196413	1.16852e+06	2.00218e+06	1.46496e+06	1.29661e+06	2.8739e+06	971655	771858	2137235	538587	1.49283e+06	1827048
FALSE	High	Master Protein	AARS2	Q5JTZ9	Alanine--tRNA ligase, mitochondrial OS=Homo sapiens OX=9606 GN=AARS2 PE=1 SV=1	15	45.507	63	11	195.82	11	1.197	1.066	1.122	0.865	0.463183	0.71666	0.939438	0.9996	1	1	1	1	6.069e+06	6.56408e+06	6.67108e+06	5.8098e+06	8.36145e+06	7.92512e+06	5.96099e+06	7.03516e+06	6.09716e+06	3.64286e+06	4.53553e+06	4.66706e+06	5.9317e+06	1.76209e+07	1.04727e+07
FALSE	High	Master Protein	EPS15L1	Q9UBC2	Epidermal growth factor receptor substrate 15-like 1 OS=Homo sapiens OX=9606 GN=EPS15L1 PE=1 SV=1	14	45.503	44	9	132.45	9	1.536	2.017	2.645	9.609	0.988107	0.399879	0.466606	0.00404873	1	0.86386	0.954204	0.0274002	228745	372562		1.02226e+06	504571	453952	787491	582000	376903	1.52069e+06	1.74858e+06	1.87291e+06	276674	1.3497e+06	378495
FALSE	High	Master Protein	RARS2	Q5T160	Probable arginine--tRNA ligase, mitochondrial OS=Homo sapiens OX=9606 GN=RARS2 PE=1 SV=1	22	45.423	35	10	98.56	10	0.58	0.543	0.848	0.623	0.046922	0.113039	0.799713	0.214401	0.260978	0.391762	1	0.485942	872098	620538	1.11534e+06	668243	2.29839e+06	1.07562e+06	1.1804e+06	1.88717e+06	2.04449e+06	934278	1.09568e+06	932977	3.26154e+06	4.50558e+06	4.23612e+06
FALSE	High	Master Protein	PPP2R1B	P30154	Serine/threonine-protein phosphatase 2A 65 kDa regulatory subunit A beta isoform OS=Homo sapiens OX=9606 GN=PPP2R1B PE=1 SV=3	20	45.392	53	5	160.05	8	2.632	0.706	1.684	0.656	0.594649	0.996848	0.999848		1	1	1		481691	1.06039e+06		364204	283346	226925	722753	96684	658836			182679	874515	473611	540784
FALSE	High	Master Protein	ACTR2	P61160	Actin-related protein 2 OS=Homo sapiens OX=9606 GN=ACTR2 PE=1 SV=1	24	45.297	53	7	138.21	7	3.804	1.02	0.887	1.909	0.291588	0.995278	0.988844	0.888048	0.802823	1	1	1	8.9013e+06	2.58415e+06	1.13869e+07	2944886	3.96256e+06	2.5678e+06	2.72889e+06	2.67504e+06	3.19803e+06	4.88584e+06	4.48572e+06	2446225	5.07764e+06	1.06961e+07	4.57157e+06
FALSE	High	Master Protein	TSC2	P49815	Tuberin OS=Homo sapiens OX=9606 GN=TSC2 PE=1 SV=2	10	45.198	41	11	103.87	11	1.889	0.973	2.557	1.655	0.00802006	0.826875	0.000372094	0.19163	0.0675927	1	0.00707198	0.446441	1.56111e+06	1.7411e+06	1.73847e+06	930647	866420	1.00344e+06	2.46845e+06	2.51561e+06	3.20041e+06	1.33719e+06	1.29656e+06	872023	1.70083e+06	2.35493e+06	1.72969e+06
FALSE	High	Master Protein	HBS1L	Q9Y450	HBS1-like protein OS=Homo sapiens OX=9606 GN=HBS1L PE=1 SV=1	22	45.112	50	11	132.25	11	0.41	1.194	1.272	1.592	0.60005	0.924905	0.630915	0.386975	1	1	1	0.710379	475112	2.20189e+06	632620	2.01431e+06	2.59376e+06	1.72654e+06	1.80704e+06	2.14534e+06	3.48098e+06	2.07676e+06	2.20585e+06	2.16916e+06	1.89736e+06	4.41829e+06	2.90134e+06
FALSE	High	Master Protein	USP10	Q14694	Ubiquitin carboxyl-terminal hydrolase 10 OS=Homo sapiens OX=9606 GN=USP10 PE=1 SV=2	17	45.08	53	9	130.92	9	1.709	0.814	1.446	0.865	0.664137	0.93406	0.725039	0.855647	1	1	1	1	1.63423e+06	2.10365e+06	1.71011e+06	894520	1.48264e+06	1.02562e+06	2.74727e+06	1.37829e+06	2.21869e+06	1.13354e+06	830420	497905	4.15344e+06	2.91316e+06	1.29685e+06
FALSE	High	Master Protein	RPAP3	Q9H6T3	RNA polymerase II-associated protein 3 OS=Homo sapiens OX=9606 GN=RPAP3 PE=1 SV=2	18	44.976	48	9	126.13	9	0.994	1.844	1.051	2.127	0.833426	0.142188	0.727198	0.0244455	1	0.45152	1	0.0984994	736722	1.2657e+06	935606	1.80362e+06	2.76929e+06	1.05571e+06	1.20383e+06	1.08013e+06	1.25065e+06	1.4028e+06	1.70394e+06	2.2409e+06	801802	2.80758e+06	1.7686e+06
FALSE	High	Master Protein	FAT1	Q14517	Protocadherin Fat 1 OS=Homo sapiens OX=9606 GN=FAT1 PE=1 SV=2	4	44.942	22	11	52.83	12	3.698	4.576	2.697	6.048	0.132023	0.0563788	0.246075	0.0169426	0.479857	0.252107	0.636951	0.0740581	683656	378362	1.06441e+06		1.22647e+06	1.27714e+06	436718	699952	799968	1.26018e+06	882300	1.27658e+06	764569		215027
FALSE	High	Master Protein	TLN1	Q9Y490	Talin-1 OS=Homo sapiens OX=9606 GN=TLN1 PE=1 SV=3	8	44.863	35	14	75.69	14	0.671	0.598	0.763	0.95	0.922834	0.967312	0.967308	1	1	1	1	1	111060	1.12087e+06	545215	505017	965338	363551	186378	677513	1.21634e+06	249291	656948	1.65887e+06	611158	2.09848e+06	2.57749e+06
FALSE	High	Master Protein	CDC42EP1	Q00587	Cdc42 effector protein 1 OS=Homo sapiens OX=9606 GN=CDC42EP1 PE=1 SV=1	32	44.694	78	9	219.62	9	0.789	1.098	0.683	0.614	0.708244	0.99473	0.383221	0.439129	1	1	0.83845	0.781487	2.21253e+06	4.31328e+06	3.38648e+06	4.89406e+06	8.61631e+06	4.12854e+06	3.04608e+06	2.86228e+06	3.98423e+06	2.22631e+06	1.74297e+06	4.73851e+06	7.88758e+06	1.32421e+07	7.10616e+06
FALSE	High	Master Protein	RPS4X	P62701	40S ribosomal protein S4, X isoform OS=Homo sapiens OX=9606 GN=RPS4X PE=1 SV=2	40	44.669	89	10	236.85	10	1.053	1.24	1.233	1.168	0.983481	0.982554	0.913714	0.991944	1	1	1	1	3.92969e+06	3.36399e+06	5.26142e+06	5.74652e+06	7.68639e+06	4.62326e+06	4.38137e+06	6.28786e+06	7.38228e+06	4.42907e+06	4.37683e+06	4.29096e+06	8.10037e+06	9.73299e+06	1.1161e+07
FALSE	High	Master Protein	RABGAP1	Q9Y3P9	Rab GTPase-activating protein 1 OS=Homo sapiens OX=9606 GN=RABGAP1 PE=1 SV=3	12	44.57	34	8	89.33	9	1.417	0.815	1.121	0.718	0.548823	0.681262	0.953898	0.718652	1	1	1	1	424757	669206	641913	299044	655140		466663	550239	748687	272693	447281	310885	821680	1.26466e+06	844457
FALSE	High	Master Protein	CNN3	Q15417	Calponin-3 OS=Homo sapiens OX=9606 GN=CNN3 PE=1 SV=1	33	44.346	61	8	190.67	8	1.736	3.129	1.547	2.092	0.0888088	0.000363656	0.198482	0.0111406	0.385092	0.00731764	0.552874	0.0560529	1.93266e+06	1.68727e+06	1.95181e+06	3.82216e+06	4.25445e+06	3.93046e+06	2085968	1.89966e+06	2.01193e+06	2.17325e+06	2.00137e+06	2.07068e+06	1.89162e+06	4.40955e+06	2.11209e+06
FALSE	High	Master Protein	VIM	P08670	Vimentin OS=Homo sapiens OX=9606 GN=VIM PE=1 SV=4	29	44.189	44	11	100.67	12	0.642	0.546	0.953	0.444	0.973151	0.795268	0.781875	0.440687	1	1	1	0.782976	2.02901e+06	2.36175e+06	2.54669e+06	2.5398e+06	2.86547e+06	2.10537e+06	3.79954e+06	3.71257e+06	4.83732e+06	1.88221e+06	1.40974e+06	1.53398e+06	6.86251e+06	3.52319e+06	7.76968e+06
FALSE	High	Master Protein	PSMD3	O43242	26S proteasome non-ATPase regulatory subunit 3 OS=Homo sapiens OX=9606 GN=PSMD3 PE=1 SV=2	25	44.097	76	10	201.98	10	1.729	1.907	1.656	1.581	0.0994366	0.0556714	0.192073	0.267279	0.41007	0.250077	0.538019	0.552338	5.02297e+06	7.1731e+06	6.68727e+06	9.16478e+06	7.14311e+06	8.24e+06	7.33401e+06	4.74398e+06	8.70806e+06	5.16574e+06	3.98335e+06	6.38347e+06	7.11049e+06	8.5755e+06	8.80611e+06
FALSE	High	Master Protein	ANAPC1	Q9H1A4	Anaphase-promoting complex subunit 1 OS=Homo sapiens OX=9606 GN=ANAPC1 PE=1 SV=1	8	44.071	49	11	127.91	11	2.75	1.754	3.019	1.799	0.0561921	0.701585	0.0222074	0.620625	0.29074	1	0.133556	0.974721	653641	1.32504e+06	1.00427e+06	665848	1.13039e+06	444386	1.44096e+06	1.2043e+06	1.29626e+06	817721	308012	635661	1.01194e+06	920681	686227
FALSE	High	Master Protein	L2HGDH	Q9H9P8	L-2-hydroxyglutarate dehydrogenase, mitochondrial OS=Homo sapiens OX=9606 GN=L2HGDH PE=1 SV=3	30	43.972	47	10	118.85	10	0.854	0.591	0.484	0.344	0.492661	0.103767	0.0868192	0.0179257	1	0.374778	0.326388	0.0772437	1.31195e+06	3.27588e+06	2.95427e+06	2.12398e+06	3.52533e+06	1.33451e+06	1.59836e+06	1.75003e+06	2.84065e+06	1.0073e+06	1.68472e+06	1.08582e+06	5.73804e+06	8.93602e+06	8.45813e+06
FALSE	High	Master Protein	LARP1	Q6PKG0	La-related protein 1 OS=Homo sapiens OX=9606 GN=LARP1 PE=1 SV=2	12	43.685	57	10	154.94	10	1.758	1.756	2.333	2.054	0.019753	0.0294639	0.00312151	0.0261178	0.137134	0.161397	0.0303059	0.103077	2.17439e+06	2.27803e+06	3.68025e+06	3.28048e+06	3.60679e+06	2.43242e+06	3.74769e+06	3.43954e+06	4.63134e+06	2.54747e+06	1.7344e+06	2.902e+06	3.04741e+06	2.29136e+06	2.74319e+06
FALSE	High	Master Protein	ZYX	Q15942	Zyxin OS=Homo sapiens OX=9606 GN=ZYX PE=1 SV=1	27	43.583	48	10	129.14	10	1.366	3.355	1.287	2.127	0.242344	0.00016299	0.416212	0.00895514	0.721797	0.00412073	0.876849	0.0484839	1.65632e+06	2.15025e+06	2.83968e+06	5.22147e+06	8.94434e+06	5.54017e+06	1.83797e+06	2.71781e+06	2.60428e+06	2.4478e+06	2.71071e+06	3.57085e+06	2.75369e+06	2.8901e+06	4.12187e+06
FALSE	High	Master Protein	HEATR3	Q7Z4Q2	HEAT repeat-containing protein 3 OS=Homo sapiens OX=9606 GN=HEATR3 PE=1 SV=2	19	43.493	46	9	123.31	9	0.575	0.645	0.578	0.509	0.263435	0.327038	0.0915757	0.0161774	0.757719	0.764901	0.339244	0.0719745	1.41315e+06	1.38198e+06	1.3049e+06	1.53246e+06	2.33151e+06	1.4444e+06	957105	1.52085e+06	1.7974e+06	479819	1.20753e+06	1.12676e+06	3.70396e+06	5.96468e+06	4.29557e+06
FALSE	High	Master Protein	HSD17B4	P51659	Peroxisomal multifunctional enzyme type 2 OS=Homo sapiens OX=9606 GN=HSD17B4 PE=1 SV=3	19	43.38	63	9	189.86	9	0.542	1.242	0.694	0.969	0.036615	0.878545	0.647673	0.997449	0.216107	1	1	1	353125	921132	831114	2.02564e+06	2.67935e+06	1.4329e+06	1.01413e+06	1.22719e+06	1.27865e+06	1.02449e+06	1.53373e+06	1.43771e+06	2.81987e+06	2.78682e+06	3.0276e+06
FALSE	High	Master Protein	IGF2BP3	O00425	Insulin-like growth factor 2 mRNA-binding protein 3 OS=Homo sapiens OX=9606 GN=IGF2BP3 PE=1 SV=2	23	43.275	35	7	85.49	9	2.058	0.72	1.788	0.599	0.325291	0.999919	0.398568	0.984554	0.853004	1	0.857334	1	343407	800860	671878	244381	627662	149507	402183	729082	793407	165308	70414.8	335803	165003	842793	746064
FALSE	High	Master Protein	EXOC2	Q96KP1	Exocyst complex component 2 OS=Homo sapiens OX=9606 GN=EXOC2 PE=1 SV=1	13	43.199	55	11	152	11	0.921	0.628	1.453	0.643	0.839901	0.00427473	0.167788	0.00169479	1	0.0446019	0.494949	0.0147774	1.68908e+06	2.6538e+06	2.10233e+06	1.69289e+06	2.01636e+06	1.54003e+06	3.16172e+06	2.83281e+06	4.89965e+06	1.24672e+06	1.03209e+06	1.42119e+06	5.11046e+06	5.89336e+06	4.28362e+06
FALSE	High	Master Protein	CYFIP1	Q7L576	Cytoplasmic FMR1-interacting protein 1 OS=Homo sapiens OX=9606 GN=CYFIP1 PE=1 SV=1	9	42.922	59	3	172.5	10	0.986	0.757	0.974	0.812	0.891818	0.383639	0.930687	0.755712	1	0.842468	1	1	535468	623592	675101	574639	682738	438980	656477	681332	772451	439525	409989	506000	1.18943e+06	1.65441e+06	865185
FALSE	High	Master Protein	DDX1	Q92499	ATP-dependent RNA helicase DDX1 OS=Homo sapiens OX=9606 GN=DDX1 PE=1 SV=2	26	42.843	52	14	137.23	14	1.984	1.321	1.858	1.07	0.0309813	0.924803	0.0505909	0.967416	0.195405	1	0.231676	1	2.50282e+06	2.97221e+06	2.8962e+06	2.00321e+06	3.51513e+06	1.64207e+06	2.5863e+06	3.31513e+06	3.47775e+06	1.3901e+06	1.25301e+06	1.51181e+06	4.34497e+06	3.76906e+06	2.7138e+06
FALSE	High	Master Protein	PPM1F	P49593	Protein phosphatase 1F OS=Homo sapiens OX=9606 GN=PPM1F PE=1 SV=3	19	42.608	36	5	145.06	5	0.855	0.752	0.7	0.651	0.866349	0.74363	0.286577	0.0350711	1	1	0.705202	0.128727	1.2032e+06	1.61756e+06	1.33964e+06	1.22432e+06	2.48627e+06	1.39656e+06	1.10885e+06	1.51357e+06	1.44816e+06	569648	920437	1.18557e+06	3.05431e+06	4.71635e+06	2.83172e+06
FALSE	High	Master Protein	MYBBP1A	Q9BQG0	Myb-binding protein 1A OS=Homo sapiens OX=9606 GN=MYBBP1A PE=1 SV=2	13	42.544	32	12	88.21	12	1.183	1.128	1.012	0.939	0.291595	0.855093	0.999838	0.993954	0.802823	1	1	1	6.78669e+06	1.52684e+07	7.60736e+06	7.93087e+06	1.24274e+07	8.34525e+06	6.5317e+06	8.72919e+06	6.992e+06	4.82261e+06	5.85376e+06	6.1457e+06	1.07805e+07	1.98442e+07	1.2716e+07
FALSE	High	Master Protein		Q9P2E9	Ribosome-binding protein 1 OS=Homo sapiens OX=9606 GN=RRBP1 PE=1 SV=5	21	42.541	22	9	65.99	9	100	100	100	100									142978	182439	195589	457567		224109		334554	126489	115244
FALSE	High	Master Protein	TNPO2	O14787	Transportin-2 OS=Homo sapiens OX=9606 GN=TNPO2 PE=1 SV=3	17	42.498	87	6	219.91	11	0.291	0.329	0.699	0.368	0.11785	0.0925464	0.73776	0.0549216	0.452187	0.346784	1	0.180752	253765	1.06628e+06	412131	485127	652502	543031	1.10792e+06	1.08201e+06	766967	440971	598551	191583	2.66734e+06	3.65837e+06	2266324
FALSE	High	Master Protein	RQCD1; CNOT9	Q92600	CCR4-NOT transcription complex subunit 9 OS=Homo sapiens OX=9606 GN=CNOT9 PE=1 SV=1	37	42.311	66	9	161.5	9	0.934	1.152	0.901	0.973	0.982763	0.427966	0.942126	0.965937	1	0.89742	1	1	1.80488e+06	2.23831e+06	2.30052e+06	2.72987e+06	3.85147e+06	2.78818e+06	1.80411e+06	2.78888e+06	2.79273e+06	1.87408e+06	1.98116e+06	1.90613e+06	3.78253e+06	5.88696e+06	4.72691e+06
FALSE	High	Master Protein	ACSL4	O60488	Long-chain-fatty-acid--CoA ligase 4 OS=Homo sapiens OX=9606 GN=ACSL4 PE=1 SV=2	21	42.102	57	9	159.4	11	0.432	0.61	0.63	0.794	0.114369	0.27939	0.430295	0.961318	0.445925	0.68442	0.892649	1	412043	919834	514440	754105	1.23589e+06	578530	715208	1.09179e+06	750874	1.07895e+06	803848	700427	2.18772e+06	2.44763e+06	2.24473e+06
FALSE	High	Master Protein	STRN4	Q9NRL3	Striatin-4 OS=Homo sapiens OX=9606 GN=STRN4 PE=1 SV=2	20	41.955	66	9	179.05	10	0.982	1.411	1.806	1.728	0.960078	0.51748	0.185692	0.163693	1	1	0.528845	0.398251	756746	2.59049e+06	1.93528e+06	3.13956e+06	3.91271e+06	2.67653e+06	3.55436e+06	3.88772e+06	3.56088e+06	2.54115e+06	2.89859e+06	3.48244e+06	2.7513e+06	5.85502e+06	3.70298e+06
FALSE	High	Master Protein	PPP1CC	P36873	Serine/threonine-protein phosphatase PP1-gamma catalytic subunit OS=Homo sapiens OX=9606 GN=PPP1CC PE=1 SV=1	35	41.88	46	3	137.57	8	1.217	1.449	0.721	1.075	0.944437	0.632739	0.823986	0.91502	1	1	1	1	471650	733243	629104	687884	1.05333e+06	903450	298061	629990	506562	469618	437233	890104	612278	1.33454e+06	1.57372e+06
FALSE	High	Master Protein	TCF25	Q9BQ70	Transcription factor 25 OS=Homo sapiens OX=9606 GN=TCF25 PE=1 SV=1	21	41.87	36	8	84.12	8	1.485	2.246	1.942	1.21	0.361032	0.0070003	0.0880898	0.836416	0.912032	0.0613537	0.330544	1	605748	685475	585975	1.38344e+06	1.38844e+06	1.06053e+06	456642	932017	1.60553e+06	512798	452440	487942	807982	1.30398e+06	763233
FALSE	High	Master Protein	RPS16	P62249	40S ribosomal protein S16 OS=Homo sapiens OX=9606 GN=RPS16 PE=1 SV=2	58	41.835	169	9	424.3	9	1.133	1.286	1.193	1.233	0.035806	0.00171929	0.0607469	0.0066738	0.214614	0.0226029	0.257402	0.0398355	2.5608e+07	3.64403e+07	3.03941e+07	3.58468e+07	5.12955e+07	3.82551e+07	3.19954e+07	3.08241e+07	4.35022e+07	2.77071e+07	2.81509e+07	3.3389e+07	4.69898e+07	7.18551e+07	5.04015e+07
FALSE	High	Master Protein	TOR1AIP2	Q8NFQ8	Torsin-1A-interacting protein 2 OS=Homo sapiens OX=9606 GN=TOR1AIP2 PE=1 SV=1	20	41.818	47	6	107.87	7	0.47	0.444	0.619	0.542	0.0153521	0.00302267	0.160578	0.0368262	0.11396	0.0348579	0.481571	0.132795	862818	1.26072e+06	1.30104e+06	1.37963e+06	1.593e+06	599208	1.64996e+06	1.62697e+06	2.14681e+06	870994	1.17517e+06	1.53074e+06	4.68927e+06	7.79578e+06	4.68349e+06
FALSE	High	Master Protein	BUB1	O43683	Mitotic checkpoint serine/threonine-protein kinase BUB1 OS=Homo sapiens OX=9606 GN=BUB1 PE=1 SV=1	11	41.766	55	7	160.44	7	1.371	3.561	3.05	2.384	0.999481	0.248938	0.326233	0.629637	1	0.649022	0.763804	0.982274	212489	418620	123260	411869	1.104e+06	727912	348788	609343	1.01063e+06	164311		946641	275405	868552	343737
FALSE	High	Master Protein	GNAS	Q5JWF2	Guanine nucleotide-binding protein G(s) subunit alpha isoforms XLas OS=Homo sapiens OX=9606 GN=GNAS PE=1 SV=2	11	41.719	53	8	134.76	9	2.459	3.24	3.988	2.2	0.11138	0.0671379	0.00607656	0.131961	0.440766	0.281383	0.0508498	0.341071	1.59745e+06	2.11161e+06	1.74428e+06	2.76953e+06	3.49446e+06	1.4335e+06	3.42351e+06	3.33939e+06	3.47189e+06	2.09015e+06	1.23666e+06	1.63235e+06	2.88227e+06	1.73508e+06	1.44054e+06
FALSE	High	Master Protein	PRPF8	Q6P2Q9	Pre-mRNA-processing-splicing factor 8 OS=Homo sapiens OX=9606 GN=PRPF8 PE=1 SV=2	6	41.688	58	13	140.49	13	1.563	1.787	2.942	2.312	0.695552	0.688923	0.0222371	0.0421633	1	1	0.133556	0.147074	2.1127e+06	2.54824e+06	1.8054e+06	2.88088e+06	5.11047e+06	1.22413e+06	5.26719e+06	4.48791e+06	6.2054e+06	5.52567e+06	2.59593e+06	3.47016e+06	3.45642e+06	4.00553e+06	2.18709e+06
FALSE	High	Master Protein	NAV1	Q8NEY1	Neuron navigator 1 OS=Homo sapiens OX=9606 GN=NAV1 PE=1 SV=2	9	41.667	33	11	79.06	11	0.768	1.12	1.218	1.011	0.999917	0.574892	0.79732	0.949195	1	1	1	1	382353	353091	462691	1.76526e+06	926284	554899	879677	782321	686824	368153	664264	574870	313920	2.13065e+06	1.10464e+06
FALSE	High	Master Protein	UBAP2	Q5T6F2	Ubiquitin-associated protein 2 OS=Homo sapiens OX=9606 GN=UBAP2 PE=1 SV=1	14	41.595	46	9	137.06	9	0.703	0.656	1.289	0.962	0.999904	0.888561	0.553941	0.986507	1	1	1	1	503567	1.42602e+06	640291	621469	1.16779e+06	459537	1.48705e+06	1.28275e+06	1.35286e+06	651010	890442	848390	2.10687e+06	2.35231e+06	822433
FALSE	High	Master Protein	PGRMC1	O00264	Membrane-associated progesterone receptor component 1 OS=Homo sapiens OX=9606 GN=PGRMC1 PE=1 SV=3	45	41.563	84	7	237.26	8	1.029	0.795	0.954	0.525	0.96673	0.982666	0.983828	0.449378	1	1	1	0.790415	5.60218e+06	4.8985e+06	9.6949e+06	5.3036e+06	5.08109e+06	7.74815e+06	5.8443e+06	8.377e+06	7.94358e+06	4.40718e+06	2.51013e+06	3.26559e+06	1.18098e+07	1.03402e+07	1.37378e+07
FALSE	High	Master Protein	YTHDF2	Q9Y5A9	YTH domain-containing family protein 2 OS=Homo sapiens OX=9606 GN=YTHDF2 PE=1 SV=2	18	41.562	45	7	144.74	7	1.3	1.289	1.669	0.905	1	0.500728	0.174033	0.985296	1	0.991242	0.509882	1	2.43663e+06	3.03771e+06	1.36193e+06	2.96316e+06	3.89575e+06	4.6789e+06	3.51894e+06	4.66634e+06	4.81433e+06	1.3665e+06	2.18437e+06	1.93745e+06	4.06751e+06	7.14892e+06	3.51836e+06
FALSE	High	Master Protein	PEX6	Q13608	Peroxisome assembly factor 2 OS=Homo sapiens OX=9606 GN=PEX6 PE=1 SV=2	14	41.321	38	10	120.93	10	0.482	0.304	0.334	0.63	0.303614	0.0304326	0.0329085	0.286029	0.815071	0.164625	0.178851	0.581743	969475	1.41182e+06	1.91592e+06	882808	1.79842e+06	827411	888524	686623	1.94699e+06	727905	1.59247e+06	1.70149e+06	5.97092e+06	7.20397e+06	3.47996e+06
FALSE	High	Master Protein	HSPA4L	O95757	Heat shock 70 kDa protein 4L OS=Homo sapiens OX=9606 GN=HSPA4L PE=1 SV=3	13	41.287	80	5	263.43	8	1.006	0.685	1.019	1.116	0.999595	0.999664	0.992415	0.995093	1	1	1	1	411530	417672	846538	1.02707e+06	465066	335601	468596	783529	278637	521914	458325	223168	1.40373e+06	882177	906732
FALSE	High	Master Protein	VARS; VARS2	P26640	Valine--tRNA ligase OS=Homo sapiens OX=9606 GN=VARS1 PE=1 SV=4	8	41.282	47	8	143.61	8	1.093	1.073	1.407	1.179	0.666781	0.68809	0.367694	0.639906	1	1	0.815394	0.99426	1.35362e+06	2.34048e+06	1.72676e+06	1.46491e+06	2.386e+06	2.76658e+06	2.56375e+06	1.94738e+06	3.02191e+06	2.2448e+06	1.10671e+06	1.80226e+06	3.6554e+06	1.34354e+06	2.96867e+06
FALSE	High	Master Protein	WDHD1	O75717	WD repeat and HMG-box DNA-binding protein 1 OS=Homo sapiens OX=9606 GN=WDHD1 PE=1 SV=1	12	41.229	39	9	101.71	9	0.677	0.932	1.317	0.927	0.994051	0.999997	0.74583	0.999741	1	1	1	1	1.98922e+06	1.1023e+06	1.16159e+06	1.66206e+06	3.04734e+06	1.56527e+06	2.0165e+06	2.46882e+06	1.02469e+07	581892	1.35437e+06	6.21605e+06	2.59753e+06	5.67575e+06	3.22475e+06
FALSE	High	Master Protein	DARS	P14868	Aspartate--tRNA ligase, cytoplasmic OS=Homo sapiens OX=9606 GN=DARS1 PE=1 SV=2	29	41.179	55	12	125.21	12	0.556	0.591	0.694	0.354	0.795441	0.665467	0.982202	0.114248	1	1	1	0.307148	1.79697e+06	5.90744e+06	1.46505e+06	2.33939e+06	3.16949e+06	2.9939e+06	2.0515e+06	2.88917e+06	7.66936e+06	1.14102e+06	1.8739e+06	1.03721e+06	7.00771e+06	1.10615e+07	6.39846e+06
FALSE	High	Master Protein	PSMD2	Q13200	26S proteasome non-ATPase regulatory subunit 2 OS=Homo sapiens OX=9606 GN=PSMD2 PE=1 SV=3	14	41.153	38	8	95.43	8	0.702	0.951	0.907	1.063	0.918374	0.998151	0.99994	0.970259	1	1	1	1	1.05043e+06	787963	811934	1.50781e+06	1.29226e+06	1.22905e+06	1.30175e+06	873586	1.42591e+06	1.11491e+06	1.046e+06	1.05779e+06	2.54678e+06	2.98562e+06	1.44532e+06
FALSE	High	Master Protein	SPTLC1	O15269	Serine palmitoyltransferase 1 OS=Homo sapiens OX=9606 GN=SPTLC1 PE=1 SV=1	25	40.922	61	9	169.12	9	0.514	0.344	0.527	0.448	0.323932	0.0878078	0.874461	0.0950133	0.850596	0.339524	1	0.268158	3.91649e+06	5.16389e+06	6.68774e+06	3.14487e+06	9.08267e+06	3.67779e+06	1.59971e+07	5.49963e+06	6.77507e+06	3.61582e+06	3.02385e+06	4.29646e+06	2.27394e+07	24680118	1.63105e+07
FALSE	High	Master Protein	TROVE2	P10155	60 kDa SS-A/Ro ribonucleoprotein OS=Homo sapiens OX=9606 GN=RO60 PE=1 SV=2	20	40.911	63	8	195.15	8	1.113	1.026	0.908	0.648	0.998119	0.994676	0.981261	0.366359	1	1	1	0.688372	1.73468e+06	3.74592e+06	2.89444e+06	1.13406e+06	4.81386e+06	2.98158e+06	1.32353e+06	2.58026e+06	3.48316e+06	472199	1.43435e+06	1.84974e+06	3.85045e+06	7.23256e+06	4.88716e+06
FALSE	High	Master Protein	UCK2	Q9BZX2	Uridine-cytidine kinase 2 OS=Homo sapiens OX=9606 GN=UCK2 PE=1 SV=1	51	40.802	49	8	135.12	8	1.202	0.719	0.706	0.491	0.858942	0.520703	0.753142	0.0296667	1	1	1	0.11291	2.61903e+06	3.68599e+06	4.44416e+06	2.68308e+06	2.95019e+06	2.22029e+06	3.49099e+06	2.25062e+06	2.46789e+06	973637	1.73101e+06	1.3874e+06	5.92657e+06	7.51112e+06	5.48388e+06
FALSE	High	Master Protein	LIMD1	Q9UGP4	LIM domain-containing protein 1 OS=Homo sapiens OX=9606 GN=LIMD1 PE=1 SV=1	22	40.783	37	8	120.55	8	0.715	1.013	1.623	1.068	0.462487	0.999608	0.834273	0.963589	1	1	1	1	369106	538023	104617	614669	905698		1.08896e+06	596537	1.34434e+06	549697	486221	1.01227e+06	1120080	1.19151e+06	1.21284e+06
FALSE	High	Master Protein	SLC25A17	O43808	Peroxisomal membrane protein PMP34 OS=Homo sapiens OX=9606 GN=SLC25A17 PE=1 SV=1	38	40.654	61	8	172.72	8	0.626	1.269	0.983	1.64	0.140359	0.0998851	0.993554	0.0240501	0.499803	0.365442	1	0.0973142	1.18694e+06	1.65309e+06	1.58251e+06	3.31195e+06	4.35613e+06	3.9632e+06	2.35512e+06	2.96878e+06	2.52829e+06	3.48283e+06	2.58809e+06	3.98686e+06	2.97629e+06	6.48497e+06	4.8678e+06
FALSE	High	Master Protein	SNW1	Q13573	SNW domain-containing protein 1 OS=Homo sapiens OX=9606 GN=SNW1 PE=1 SV=1	21	40.546	54	9	144.06	9	0.463	0.679	0.44	0.645	0.308688	0.751954	0.209599	0.270467	0.825162	1	0.575422	0.554789	970665	1.09732e+06	905350	906351	2.15491e+06	2.48127e+06	945668	855156	1.35694e+06	283211	1.6796e+06	1.40851e+06	4.14846e+06	6.24921e+06	4.19104e+06
FALSE	High	Master Protein	TANGO6; TMCO7	Q9C0B7	Transport and Golgi organization protein 6 homolog OS=Homo sapiens OX=9606 GN=TANGO6 PE=1 SV=2	13	40.505	48	9	135.86	9	1.343	0.933	1.54	1.311	0.112671	0.985938	0.0503742	0.129177	0.443787	1	0.231676	0.33642	860980	980596	1.27466e+06	645684	1.38112e+06	788584	1.3931e+06	984394	1.58383e+06	1.01548e+06	827421	959993	1.39756e+06	1.95348e+06	1.12222e+06
FALSE	High	Master Protein	ANAPC7	Q9UJX3	Anaphase-promoting complex subunit 7 OS=Homo sapiens OX=9606 GN=ANAPC7 PE=1 SV=4	22	40.408	29	10	89.24	10	0.603	0.715	0.427	0.01	0.479011	0.76814	0.0669865		1	1	0.271896		492986	322013	1.04386e+06	986244	667598	771483	392670	470136	335252				1.77467e+06	1.9523e+06	2.05769e+06
FALSE	High	Master Protein	ATM	Q13315	Serine-protein kinase ATM OS=Homo sapiens OX=9606 GN=ATM PE=1 SV=4	5	40.363	30	11	67.49	11	0.481	0.543	0.69	1.036	0.452295	0.689963	0.50831	0.997552	1	1	1	1	312635	257164	151139	366680	388936	269348	335000	100622	655317	445306	252787	514449	935751	2.01471e+06	584999
FALSE	High	Master Protein	TOR1AIP1	Q5JTV8	Torsin-1A-interacting protein 1 OS=Homo sapiens OX=9606 GN=TOR1AIP1 PE=1 SV=2	17	40.339	29	7	73.2	8	0.108	0.386	0.1	0.347	0.000578407	0.0263971	0.000560273	0.0606188	0.0107339	0.150656	0.00965988	0.193419	106545	238424	130713	556238	656874	274134	98724.4		191753	268962	471030		1.60691e+06	3.95843e+06	2.27026e+06
FALSE	High	Master Protein	NT5DC2	Q9H857	5'-nucleotidase domain-containing protein 2 OS=Homo sapiens OX=9606 GN=NT5DC2 PE=1 SV=1	27	40.298	41	10	111.9	10	0.99	0.686	0.346	0.728	0.999941	0.989908	0.297418	0.885456	1	1	0.725411	1	874905	1.67464e+06	1.85976e+06	1.13138e+06	2.53881e+06	1.23436e+06	531675	1.72123e+06	620748	660180	1.25312e+06	1.13382e+06	1.78886e+06	4.15615e+06	4.16547e+06
FALSE	High	Master Protein	EHD4	Q9H223	EH domain-containing protein 4 OS=Homo sapiens OX=9606 GN=EHD4 PE=1 SV=1	20	40.226	35	8	106.53	9	0.777	0.629	0.638	0.296	0.951319	0.654441	0.385524	0.0154804	1	1	0.83845	0.0701729	2.58642e+06	2.6629e+06	2.25132e+06	1.93389e+06	4.11937e+06	2.29364e+06	2.12081e+06	2.27389e+06	2.36013e+06	778523	1.84892e+06	934268	6.27175e+06	8.42606e+06	4.66148e+06
FALSE	High	Master Protein	PRRC2B	Q5JSZ5	Protein PRRC2B OS=Homo sapiens OX=9606 GN=PRRC2B PE=1 SV=2	7	40.217	36	8	107.92	9	1.201	1.247	2.073	0.944	0.998237	0.999984	0.500293	0.988266	1	1	0.992086	1	246503	142127	280856	211169	423927	325670	310325	529385	1.13934e+06	83167.5	341594	213635	254876	1.27188e+06	439303
FALSE	High	Master Protein	VPS13D	Q5THJ4	Vacuolar protein sorting-associated protein 13D OS=Homo sapiens OX=9606 GN=VPS13D PE=1 SV=2	3	40.116	49	10	95.24	10	2.306	2.003	2.162	1.818	0.0784659	0.279844	0.0944986	0.470164	0.36143	0.684681	0.34628	0.814888	2.18908e+06	2.26432e+06	2.92781e+06	1.52076e+06	3.15665e+06	2.90166e+06	2.30903e+06	2.57089e+06	3.55099e+06	1.7207e+06	851683	2.95977e+06	2.06003e+06	3.75062e+06	2.01611e+06
FALSE	High	Master Protein	DVL1	O14640	Segment polarity protein dishevelled homolog DVL-1 OS=Homo sapiens OX=9606 GN=DVL1 PE=1 SV=2	20	39.622	81	6	197.06	11	1.984	1.702	1.941	1.761	0.801097	0.77959	0.951046	0.69116	1	1	1	1	486821	1.00083e+06	1.16391e+06	848956	2.34849e+06	555285	362922	1.0178e+06	1.36364e+06	483801	719458	1.72047e+06	427819	2956604	902111
FALSE	High	Master Protein	TIMM23	O14925	Mitochondrial import inner membrane translocase subunit Tim23 OS=Homo sapiens OX=9606 GN=TIMM23 PE=1 SV=1	62	39.612	67	7	236.88	7	0.801	0.545	0.705	0.381	0.557383	0.025745	0.340995	0.000289336	1	0.149274	0.783813	0.00434456	3.15814e+06	3.02313e+06	4.29604e+06	2.63568e+06	3.50461e+06	2.98648e+06	3.59288e+06	3.5801e+06	4.15649e+06	1.59665e+06	954800	1.71679e+06	1.01767e+07	9.44951e+06	8.74257e+06
FALSE	High	Master Protein	SMC3	Q9UQE7	Structural maintenance of chromosomes protein 3 OS=Homo sapiens OX=9606 GN=SMC3 PE=1 SV=2	11	39.596	39	11	89.97	11	1.784	1.22	1.635	0.927	0.469504	1	0.479911	0.993448	1	1	0.967562	1	1.27944e+06	2.4491e+06	2.05178e+06	1.65234e+06	1.97377e+06	762220	2.16476e+06	1.81379e+06	2.55638e+06	1.39736e+06	907050	566093	1.42392e+06	4.33802e+06	2.1611e+06
FALSE	High	Master Protein	PRDX2	P32119	Peroxiredoxin-2 OS=Homo sapiens OX=9606 GN=PRDX2 PE=1 SV=5	49	39.468	96	7	241.83	8	0.775	0.723	0.785	0.533	0.366299	0.124139	0.124071	0.0052899	0.91338	0.41704	0.414952	0.0330103	3.53355e+06	4.59718e+06	6.18812e+06	4.24248e+06	6.89388e+06	4.51842e+06	3.54289e+06	4.83837e+06	6.6801e+06	2.54151e+06	3.12711e+06	2.91215e+06	1.03794e+07	1.39014e+07	1.59085e+07
FALSE	High	Master Protein		Q8TEP8	Centrosomal protein of 192 kDa OS=Homo sapiens OX=9606 GN=CEP192 PE=1 SV=3	5	39.459	28	10	64.1	10	3.527	1.919	2.456	0.629	0.473946	0.950912	0.819436	0.932997	1	1	1	1	356175	1.60461e+06	1.24118e+06	701863	1.28664e+06	336901	315369	1.20523e+06	1.17504e+06	142976	492744	214269	647125	1.58866e+06	579716
FALSE	High	Master Protein	XRCC6	P12956	X-ray repair cross-complementing protein 6 OS=Homo sapiens OX=9606 GN=XRCC6 PE=1 SV=2	23	39.433	56	11	137.21	11	1.811	2.099	2.191	2.61	0.38112	0.177109	0.15557	0.0105999	0.931091	0.532296	0.474299	0.0546194	833210	1.44236e+06	1.60376e+06	1.72907e+06	2.12537e+06	1.77747e+06	1.30097e+06	2.12173e+06	2.25746e+06	1.49769e+06	1.68367e+06	8.07083e+06	1.56845e+06	1.95698e+06	818197
FALSE	High	Master Protein	NUP98	P52948	Nuclear pore complex protein Nup98-Nup96 OS=Homo sapiens OX=9606 GN=NUP98 PE=1 SV=4	7	39.42	50	10	128.49	10	1.03	0.682	1.13	0.862	0.992855	0.0474414	0.843473	0.905308	1	0.22258	1	1	1.26607e+06	1.48862e+06	1.50811e+06	1.25727e+06	1.39304e+06	962802	1.67647e+06	1.44871e+06	2.23023e+06	1.05685e+06	1.29152e+06	1.10763e+06	2.66834e+06	3.79275e+06	2.48309e+06
FALSE	High	Master Protein	RAB1B	Q9H0U4	Ras-related protein Rab-1B OS=Homo sapiens OX=9606 GN=RAB1B PE=1 SV=1	43	39.404	58	2	176.61	6	0.233	1.691	1.094	0.736									98996.6		57440	616663			424552	419321	448853	276585	173592		645338
FALSE	High	Master Protein	KLC1	Q07866	Kinesin light chain 1 OS=Homo sapiens OX=9606 GN=KLC1 PE=1 SV=2	13	39.332	27	5	78.66	5	1.121	1.209	1.504	0.909	0.823704	0.989143	0.987119	0.994284	1	1	1	1	57565.7	559344	478282	940561	725659	401624	611817	425495	942733	214979	330117	459471	1.12673e+06	1.10194e+06	603651
FALSE	High	Master Protein	ETFA	P13804	Electron transfer flavoprotein subunit alpha, mitochondrial OS=Homo sapiens OX=9606 GN=ETFA PE=1 SV=1	39	39.315	39	8	98.78	8	0.846	0.721	0.346	0.507	0.994545	0.93554	0.0157511	0.302139	1	1	0.106256	0.603164	390483	683458	512595	379207	981520	488247	294244	102261	285336	232729	291315		1.11457e+06	1.31561e+06	1.2979e+06
FALSE	High	Master Protein	EIF3D	O15371	Eukaryotic translation initiation factor 3 subunit D OS=Homo sapiens OX=9606 GN=EIF3D PE=1 SV=1	26	39.303	34	9	99.95	9	0.702	0.918	0.991	0.731	0.296664	0.678762	0.999013	0.834885	0.809768	1	1	1	1.43359e+06	1.6955e+06	860057	2.25483e+06	2.96804e+06	1.03351e+06	2.22993e+06	2.03022e+06	3.09945e+06	1.42095e+06	1.086e+06	2.41531e+06	4.51477e+06	5.50475e+06	4.32054e+06
FALSE	High	Master Protein	FASTKD1	Q53R41	FAST kinase domain-containing protein 1, mitochondrial OS=Homo sapiens OX=9606 GN=FASTKD1 PE=1 SV=1	14	39.11	32	9	96.26	9	0.773	0.676	0.73	0.508	0.722044	0.249375	0.486491	0.0673504	1	0.649022	0.974932	0.208786	1.65498e+06	1.98183e+06	1826907	1.7129e+06	1.57198e+06	2.41504e+06	1.21178e+06	2.57671e+06	2.42047e+06	1.04609e+06	1.42168e+06	1.14807e+06	3.95789e+06	6.57379e+06	4.58418e+06
FALSE	High	Master Protein		Q16822	Phosphoenolpyruvate carboxykinase [GTP], mitochondrial OS=Homo sapiens OX=9606 GN=PCK2 PE=1 SV=4	18	39.041	44	9	134.51	9	0.434	0.666	0.533	0.336	0.0507757	0.621586	0.133679	0.00301373	0.274502	1	0.433319	0.0219409	746235	974873	875610	1.57783e+06	1.90098e+06	1.48357e+06	812454	1.34045e+06	1.47024e+06	239902	805282	659614	3.92446e+06	4.58711e+06	3.81386e+06
FALSE	High	Master Protein	EFTUD2	Q15029	116 kDa U5 small nuclear ribonucleoprotein component OS=Homo sapiens OX=9606 GN=EFTUD2 PE=1 SV=1	13	38.907	63	9	151.18	10	0.982	0.751	1.897	1.523	0.993163	0.414726	0.0530516	0.435057	1	0.886813	0.2379	0.775677	1.01244e+06	1.39143e+06	797465	1.00619e+06	1.28625e+06	687609	2.55379e+06	1.97448e+06	3.13954e+06	1763701	1.02083e+06	1.79384e+06	2.56669e+06	2.4467e+06	2.28677e+06
FALSE	High	Master Protein	YWHAE	P62258	14-3-3 protein epsilon OS=Homo sapiens OX=9606 GN=YWHAE PE=1 SV=1	32	38.788	76	6	218.88	8	0.647	0.897	0.899	0.877	0.648531	0.699022	0.99996	0.99074	1	1	1	1	161116	197305		121837	374332	292606	372003	250697	356890	216322	292903	170640	561768	626548	548802
FALSE	High	Master Protein	LRRC1	Q9BTT6	Leucine-rich repeat-containing protein 1 OS=Homo sapiens OX=9606 GN=LRRC1 PE=1 SV=1	12	38.642	49	3	166.46	5	0.318	0.216	0.712	0.382	0.0399582		0.765915		0.230896		1			100439	167323		121006		255812		407019			146988	540885	1.02728e+06	809314
FALSE	High	Master Protein	LRBA	P50851	Lipopolysaccharide-responsive and beige-like anchor protein OS=Homo sapiens OX=9606 GN=LRBA PE=1 SV=4	6	38.535	34	12	84.99	12	0.815	0.455	0.843	0.553	0.853863	0.269432	0.996636	0.216707	1	0.674771	1	0.48815	1.30597e+06	1.77592e+06	861726	710987	2.17823e+06	961198	1.51997e+06	1.88157e+06	1.83596e+06	884604	967210	655850	2198322	5.50397e+06	3.55461e+06
FALSE	High	Master Protein	CTPS2	Q9NRF8	CTP synthase 2 OS=Homo sapiens OX=9606 GN=CTPS2 PE=1 SV=1	18	38.483	57	6	168.5	8	0.753	0.6	0.864	0.269	0.254377	0.0555594	0.613153	8.67439e-05	0.742733	0.250077	1	0.00224126	765983	1.24987e+06	1.05134e+06	870449	1.43407e+06	925511	987078	1.39514e+06	1.63957e+06	283800	319934	598585	2.56765e+06	4.4893e+06	2.39879e+06
FALSE	High	Master Protein	GPN3	Q9UHW5	GPN-loop GTPase 3 OS=Homo sapiens OX=9606 GN=GPN3 PE=1 SV=2	21	38.327	36	4	139.19	4	0.768	0.738	0.401	0.557	0.967846	0.995341	0.178826	0.443257	1	1	0.51313	0.783753	1.20661e+06	1.0049e+06	1.8282e+06	1.42124e+06	2.63707e+06	1.33219e+06	513481	812112	1.92518e+06	648919	878713	1.20862e+06	2114645	4.78536e+06	3.63505e+06
FALSE	High	Master Protein	GLDC	P23378	Glycine dehydrogenase (decarboxylating), mitochondrial OS=Homo sapiens OX=9606 GN=GLDC PE=1 SV=2	11	38.322	32	8	115.91	8	0.589	0.297	0.851	0.23	0.341075	0.0043858	0.963841	0.00549414	0.879679	0.0448643	1	0.0341739	452264	890470	738489	387005	589766	133700	1.01819e+06	1.2391e+06	1.39783e+06	147057	369619	278750	1.96448e+06	4.53277e+06	2.35763e+06
FALSE	High	Master Protein	FHOD1	Q9Y613	FH1/FH2 domain-containing protein 1 OS=Homo sapiens OX=9606 GN=FHOD1 PE=1 SV=3	11	38.269	25	8	72.09	8	0.733	0.472	0.735	0.284	0.684897	0.143156	0.821233	0.0414596	1	0.453137	1	0.145499	300108	504733	188359	237012	524259	116970	312904	387916	482660	98677.2		156378	888062	1.57216e+06	744052
FALSE	High	Master Protein	YME1L1	Q96TA2	ATP-dependent zinc metalloprotease YME1L1 OS=Homo sapiens OX=9606 GN=YME1L1 PE=1 SV=2	11	38.264	38	6	130.45	6	1.084	0.259	0.809	0.247	0.976921	0.0430479	0.743595	0.0885915	1	0.208539	1	0.255148	369177	1.07045e+06	1.02274e+06	358643	174388	272301	260674	1.02394e+06	1.03356e+06		303073	146791	2.68497e+06	2.42636e+06	1.29858e+06
FALSE	High	Master Protein	PYCR2	Q96C36	Pyrroline-5-carboxylate reductase 2 OS=Homo sapiens OX=9606 GN=PYCR2 PE=1 SV=1	33	38.201	56	7	174.66	8	0.58	0.801	0.43	0.391	0.285397	0.985431	0.0141801	0.0280975	0.800288	1	0.100008	0.10844	1.04779e+06	1.60537e+06	1.53339e+06	2.27795e+06	2.96538e+06	2.35794e+06	1.07975e+06	476999	1.77958e+06	625136	1.00953e+06	997392	4.84182e+06	4.96278e+06	5.27455e+06
FALSE	High	Master Protein	PKN2	Q16513	Serine/threonine-protein kinase N2 OS=Homo sapiens OX=9606 GN=PKN2 PE=1 SV=1	13	38.127	37	9	110.86	9	0.574	0.595	1.185	1.669	0.998624	0.974178	0.992813	0.341163	1	1	1	0.657525	343115	987010	358089	436399	951762	384408	797248	374574	1.32403e+06	828332	1.00209e+06	1.20721e+06	1.29711e+06	1.92803e+06	644839
FALSE	High	Master Protein	PLIN3	O60664	Perilipin-3 OS=Homo sapiens OX=9606 GN=PLIN3 PE=1 SV=3	17	38.103	21	5	74.52	5	0.531	0.432	0.454	0.279	0.246226	0.0493916	0.0188371	0.00071218	0.731102	0.22886	0.119042	0.00824585	1.77627e+06	1.87423e+06	3.5249e+06	1.7141e+06	2.40028e+06	2813963	1709792	1523668	2.68866e+06	851863	936597	1.13409e+06	5.08293e+06	1.01885e+07	8.19223e+06
FALSE	High	Master Protein	ATP2B4	P23634	Plasma membrane calcium-transporting ATPase 4 OS=Homo sapiens OX=9606 GN=ATP2B4 PE=1 SV=2	8	38.061	39	1	133.28	7	1.453	0.01	1.44	0.81										122236						113962	173233	54791.9			147188
FALSE	High	Master Protein	BCCIP	Q9P287	BRCA2 and CDKN1A-interacting protein OS=Homo sapiens OX=9606 GN=BCCIP PE=1 SV=1	32	38.019	44	7	184.88	7	4.544	2.753	5.701	3.628	0.00060209	0.0055288	0.000138099	0.000744608	0.0109647	0.0519181	0.00394568	0.00841845	2.35595e+06	2.82703e+06	1.5914e+06	1.69409e+06	2.88079e+06	1.28416e+06	3.60958e+06	3.68653e+06	2.99013e+06	1.815e+06	1.76886e+06	2.29655e+06	1.2777e+06	894672	1.11259e+06
FALSE	High	Master Protein	ERCC2	P18074	General transcription and DNA repair factor IIH helicase subunit XPD OS=Homo sapiens OX=9606 GN=ERCC2 PE=1 SV=1	18	37.946	51	10	133.49	10	1.108	0.901	1.003	0.633	0.959671	0.999967	0.998754	0.114563	1	1	1	0.307148	1.04486e+06	2.11666e+06	1.71723e+06	1.24267e+06	2.47179e+06	1.55984e+06	1.48155e+06	1.16843e+06	2.22091e+06	829442	652399	1.04069e+06	2.84971e+06	4.02476e+06	2.40053e+06
FALSE	High	Master Protein	GOLGB1	Q14789	Golgin subfamily B member 1 OS=Homo sapiens OX=9606 GN=GOLGB1 PE=1 SV=2	4	37.926	15	10	42.87	10	3.969	0.926	3.351	1.486	0.2587	0.968415	0.188005	0.996835	0.748563	1	0.532591	1		1.0791e+06	692760	204446	229552	945802	1.52554e+06	777868	756877	119089	321314	305467	529174	405155
FALSE	High	Master Protein	SDHB	P21912	Succinate dehydrogenase [ubiquinone] iron-sulfur subunit, mitochondrial OS=Homo sapiens OX=9606 GN=SDHB PE=1 SV=3	30	37.894	50	8	133.82	8	0.814	0.653	0.602	0.413	0.751293	0.168511	0.0569302	0.000256333	1	0.515198	0.248604	0.00399613	2.78249e+06	3.60785e+06	2.96193e+06	2.73703e+06	3.45708e+06	3.72646e+06	2.31536e+06	3.23704e+06	3.20067e+06	1.28494e+06	1.54362e+06	1.6108e+06	7.42008e+06	7.5588e+06	7.97052e+06
FALSE	High	Master Protein	SUCLA2	Q9P2R7	Succinate--CoA ligase [ADP-forming] subunit beta, mitochondrial OS=Homo sapiens OX=9606 GN=SUCLA2 PE=1 SV=3	25	37.757	68	10	168.22	10	0.922	0.799	0.859	0.571	0.973286	0.822053	0.931023	0.0982254	1	1	1	0.276008	3.62434e+06	7.49941e+06	5.80766e+06	5.2325e+06	7.8792e+06	5.59252e+06	5.34915e+06	5.90981e+06	7.24744e+06	2.42462e+06	4.86879e+06	3479382	1.15831e+07	1.65195e+07	1.1019e+07
FALSE	High	Master Protein	TTC27	Q6P3X3	Tetratricopeptide repeat protein 27 OS=Homo sapiens OX=9606 GN=TTC27 PE=1 SV=1	12	37.64	41	8	123.97	8	0.694	0.862	1.126	0.911	0.372169	0.706583	0.8623	0.999992	0.920879	1	1	1	1.02207e+06	1.70014e+06	938902	1.55619e+06	2.3712e+06	1.12485e+06	2.30217e+06	2.13582e+06	2.37904e+06	1.82028e+06	1.19415e+06	1.53128e+06	2.8959e+06	4.69291e+06	3.26392e+06
FALSE	High	Master Protein	GALK1	P51570	Galactokinase OS=Homo sapiens OX=9606 GN=GALK1 PE=1 SV=1	30	37.508	48	8	137.53	8	0.731	0.689	0.51	0.239	0.918953	0.577316	0.286665	0.0582628	1	1	0.705202	0.188014	1.79978e+06	3.49363e+06	1.71434e+06	2.08091e+06	3.77901e+06	1.15651e+06	1.74146e+06	1.14886e+06	2.01641e+06	469334	1.87342e+06	672935	5.34438e+06	1.07035e+07	4.71624e+06
FALSE	High	Master Protein	RPS12	P25398	40S ribosomal protein S12 OS=Homo sapiens OX=9606 GN=RPS12 PE=1 SV=3	49	37.491	49	5	153.16	5	0.666	0.346	0.68	0.395	0.606226	0.0453149	0.529149	0.0491448	1	0.218243	1	0.16659	4.2021e+06	4.16614e+06	3.63609e+06	2.14038e+06	6.62619e+06	1.89433e+06	3.87743e+06	4.26226e+06	5502304	1.55315e+06	2.00149e+06	3832794	9.5128e+06	1.86529e+07	1.11779e+07
FALSE	High	Master Protein	PPA1	Q15181	Inorganic pyrophosphatase OS=Homo sapiens OX=9606 GN=PPA1 PE=1 SV=2	32	37.451	45	8	125.23	8	1.182	1.051	1.116	0.59	0.736349	0.971039	0.997823	0.620523	1	1	1	0.974721	2.30735e+06	4.77171e+06	2.49927e+06	2.51464e+06	6.40577e+06	1.90311e+06	1.79975e+06	3.32085e+06	3.49245e+06	1.14777e+06	1.90523e+06	1.1661e+06	3.66033e+06	6.514e+06	4.32675e+06
FALSE	High	Master Protein	DIAPH3	Q9NSV4	Protein diaphanous homolog 3 OS=Homo sapiens OX=9606 GN=DIAPH3 PE=1 SV=4	12	37.376	44	11	115.65	11	1.223	1.715	0.638	0.269	1	0.352114	0.961903	0.257607	1	0.791755	1	0.540525	6.25355e+06	8.90534e+06	2.32813e+06	9.46308e+06	1.45547e+07	2.04365e+07	6.50015e+06	4.2061e+06	3.3441e+06	1.37179e+06	1.35313e+06	3.4921e+06	1.40225e+07	8.26246e+06	1.13358e+07
FALSE	High	Master Protein	CYFIP2	Q96F07	Cytoplasmic FMR1-interacting protein 2 OS=Homo sapiens OX=9606 GN=CYFIP2 PE=1 SV=2	8	37.319	32	1	81.17	8
FALSE	High	Master Protein	HNRNPA2B1	P22626	Heterogeneous nuclear ribonucleoproteins A2/B1 OS=Homo sapiens OX=9606 GN=HNRNPA2B1 PE=1 SV=2	19	37.294	23	4	76.04	4	0.889	1.203	1.18	1.581	0.492939	0.995397	0.999913	0.154027	1	1	1	0.381495	319756	618535	520943	764838	991757	621671	659097	586546	951342	878779	680288	896110	1.48513e+06	1.33471e+06	1.10079e+06
FALSE	High	Master Protein	KIF14	Q15058	Kinesin-like protein KIF14 OS=Homo sapiens OX=9606 GN=KIF14 PE=1 SV=1	7	37.223	16	10	37.65	10	0.528	0.389	0.722	0.6	0.0124677	0.00082378	0.417687	0.0585953	0.0947349	0.0136512	0.877495	0.188014	493933	501401	723864	520486	570072	480068	702375	870901	1.3068e+06	719658	468683	641457	2.34037e+06	2.852e+06	1.65502e+06
FALSE	High	Master Protein	NEK9	Q8TD19	Serine/threonine-protein kinase Nek9 OS=Homo sapiens OX=9606 GN=NEK9 PE=1 SV=2	12	37.196	63	9	152.1	9	1.399	1.329	1.335	1.05	0.153054	0.22049	0.261138	0.990455	0.532242	0.599872	0.662788	1	3.31634e+06	5.2486e+06	4.5853e+06	4.52684e+06	7.28901e+06	4.03169e+06	4.39004e+06	4.21722e+06	5.9453e+06	2.61649e+06	2.92682e+06	3.66618e+06	4.71463e+06	1.04745e+07	6.15687e+06
FALSE	High	Master Protein		Q9NZL4	Hsp70-binding protein 1 OS=Homo sapiens OX=9606 GN=HSPBP1 PE=1 SV=2	30	37.157	38	9	99.08	9	0.054	0.152	0.106	0.318	1.11974e-05	0.000427493	3.72968e-05	0.00779394	0.000745205	0.00818462	0.00165764	0.0440587	265591	342787	393912	949991	1.64442e+06	790178	221226	694746	1.083e+06	1.61199e+06	1.73693e+06	1.15076e+06	1.03376e+07	1.61619e+07	1.12837e+07
FALSE	High	Master Protein	GCAT	O75600	2-amino-3-ketobutyrate coenzyme A ligase, mitochondrial OS=Homo sapiens OX=9606 GN=GCAT PE=1 SV=1	21	36.913	49	6	151.53	6	0.606	0.583	0.513	0.426	0.0983759	0.0651734	0.0522148	0.0149574	0.407436	0.275798	0.234726	0.0687753	635813	1.12951e+06	1.39487e+06	1.0747e+06	1.09177e+06	1.36639e+06	867709	967148	1.53927e+06	633699	906676	731573	3.26248e+06	3.93097e+06	3.34327e+06
FALSE	High	Master Protein	TTC4	O95801	Tetratricopeptide repeat protein 4 OS=Homo sapiens OX=9606 GN=TTC4 PE=1 SV=3	30	36.821	40	8	118.52	8	1.01	1.227	1.012	1.081	0.995042	0.234698	0.832177	0.970657	1	0.627135	1	1	2.47051e+06	2.18118e+06	2.45215e+06	2.94486e+06	4.84315e+06	3.32805e+06	2.3409e+06	2.66926e+06	4.25946e+06	1.74819e+06	2.52622e+06	2.53881e+06	3.80248e+06	6.26678e+06	4.8577e+06
FALSE	High	Master Protein	HOOK1	Q9UJC3	Protein Hook homolog 1 OS=Homo sapiens OX=9606 GN=HOOK1 PE=1 SV=2	15	36.73	14	8	43.22	8	0.524	1.586	1.984	2.025	0.988125	0.935404	0.566029	0.999227	1	1	1	1	634026	257988	265358	1.3017e+06	724788		957849	1.03625e+06	2.51602e+06	948541	872691	144014	931270	2.23602e+06	485166
FALSE	High	Master Protein	ACBD5	Q5T8D3	Acyl-CoA-binding domain-containing protein 5 OS=Homo sapiens OX=9606 GN=ACBD5 PE=1 SV=1	20	36.67	68	9	188.02	9	2.301	1.958	1.957	1.425	0.000270605	0.000636398	0.00088957	0.0354048	0.00631442	0.0110086	0.0134783	0.128727	2.69187e+06	5.00126e+06	4.37845e+06	3.87138e+06	5.6376e+06	3.94332e+06	3.61455e+06	3.74224e+06	5.06234e+06	2.09302e+06	2.30824e+06	3.02213e+06	2.95307e+06	5.61537e+06	3.57543e+06
FALSE	High	Master Protein	TMEM209	Q96SK2	Transmembrane protein 209 OS=Homo sapiens OX=9606 GN=TMEM209 PE=1 SV=2	20	36.642	41	6	121.74	6	0.619	0.509	0.099	0.254	0.46748	0.813452	0.0457992	0.267548	1	1	0.217058	0.552338	118312	942352	733273		992914	576113	399119	128522	132434		360697	206741	1.9911e+06	3.22523e+06	2.22649e+06
FALSE	High	Master Protein	AKAP12	Q02952	A-kinase anchor protein 12 OS=Homo sapiens OX=9606 GN=AKAP12 PE=1 SV=4	6	36.589	23	6	56.34	6	1.506	1.635	2.054	2.588	0.442403	0.619452	0.126407	0.150088	1	1	0.420355	0.373181	388068	401481	655069	711687	339268	555419	797652	618213	849349	664879	305933	898550	718915	785116	296001
FALSE	High	Master Protein	CDK4	P11802	Cyclin-dependent kinase 4 OS=Homo sapiens OX=9606 GN=CDK4 PE=1 SV=2	29	36.543	51	6	119.71	7	0.275	0.237	0.324	0.318	0.000131805	3.21675e-05	0.000337228	0.000160548	0.00400382	0.00168934	0.00674457	0.00329107	1.10323e+06	1.72232e+06	1.09815e+06	918128	1.73295e+06	1.25559e+06	1.3384e+06	1.7594e+06	2.0863e+06	797240	1.28052e+06	1.73838e+06	8.70458e+06	1.05068e+07	9.37206e+06
FALSE	High	Master Protein	TECR	Q9NZ01	Very-long-chain enoyl-CoA reductase OS=Homo sapiens OX=9606 GN=TECR PE=1 SV=1	27	36.512	81	11	193.32	11	0.595	0.57	0.72	0.625	0.00968734	0.0272138	0.0553011	0.0253153	0.0775791	0.15333	0.242895	0.100946	5.52154e+06	1.11241e+07	9.01683e+06	8.64441e+06	1.63078e+07	9.65387e+06	7.81691e+06	1.23954e+07	1.4827e+07	8.0017e+06	9.07113e+06	7.82483e+06	2.78697e+07	3.86758e+07	3.38114e+07
FALSE	High	Master Protein	SLC16A1	P53985	Monocarboxylate transporter 1 OS=Homo sapiens OX=9606 GN=SLC16A1 PE=1 SV=3	14	36.451	84	6	266.88	6	0.786	0.643	0.707	0.56	0.636268	0.0824118	0.131025	0.0103794	1	0.325032	0.427486	0.0537713	8.19219e+06	1.0473e+07	9.80168e+06	7.94296e+06	1.12791e+07	1.00986e+07	9.50151e+06	9.6193e+06	9.52522e+06	6.89839e+06	5.9446e+06	5.92587e+06	2.44018e+07	2.38759e+07	2.34195e+07
FALSE	High	Master Protein	UTRN	P46939	Utrophin OS=Homo sapiens OX=9606 GN=UTRN PE=1 SV=2	3	36.337	32	8	89.06	8	0.949	0.555	2.184	0.773	0.935672	0.565052	0.703853	0.999637	1	1	1	1	291487	433167	1.96442e+06	118973	519835	269383	573517	1.03625e+06	1.41343e+06	228274	285735	751184	666201	1.52387e+06	816305
FALSE	High	Master Protein	AGPS	O00116	Alkyldihydroxyacetonephosphate synthase, peroxisomal OS=Homo sapiens OX=9606 GN=AGPS PE=1 SV=1	14	36.092	31	6	88.07	6	2.03	1.145	1.549	0.617	0.750697	0.975219	0.98843	0.835941	1	1	1	1		1.67127e+06	1.60981e+06	400067	1.6045e+06	1.00877e+06	1.41296e+06	853409	1.65982e+06	298758	413897	1.28711e+06	1.44954e+06	1.71064e+06	2.87689e+06
FALSE	High	Master Protein	TRABD	Q9H4I3	TraB domain-containing protein OS=Homo sapiens OX=9606 GN=TRABD PE=1 SV=1	22	36.047	56	6	154.04	6	1.862	1.113	1.536	1.371	0.00400618	0.600753	0.0336679	0.0321204	0.0427178	1	0.179728	0.120813	3.41168e+06	3.39495e+06	3.78607e+06	3.2046e+06	3.18476e+06	2.28836e+06	2.97835e+06	3.62573e+06	3.90869e+06	3.31147e+06	2.3457e+06	2.69893e+06	3.87669e+06	5.11145e+06	3.82148e+06
FALSE	High	Master Protein	SRM	P19623	Spermidine synthase OS=Homo sapiens OX=9606 GN=SRM PE=1 SV=1	42	36.005	44	8	126.05	8	0.825	0.877	0.675	0.662	0.7246	0.641551	0.0908516	0.019885	1	1	0.337738	0.0838136	2.96491e+06	4.01933e+06	3.60279e+06	4.30378e+06	5.38304e+06	3.19342e+06	2.27565e+06	3.21772e+06	4.6486e+06	1.55232e+06	2.54809e+06	2.79682e+06	8.02597e+06	1.14162e+07	7.94457e+06
FALSE	High	Master Protein	CYB5R1	Q9UHQ9	NADH-cytochrome b5 reductase 1 OS=Homo sapiens OX=9606 GN=CYB5R1 PE=1 SV=1	43	35.961	56	9	161.66	9	3.002	2	2.193	2.267	9.85426e-05	0.00285571	0.00193819	0.00132239	0.00334361	0.0339244	0.0229372	0.0128365	6.97489e+06	9.34622e+06	8.8724e+06	6.0348e+06	8.31467e+06	7.01461e+06	7.13803e+06	7.07819e+06	6.76506e+06	5.65982e+06	4.64889e+06	7.16195e+06	4.19782e+06	9.91777e+06	5.55304e+06
FALSE	High	Master Protein	APOOL	Q6UXV4	MICOS complex subunit MIC27 OS=Homo sapiens OX=9606 GN=APOOL PE=1 SV=1	42	35.882	40	7	107.04	7	0.835	0.332	0.774	0.335	0.633274	0.00035036	0.340687	0.000356027	1	0.00712279	0.783813	0.00499478	420982	951775	688027	284441	459639	268386	467169	817977	867317	199812	281819	267103	1.41776e+06	2.53185e+06	1.54847e+06
FALSE	High	Master Protein	TOMM20	Q15388	Mitochondrial import receptor subunit TOM20 homolog OS=Homo sapiens OX=9606 GN=TOMM20 PE=1 SV=1	64	35.748	48	5	200.78	5	1.092	1.058	1.925	1.479	0.949977	0.999427	0.243605	0.561926	1	1	0.634387	0.910642	1.20383e+06	2.21827e+06	1.16966e+06	2.1852e+06	1.15893e+06	1.53839e+06	1.56793e+06	2.7361e+06	3.82406e+06	2.13101e+06	1.63822e+06	1.34266e+06	2.39282e+06	3.83691e+06	1.95632e+06
FALSE	High	Master Protein	DSTN	P60981	Destrin OS=Homo sapiens OX=9606 GN=DSTN PE=1 SV=3	51	35.73	53	7	151.74	7	0.423	0.456	0.558	0.38	0.0491315	0.026885	0.162244	0.0121808	0.268623	0.152102	0.482151	0.0595825	1.05959e+06	2.08199e+06	1.25775e+06	1.40887e+06	2.70693e+06	1.02928e+06	1.90816e+06	1.81137e+06	2.15744e+06	755155	1.43249e+06	1.09363e+06	5.46805e+06	9.9523e+06	4.64919e+06
FALSE	High	Master Protein	RAB9A	P51151	Ras-related protein Rab-9A OS=Homo sapiens OX=9606 GN=RAB9A PE=1 SV=1	28	35.729	35	4	123.58	4	1.138	0.833	1.245	0.705	0.852686	0.999992	0.733179	0.709685	1	1	1	1	791518	1.34932e+06	1.91777e+06	977214	1.26741e+06	1.48048e+06	1.47627e+06	1.53393e+06	1.69156e+06	672390	480258	1.0769e+06	2.07469e+06	2.02129e+06	2.50996e+06
FALSE	High	Master Protein	TRIM32	Q13049	E3 ubiquitin-protein ligase TRIM32 OS=Homo sapiens OX=9606 GN=TRIM32 PE=1 SV=2	16	35.694	23	8	66.27	8	0.139	1.729	0.542	2.207	0.0185551	0.444396	0.286206	0.319807	0.131177	0.920571	0.705202	0.6253	272822	192011	148384	3.58368e+06	2.75224e+06	2.53816e+06	901593	777249	192005	2.44923e+06	2.53818e+06	2.44135e+06	2.78118e+06	3.39229e+06	1.43925e+06
FALSE	High	Master Protein	SRPR; SRPRA	P08240	Signal recognition particle receptor subunit alpha OS=Homo sapiens OX=9606 GN=SRPRA PE=1 SV=2	21	35.479	65	9	148.95	9	0.608	0.714	0.847	0.577	0.183584	0.710202	0.887753	0.265152	0.594491	1	1	0.549755	2.57252e+06	4.12618e+06	4.45776e+06	3.78242e+06	6.48125e+06	7.92427e+06	3.68379e+06	7.95245e+06	7.4342e+06	2.40109e+06	3.16918e+06	5.83363e+06	1.14037e+07	1.66687e+07	1.35883e+07
FALSE	High	Master Protein	HEATR6	Q6AI08	HEAT repeat-containing protein 6 OS=Homo sapiens OX=9606 GN=HEATR6 PE=1 SV=1	15	35.454	14	11	35.71	11	0.842	0.406	0.544	0.517	0.980489	0.0379041	0.174808	0.134747	1	0.190196	0.51064	0.344852	295241	344068	453479	252093		129982	239498		273850		199564	189089	760887	1.37277e+06	623273
FALSE	High	Master Protein	COG5	Q9UP83	Conserved oligomeric Golgi complex subunit 5 OS=Homo sapiens OX=9606 GN=COG5 PE=1 SV=3	13	35.423	29	8	78.35	8	0.64	0.761	0.744	0.289	0.0961585	0.303702	0.586449	0.000257815	0.401701	0.725941	1	0.00399613	1.12751e+06	1.09892e+06	1.22005e+06	1.87379e+06	1.33409e+06	1.62164e+06	1.55973e+06	1.54789e+06	1908884	443642	679336	533432	3.50463e+06	4.44509e+06	3.79573e+06
FALSE	High	Master Protein	MARC2	Q969Z3	Mitochondrial amidoxime reducing component 2 OS=Homo sapiens OX=9606 GN=MTARC2 PE=1 SV=1	28	35.346	77	8	200.69	9	6.949	3.521	4.327	2.806	0.000141067	0.00315436	0.000597693	0.00939586	0.00400382	0.035956	0.010125	0.0494751	4.19893e+06	9.0306e+06	8.41961e+06	4.72158e+06	6.0019e+06	3.71934e+06	4.99822e+06	4853609	8.97811e+06	2.87278e+06	2.67627e+06	3.45872e+06	2.22783e+06	1.93016e+06	3.72558e+06
FALSE	High	Master Protein	NBAS	A2RRP1	Neuroblastoma-amplified sequence OS=Homo sapiens OX=9606 GN=NBAS PE=1 SV=2	5	35.338	19	10	48.16	10	1.197	0.333	2.692	0.597	0.727725	0.0836402	0.0512708	0.588607	1	0.327028	0.232719	0.940402	270337	293876	619530	167447	119659	99213.1	536899	982066	975491	189495	96187.4		338231	688141	693596
FALSE	High	Master Protein	TRIP12	Q14669	E3 ubiquitin-protein ligase TRIP12 OS=Homo sapiens OX=9606 GN=TRIP12 PE=1 SV=1	5	35.263	41	7	122.09	7	0.803	1.291	1.039	0.919	1	0.831952	0.852496	0.998236	1	1	1	1		157284	247809		375990	401077	237683	547636	263259	161648		245628	639106	619508	164291
FALSE	High	Master Protein	COMTD1	Q86VU5	Catechol O-methyltransferase domain-containing protein 1 OS=Homo sapiens OX=9606 GN=COMTD1 PE=1 SV=1	38	35.229	57	5	197.83	5	0.371	1.345	0.9	0.94	0.000442438	0.685045	0.875938	0.966261	0.00889484	1	1	1	350600	332652	408730	1.54159e+06	2.6981e+06	1.07539e+06	946677	1.18647e+06	1.12613e+06	694396	882349	1.18034e+06	2.00329e+06	2.84803e+06	2.22323e+06
FALSE	High	Master Protein	CISD1	Q9NZ45	CDGSH iron-sulfur domain-containing protein 1 OS=Homo sapiens OX=9606 GN=CISD1 PE=1 SV=1	54	35.09	62	6	198.08	6	4.151	4.164	2.772	4.003	7.30423e-05	6.88954e-05	0.000757667	0.000284991	0.00287697	0.00229517	0.0121227	0.00431301	5.73147e+06	9.4525e+06	1.247e+07	1.0583e+07	1.19715e+07	1.00829e+07	6.82123e+06	6.55905e+06	8.00303e+06	7.32751e+06	4.36262e+06	8.49827e+06	2.96847e+06	5594658	4.53696e+06
FALSE	High	Master Protein	PANK4	Q9NVE7	4'-phosphopantetheine phosphatase OS=Homo sapiens OX=9606 GN=PANK4 PE=1 SV=1	14	35.054	46	8	126.7	8	0.808	0.619	0.897	0.59	0.897596	0.637967	0.98561	0.138564	1	1	1	0.352274	555375	989983	815828	649363	1.47285e+06	438098	840641	989232	1.40163e+06	102554	629488	576191	1.64469e+06	4.47127e+06	1.89786e+06
FALSE	High	Master Protein	GMDS	O60547	GDP-mannose 4,6 dehydratase OS=Homo sapiens OX=9606 GN=GMDS PE=1 SV=1	24	34.991	20	7	55.28	7	0.673	0.479	0.593	0.42	0.392537	0.271815	0.840855	0.501921	0.945814	0.676659	1	0.847377	832549	1.05063e+06	218033	726668	1.03897e+06	316518	916604	945750	1.07515e+06	518028	903305	423735	2.68389e+06	5.37513e+06	1.57883e+06
FALSE	High	Master Protein	SNX9	Q9Y5X1	Sorting nexin-9 OS=Homo sapiens OX=9606 GN=SNX9 PE=1 SV=1	19	34.691	39	7	117.27	7	1.443	1.325	1.653	1.508	0.658415	0.467269	0.149053	0.16647	1	0.951917	0.462676	0.403474	1.11455e+06	1.55803e+06	673316	1.07442e+06	1.87252e+06	1.34947e+06	1.43668e+06	1.29063e+06	2.28215e+06	978861	1.17014e+06	1.72445e+06	1.67645e+06	1.41783e+06	1.93609e+06
FALSE	High	Master Protein	QSER1	Q2KHR3	Glutamine and serine-rich protein 1 OS=Homo sapiens OX=9606 GN=QSER1 PE=1 SV=3	7	34.686	23	8	66.03	8	0.01	0.653	0.742	0.01													98147.2				107735				196369	445932	48816.2
FALSE	High	Master Protein	IDH3B	O43837	Isocitrate dehydrogenase [NAD] subunit beta, mitochondrial OS=Homo sapiens OX=9606 GN=IDH3B PE=1 SV=2	32	34.649	34	8	84.81	8	0.886	0.594	0.636	0.469	0.890646	0.0778912	0.591627	0.0177311	1	0.312834	1	0.0769282	1.56651e+06	2.50866e+06	2.50191e+06	1.66341e+06	2.25129e+06	971426	2.32793e+06	1.87255e+06	2.29312e+06	472449	1.07628e+06	1.47137e+06	4.94665e+06	7.79734e+06	5.06296e+06
FALSE	High	Master Protein	U2SURP	O15042	U2 snRNP-associated SURP motif-containing protein OS=Homo sapiens OX=9606 GN=U2SURP PE=1 SV=2	10	34.496	39	9	97.83	9	1.061	1.277	1.931	1.992	0.924199	0.51523	0.0289783	0.0468338	1	1	0.160991	0.1596	1.10758e+06	1.5384e+06	1.52209e+06	2.1119e+06	2.48007e+06	1.50239e+06	3.33657e+06	1.9358e+06	3.62393e+06	2.3317e+06	2.33973e+06	1.74506e+06	2.73107e+06	2.24696e+06	2.59351e+06
FALSE	High	Master Protein	MATR3	P43243	Matrin-3 OS=Homo sapiens OX=9606 GN=MATR3 PE=1 SV=2	12	34.463	42	7	108.51	7	1.166	0.723	1.607	0.881	0.999406	0.68077	0.871868	0.992014	1	1	1	1	235495	657307	508679	706554	444051	131449	668546	807988	862321	425058	326930	349981	1.20343e+06	1.12644e+06	743899
FALSE	High	Master Protein	MAP2K3	P46734	Dual specificity mitogen-activated protein kinase kinase 3 OS=Homo sapiens OX=9606 GN=MAP2K3 PE=1 SV=2	33	34.455	38	8	106.25	9	0.691	0.642	0.625	0.521	0.0721566	0.0630383	0.0284593	0.00149746	0.34374	0.270817	0.159884	0.013576	1.34067e+06	1.43901e+06	1.27066e+06	1.32206e+06	2.3971e+06	1.36793e+06	1.18034e+06	1.31821e+06	1.94714e+06	871988	976125	750291	3.31111e+06	7.18034e+06	3.72266e+06
FALSE	High	Master Protein	ZNF281	Q9Y2X9	Zinc finger protein 281 OS=Homo sapiens OX=9606 GN=ZNF281 PE=1 SV=1	12	34.42	36	7	118.35	7	0.614	1.238	0.761	0.566	0.553435	1	0.952167	0.632612	1	1	1	0.986116	359822	194736	240301	445195	681015	624970	750773	325033	298912	171269	188254	480904	719128	2.24595e+06	644391
FALSE	High	Master Protein	GTF3C2	Q8WUA4	General transcription factor 3C polypeptide 2 OS=Homo sapiens OX=9606 GN=GTF3C2 PE=1 SV=2	16	34.353	55	10	124.77	10	1.471	1.843	1.246	1.868	0.347646	0.0175683	0.426626	0.00862388	0.891046	0.119054	0.888805	0.0468223	1.06013e+06	2.08415e+06	1.77272e+06	2.30768e+06	2.87976e+06	2.60344e+06	1.82886e+06	1.63955e+06	1.92897e+06	2.19505e+06	1.89433e+06	2.17788e+06	2.94645e+06	3.11079e+06	1.81064e+06
FALSE	High	Master Protein	ABCF1	Q8NE71	ATP-binding cassette sub-family F member 1 OS=Homo sapiens OX=9606 GN=ABCF1 PE=1 SV=2	10	34.342	32	7	83.25	7	1.628	2.867	2.718	1.585	0.556678	0.04745	0.0336989	0.940379	1	0.22258	0.179728	1	741470	700934	651063	1.22073e+06	1.95696e+06	976270	1.48729e+06	1.05814e+06	1.51371e+06	409189	564494	628319	1.662e+06	1057809	607068
FALSE	High	Master Protein	SPTLC2	O15270	Serine palmitoyltransferase 2 OS=Homo sapiens OX=9606 GN=SPTLC2 PE=1 SV=1	22	34.338	47	8	137.22	8	1.347	1.123	1.238	0.933	0.645217	0.989299	0.998521	0.999973	1	1	1	1	934039	1.44327e+06	1.09468e+06	955205	1.04639e+06	1.26786e+06	353586	1.2387e+06	1.37724e+06	645248	725117	730343	1.50475e+06	1.49923e+06	2.10765e+06
FALSE	High	Master Protein	HLA-C	P10321	HLA class I histocompatibility antigen, C alpha chain OS=Homo sapiens OX=9606 GN=HLA-C PE=1 SV=3	26	34.277	34	3	111.29	7	0.01	1.938	0.547	2.328		0.310746		0.114455		0.736528		0.307148				455449	425539	175471		93272.7		409886	309272	299376	389897	177426	293321
FALSE	High	Master Protein		O75477	Erlin-1 OS=Homo sapiens OX=9606 GN=ERLIN1 PE=1 SV=2	24	34.21	62	4	197.44	6	0.432	0.562	0.432	0.447	0.781664	0.852314	0.469517	0.408168	1	1	0.957222	0.737312	201207	303319	477177	390778	289076	586915	289453	315694	222005	252696	442771	74682.2	541829	2.25289e+06	1.25677e+06
FALSE	High	Master Protein	TP53	P04637	Cellular tumor antigen p53 OS=Homo sapiens OX=9606 GN=TP53 PE=1 SV=4	29	34.201	54	10	148.12	10	0.848	1.655	2.152	1.538	0.999997	0.116426	0.0155664	0.223874	1	0.399985	0.105535	0.496704	2.48187e+06	2.25564e+06	1.50222e+06	6.47097e+06	4.88971e+06	4.68124e+06	5.19418e+06	1.02422e+07	7.26006e+06	2.8598e+06	3.31357e+06	4.56114e+06	5.61743e+06	2.99805e+06	4.75698e+06
FALSE	High	Master Protein	TRAFD1	O14545	TRAF-type zinc finger domain-containing protein 1 OS=Homo sapiens OX=9606 GN=TRAFD1 PE=1 SV=1	17	34.178	31	8	87.51	8	1.141	0.93	0.978	0.765	0.999862	0.999955	0.995631	0.997038	1	1	1	1	1.33859e+06	1.79756e+06	643044	1.3382e+06	1.95354e+06	1.12009e+06	1.29095e+06	1.39827e+06	2.1023e+06	1.16023e+06	875287	1.02431e+06	2.54512e+06	4.95667e+06	1.39499e+06
FALSE	High	Master Protein	NR2F1	P10589	COUP transcription factor 1 OS=Homo sapiens OX=9606 GN=NR2F1 PE=1 SV=1	20	34.102	22	6	58.68	6	0.55	0.357	0.489	0.529	0.141668	0.35416	0.590483	0.505004	0.501927	0.794288	1	0.849927	610190	109748	642765	433644	981647	431866	520809	708128	776142	351141	549747	598260	1.75816e+06	3.13567e+06	2.19417e+06
FALSE	High	Master Protein	KIF5A	Q12840	Kinesin heavy chain isoform 5A OS=Homo sapiens OX=9606 GN=KIF5A PE=1 SV=2	10	34.078	52	3	154.82	8	0.433	2.453	2.655	2.484	0.976749	0.990141	0.518076	0.49007	1	1	1	0.831345	161187	272025	863054	1.5985e+06	206746	1637613	1.51268e+06	715058	4.56261e+06	1.25418e+06	1.2393e+06	1.73205e+06	1.41632e+06	749885	1.12276e+06
FALSE	High	Master Protein	OSGEP	Q9NPF4	Probable tRNA N6-adenosine threonylcarbamoyltransferase OS=Homo sapiens OX=9606 GN=OSGEP PE=1 SV=1	30	34.052	45	6	133.52	6	0.807	0.698	0.566	0.514	0.811534	0.253782	0.148382	0.0149129	1	0.653486	0.462608	0.0687353	835985	968835	889622	622944	1.14675e+06	892190	519719	945464	879708	234277	601629	568415	2.10195e+06	3.56708e+06	1.94898e+06
FALSE	High	Master Protein	PLOD2	O00469	Procollagen-lysine,2-oxoglutarate 5-dioxygenase 2 OS=Homo sapiens OX=9606 GN=PLOD2 PE=1 SV=2	16	33.97	41	9	110.16	9	0.458	0.43	0.414	0.422	0.0836772	0.112525	0.00853314	0.0624732	0.373836	0.391762	0.0674557	0.197489	604121	971499	1.10051e+06	900342	1.1207e+06	1.37124e+06	796948	316019	1.24637e+06	736748	724845	812381	4.09343e+06	5.20697e+06	3.20646e+06
FALSE	High	Master Protein	TTC28	Q96AY4	Tetratricopeptide repeat protein 28 OS=Homo sapiens OX=9606 GN=TTC28 PE=1 SV=4	5	33.944	18	8	48.97	8	0.728	1.383	1.135	0.504	0.994364		0.991246	0.877873	1		1	1	120462	119008	170267		379771		94137.9	241998	409902	72511.5	153982	95259.6	358997	593165	173633
FALSE	High	Master Protein	EIF3B	P55884	Eukaryotic translation initiation factor 3 subunit B OS=Homo sapiens OX=9606 GN=EIF3B PE=1 SV=3	14	33.89	34	8	89.55	8	3.446	2.838	4.276	2.414	0.00362912	0.018905	0.00122043	0.0571576	0.039958	0.122219	0.0166045	0.186514	1.44805e+06	1.92206e+06	1.5055e+06	1.56526e+06	1.97989e+06	996940	1.63778e+06	2.31579e+06	3.36161e+06	1.01103e+06	458763	1.5791e+06	973552	748674	931669
FALSE	High	Master Protein	POLG	P54098	DNA polymerase subunit gamma-1 OS=Homo sapiens OX=9606 GN=POLG PE=1 SV=1	8	33.883	23	6	74.92	6	0.736	0.702	0.659	0.707	0.862845	0.958284	0.768436	0.841985	1	1	1	1	624592	1.02147e+06	979903	838813	1.62277e+06	1.03673e+06	927532	951460	980685	508515	795617	1.16762e+06	1.23398e+06	4.01345e+06	2.48329e+06
FALSE	High	Master Protein	MLEC	Q14165	Malectin OS=Homo sapiens OX=9606 GN=MLEC PE=1 SV=1	27	33.847	33	6	101.64	6	0.486	0.716	0.45	0.578	0.00194678	0.184916	0.00100648	0.0269696	0.0257348	0.543763	0.0144677	0.105572	716029	1.09347e+06	1.20697e+06	1.73087e+06	2.15512e+06	1.42355e+06	1.03546e+06	1.05273e+06	1.15046e+06	1.04421e+06	1.1858e+06	1.1494e+06	2.93358e+06	5.99247e+06	4020365
FALSE	High	Master Protein	ITPR3	Q14573	Inositol 1,4,5-trisphosphate receptor type 3 OS=Homo sapiens OX=9606 GN=ITPR3 PE=1 SV=2	4	33.797	31	8	80.29	8	0.441	0.115	0.492	0.934	0.811187	0.0468468	0.973143	0.930151	1	0.221974	1	1	166079	866823	437659	118597	138834	354620	599130	533818	600594	770958	789354	961074	539168	2.5651e+06	1.92104e+06
FALSE	High	Master Protein		Q9NXE4	Sphingomyelin phosphodiesterase 4 OS=Homo sapiens OX=9606 GN=SMPD4 PE=1 SV=3	12	33.66	53	10	120.55	10	0.429	0.599	0.571	0.457	0.0108009	0.119121	0.0197172	0.0217127	0.0861396	0.405013	0.122849	0.0903288	1.94405e+06	2.33282e+06	1.8343e+06	3.21713e+06	3.36864e+06	3.62801e+06	1.2942e+06	3.23203e+06	4.01814e+06	1.56309e+06	2.01025e+06	2.73006e+06	7.96053e+06	1.33533e+07	1.05301e+07
FALSE	High	Master Protein	CTBP2	P56545	C-terminal-binding protein 2 OS=Homo sapiens OX=9606 GN=CTBP2 PE=1 SV=1	19	33.66	38	5	108.38	6	0.405	0.179	0.562	0.128	0.132572	0.040132	0.506659	0.0152996	0.480948	0.197447	0.999328	0.0698475	216518	1.17386e+06	752927	340190	469120	808960	589012	1.14209e+06	1.66301e+06	200371	196408	625678	3.41845e+06	6.77667e+06	2.50549e+06
FALSE	High	Master Protein	OXSR1	O95747	Serine/threonine-protein kinase OSR1 OS=Homo sapiens OX=9606 GN=OXSR1 PE=1 SV=1	17	33.581	11	7	31.46	7	0.595	0.565	0.31	0.291	0.973238	0.987909	0.633242	0.189363	1	1	1	0.442229	292378	474912	464637		581825	498550	121497	758277	320433	186788	239064	69637.2	1.39728e+06	2.22679e+06	505265
FALSE	High	Master Protein	SRPRB	Q9Y5M8	Signal recognition particle receptor subunit beta OS=Homo sapiens OX=9606 GN=SRPRB PE=1 SV=3	34	33.516	45	7	144.07	7	0.782	0.727	0.937	0.753	0.802034	0.362817	0.998322	0.660365	1	0.805715	1	1	946360	785857	1.52734e+06	1.079e+06	1.55273e+06	740963	1.27506e+06	1.27165e+06	1.85919e+06	1.06581e+06	915291	770982	3.12273e+06	2709094	2.68249e+06
FALSE	High	Master Protein	BRCA2	P51587	Breast cancer type 2 susceptibility protein OS=Homo sapiens OX=9606 GN=BRCA2 PE=1 SV=3	3	33.508	25	8	64.65	8	0.421	0.604	0.28	0.156	0.125114		0.0393665	0.00247271	0.473809		0.197756	0.0189345	168159	263179	253960		505274		158752	406453	124203	79770.4	78746.4	75118.4	772497	1811748	1.11794e+06
FALSE	High	Master Protein	ALDOA	P04075	Fructose-bisphosphate aldolase A OS=Homo sapiens OX=9606 GN=ALDOA PE=1 SV=2	36	33.48	32	9	83.17	9	0.334	1.471	0.835	2.167	0.389317	0.978691	0.993075	0.509213	0.942762	1	1	0.853201	308562	1.70836e+06	187966	1.02933e+06	2.25729e+06	1.88754e+06	868706	1.18053e+06	1.04382e+06	1.58009e+06	2.13181e+06	2.28736e+06	1.53206e+06	2.81613e+06	2.67835e+06
FALSE	High	Master Protein	ACOT7	O00154	Cytosolic acyl coenzyme A thioester hydrolase OS=Homo sapiens OX=9606 GN=ACOT7 PE=1 SV=3	16	33.394	23	4	70.06	4	0.896	1.025	1.22	0.787	0.999925	0.951054	0.940576	0.972492	1	1	1	1	3.21581e+06	2.64494e+06	1.53916e+06	2.39918e+06	6.3896e+06	3.21853e+06	4.18476e+06	2.3081e+06	4.66341e+06	6.54284e+06	1.31221e+06	2.14024e+06	5.34839e+06	7.25656e+06	2874200
FALSE	High	Master Protein	UFL1	O94874	E3 UFM1-protein ligase 1 OS=Homo sapiens OX=9606 GN=UFL1 PE=1 SV=2	15	33.355	16	8	37.67	8	0.662	0.387	0.773	0.329	0.785475	0.0480586	0.574686	0.0639254	1	0.224046	1	0.200759	371230	775760	543938	330756	542398	188005	232927	850233	863688	228715	359995	209004	1.51159e+06	1.68098e+06	1.88276e+06
FALSE	High	Master Protein	ZBTB10	Q96DT7	Zinc finger and BTB domain-containing protein 10 OS=Homo sapiens OX=9606 GN=ZBTB10 PE=1 SV=2	15	33.294	27	7	73.87	7	1.431	1.595	1.397	0.664	0.235315	0.475312	0.566809	0.114581	0.709573	0.96199	1	0.307148	1.02732e+06	1.30812e+06	1.4157e+06	869934	1.9734e+06	1.5507e+06	1.38523e+06	1.32753e+06	1.15633e+06	454262	491367	584112	1.94786e+06	1.99885e+06	1.63492e+06
FALSE	High	Master Protein	PPP1CB	P62140	Serine/threonine-protein phosphatase PP1-beta catalytic subunit OS=Homo sapiens OX=9606 GN=PPP1CB PE=1 SV=3	35	33.236	33	3	92.48	8	1.614	2.126	2.005	1.79	0.410197	0.0706981	0.248016	0.237439	0.96942	0.290244	0.639217	0.513337	203448	344392	302618	600681	560924	443350	224791	410629	558273	143039	285757	641133	138725	484236	434803
FALSE	High	Master Protein	EXO1	Q9UQ84	Exonuclease 1 OS=Homo sapiens OX=9606 GN=EXO1 PE=1 SV=2	16	33.202	29	8	68.68	8	0.985	0.777	0.766	0.785	0.911478	0.631612	0.719787	0.285414	1	1	1	0.581108	439200	797241	702368	483033	880671	619655		791320	559886	188929	476708	643580	1.31171e+06	3.42961e+06	1.1922e+06
FALSE	High	Master Protein	GALNT2	Q10471	Polypeptide N-acetylgalactosaminyltransferase 2 OS=Homo sapiens OX=9606 GN=GALNT2 PE=1 SV=1	18	33.174	27	7	89.44	7	0.533	0.766	1.269	1.748	0.249304	0.72377	0.920278	0.74645	0.735713	1	1	1	780060	1.38793e+06	832509	1.52366e+06	1.86147e+06	1478168	2.08918e+06	2.83907e+06	934838	3.52569e+06	2.5685e+06	2.12654e+06	3.16835e+06	7465254	3.24411e+06
FALSE	High	Master Protein	SAR1A	Q9NR31	GTP-binding protein SAR1a OS=Homo sapiens OX=9606 GN=SAR1A PE=1 SV=1	35	33.112	44	3	127.05	5	1.664	1.529	1.131	1.513	0.316375	0.865794	0.999991	0.292398	0.8353	1	1	0.589087	1241618	2.10545e+06	2.23049e+06	977189	2.58921e+06	2147859	827655	1.75894e+06	1.85076e+06	1.48463e+06	1.80816e+06	1.76251e+06	2213787	3.5099e+06	2.08218e+06
FALSE	High	Master Protein	INTS2	Q9H0H0	Integrator complex subunit 2 OS=Homo sapiens OX=9606 GN=INTS2 PE=1 SV=2	11	33.063	25	7	75.83	7	0.838	0.881	0.67	0.594	0.999817	0.991467	0.94835	0.833056	1	1	1	1	1.8576e+07	2.63651e+07	2.01079e+07	1.94189e+07	4.47187e+07	25760976	2.04867e+07	1.6111e+07	2.38298e+07	13137121	1.114e+07	2.05026e+07	2.04331e+07	6.75692e+07	6.29293e+07
FALSE	High	Master Protein	SRP68	Q9UHB9	Signal recognition particle subunit SRP68 OS=Homo sapiens OX=9606 GN=SRP68 PE=1 SV=2	17	33.056	49	9	135.95	9	1.661	1.465	1.262	1.02	0.00428978	0.0198324	0.259589	0.996212	0.0445123	0.126568	0.660532	1	2.26914e+06	3.26027e+06	2.68877e+06	2.4652e+06	3.87567e+06	2.53204e+06	1.609e+06	2.23204e+06	2.95157e+06	1.00518e+06	1.40546e+06	1.76804e+06	2.97713e+06	2.92931e+06	3.19183e+06
FALSE	High	Master Protein	TBRG4	Q969Z0	FAST kinase domain-containing protein 4 OS=Homo sapiens OX=9606 GN=TBRG4 PE=1 SV=1	22	32.978	28	8	83.33	8	0.759	0.461	0.792	0.112	0.990801	0.416179	0.979339	0.00413929	1	0.888209	1	0.0279148	1.14124e+06	1.57327e+06	1.29514e+06	621959	1.59754e+06	913473	815208	2.10027e+06	1.91111e+06	168147	525963	129216	3.26196e+06	2.74333e+06	4.28699e+06
FALSE	High	Master Protein	WDR62	O43379	WD repeat-containing protein 62 OS=Homo sapiens OX=9606 GN=WDR62 PE=1 SV=4	7	32.838	33	7	105.08	7	1.162	1.295	1.923	1.225	0.991347	0.875191	0.285402	0.754815	1	1	0.705202	1	386700	430620	185482	534319	375358	510198	490546	778644	921653	364893	312552	515142	196998	1.42299e+06	662402
FALSE	High	Master Protein	DHCR7	Q9UBM7	7-dehydrocholesterol reductase OS=Homo sapiens OX=9606 GN=DHCR7 PE=1 SV=1	11	32.831	49	4	157.88	4	0.545	0.414	0.542	0.525	0.00500449	0.00113074	0.0103162	0.00495298	0.0503056	0.0172854	0.0787495	0.0317321	828407	1.26332e+06	1.09909e+06	832928	1.7538e+06	931635	1.04029e+06	1.517e+06	1.41565e+06	1.03075e+06	849128	1.02371e+06	3.28009e+06	5.20252e+06	4.81825e+06
FALSE	High	Master Protein	DNAJC3	Q13217	DnaJ homolog subfamily C member 3 OS=Homo sapiens OX=9606 GN=DNAJC3 PE=1 SV=1	17	32.723	11	5	35.19	5	1.309	1.195	0.461	6.511	0.986242	0.975543	0.919507	0.0367679	1	1	1	0.132795		749519	213292	542307	475572	397620	130812	113836	736560	1.4242e+06	1.78665e+06	1.8766e+06		725963	592966
FALSE	High	Master Protein	NOTCH2	Q04721	Neurogenic locus notch homolog protein 2 OS=Homo sapiens OX=9606 GN=NOTCH2 PE=1 SV=3	5	32.653	51	9	120.18	9	1.383	1.516	1.336	1.366	0.0597758	0.0310606	0.129943	0.0390972	0.302009	0.166753	0.427445	0.139157	1.54982e+06	1.81584e+06	1.99131e+06	2.08273e+06	2.89752e+06	2.02849e+06	1.71701e+06	1.92872e+06	2.18001e+06	1.419e+06	1.9771e+06	1.74755e+06	2.81715e+06	3.41375e+06	1.56856e+06
FALSE	High	Master Protein	TMEM165	Q9HC07	Transmembrane protein 165 OS=Homo sapiens OX=9606 GN=TMEM165 PE=1 SV=1	19	32.504	34	4	163.14	4	0.666	0.469	0.683	0.395	0.158907	0.00175051	0.0446718	0.000314796	0.547506	0.022861	0.214442	0.00458362	847201	1.03185e+06	1.1737e+06	863833	989364	725676	977326	866845	1.41859e+06	501061	587665	548113	2.75855e+06	2.87429e+06	3.28442e+06
FALSE	High	Master Protein	NPLOC4	Q8TAT6	Nuclear protein localization protein 4 homolog OS=Homo sapiens OX=9606 GN=NPLOC4 PE=1 SV=3	12	32.441	15	5	49.35	5	0.01	6.019	3.391	12.619												735261	754583	134395	288069			947691	1.17887e+06	1.08809e+06		230079
FALSE	High	Master Protein	RAF1	P04049	RAF proto-oncogene serine/threonine-protein kinase OS=Homo sapiens OX=9606 GN=RAF1 PE=1 SV=1	15	32.429	42	4	113.21	6	0.624	0.927	0.795	0.502	0.0323978	0.933432	0.459536	0.000779035	0.202863	1	0.943605	0.00865495	317847	364371		543628		612893	428124	501593	740058	164524	246974	303140	1.03475e+06	1.65181e+06	1.08535e+06
FALSE	High	Master Protein	ZNF259; ZPR1	O75312	Zinc finger protein ZPR1 OS=Homo sapiens OX=9606 GN=ZPR1 PE=1 SV=1	24	32.352	38	8	104.38	8	2.953	2.203	3.776	2.666	0.038221	0.480138	0.023074	0.0717769	0.224215	0.967362	0.135894	0.218977	1.29422e+06	2.3471e+06	1.0134e+06	1.18414e+06	1.64956e+06	528538	1.96287e+06	2133139	1.59722e+06	1.16486e+06	1.22291e+06	1.14366e+06	951038	2.06202e+06	569254
FALSE	High	Master Protein	HDAC2	Q92769	Histone deacetylase 2 OS=Homo sapiens OX=9606 GN=HDAC2 PE=1 SV=2	18	32.265	34	3	82.61	7	0.01	1.697	1.997	1.554		0.648758	0.469469	0.844256		1	0.957222	1				337460	575385	261779	226736	569254	519546	311001	151253	287712	194444		650743
FALSE	High	Master Protein	EIF2S3	P41091	Eukaryotic translation initiation factor 2 subunit 3 OS=Homo sapiens OX=9606 GN=EIF2S3 PE=1 SV=3	22	32.241	33	6	107.21	6	5.451	5.371	7.622	4.286	2.40495e-05	4.87814e-05	4.40917e-06	6.92618e-05	0.00128932	0.00178142	0.000400833	0.00192929	4.00574e+06	5.24558e+06	5.65072e+06	5.11327e+06	5.04077e+06	5.49568e+06	6.06479e+06	1.03451e+07	9.49039e+06	2.76085e+06	4.6926e+06	3.79794e+06	1.68391e+06	1.29676e+06	1.9523e+06
FALSE	High	Master Protein	TMX3	Q96JJ7	Protein disulfide-isomerase TMX3 OS=Homo sapiens OX=9606 GN=TMX3 PE=1 SV=2	17	32.173	30	6	92.46	6	0.569	0.574	0.644	0.543	0.0245545	0.0503408	0.0671835	0.013052	0.166281	0.232487	0.271998	0.0624026	893011	924112	918458	943251	1.3025e+06	1.35616e+06	882905	1.24352e+06	1.41449e+06	976709	608739	847643	2.39736e+06	4.16797e+06	3.2884e+06
FALSE	High	Master Protein	NFXL1	Q6ZNB6	NF-X1-type zinc finger protein NFXL1 OS=Homo sapiens OX=9606 GN=NFXL1 PE=1 SV=2	9	32.123	31	4	112.23	4	3.171	2.326	1.591	0.955	0.86059	0.834483			1	1			483688	125379	749196		449542	612910			389288		146352		190686		587035
FALSE	High	Master Protein	ERLIN2	O94905	Erlin-2 OS=Homo sapiens OX=9606 GN=ERLIN2 PE=1 SV=1	30	32.106	46	6	142.18	8	1.567	2.23	1.28	2.149	0.908097	0.931543	0.996219	0.889469	1	1	1	1	457135	1.5525e+06	357651	942397	486247	857661	1.49957e+06	481242	177775	737303	629347	481087	1.47387e+06	381638
FALSE	High	Master Protein	DCTN1	Q14203	Dynactin subunit 1 OS=Homo sapiens OX=9606 GN=DCTN1 PE=1 SV=3	11	32.081	15	9	44.79	9	1.323	0.756	6.266	0.57	0.974703	0.884103	0.0774788	0.791026	1	1	0.298051	1	529038	561238	610027	195660	489996	418889	2.75407e+06	576593	5.5307e+06	356965	140654	254369	1.08998e+06	1.19019e+06	615344
FALSE	High	Master Protein	IDH3A	P50213	Isocitrate dehydrogenase [NAD] subunit alpha, mitochondrial OS=Homo sapiens OX=9606 GN=IDH3A PE=1 SV=1	23	32.042	57	7	137.49	7	0.916	0.825	0.819	0.756	0.991769	0.818147	0.627462	0.171034	1	1	1	0.41091	4.0818e+06	5.66793e+06	6.89661e+06	5.86438e+06	6.07073e+06	5.42368e+06	4.5954e+06	4.2726e+06	6.76185e+06	1.70229e+06	3.78447e+06	5.08806e+06	1.01276e+07	1.51962e+07	1.37386e+07
FALSE	High	Master Protein	YWHAB	P31946	14-3-3 protein beta/alpha OS=Homo sapiens OX=9606 GN=YWHAB PE=1 SV=3	26	31.983	77	2	206.81	6	0.01	1.408	1.279	0.01		0.475629	0.677294			0.96199	1						218859	241687	158908	103182	345141				205632	336431	250724
FALSE	High	Master Protein	UGGT2	Q9NYU1	UDP-glucose:glycoprotein glucosyltransferase 2 OS=Homo sapiens OX=9606 GN=UGGT2 PE=1 SV=4	7	31.73	23	8	54.9	9	0.36	1.846	0.608	3.829		0.134638	0.787072	0.00683662		0.434643	1	0.0404307		107362		715473	736776	526803		136501	323230	1.10668e+06	892451	1.05134e+06	521723	357675	729401
FALSE	High	Master Protein	EXT2	Q93063	Exostosin-2 OS=Homo sapiens OX=9606 GN=EXT2 PE=1 SV=1	15	31.687	22	7	77.68	7	0.036	0.165	0.097	0.788	0.000266427	0.00676756	0.00115814	0.614244	0.00631442	0.0602204	0.0159744	0.968578	97542.8	77412		640316	313523	466011	324340	269029	176390	1.98296e+06	541690	1.93031e+06	4853885	6.46283e+06	4.75579e+06
FALSE	High	Master Protein	UBE3C	Q15386	Ubiquitin-protein ligase E3C OS=Homo sapiens OX=9606 GN=UBE3C PE=1 SV=3	11	31.604	39	9	91.64	9	0.948	0.618	0.42	0.583	0.988302	0.235464	0.0152829	0.558111	1	0.627761	0.103965	0.90688	1.64314e+06	2.80704e+06	1.81927e+06	1.1132e+06	1.96331e+06	1.41183e+06	683444	937867	1.44311e+06	1.00707e+06	1.89403e+06	1.04614e+06	2.85496e+06	5.80125e+06	3.84368e+06
FALSE	High	Master Protein	HAUS3	Q68CZ6	HAUS augmin-like complex subunit 3 OS=Homo sapiens OX=9606 GN=HAUS3 PE=1 SV=1	16	31.583	27	7	77.3	7	0.951	1.456	1.861	1.555	0.84673	0.15548	0.114269	0.187271	1	0.484369	0.39608	0.439482	652308	560747	498335	849228	1.68415e+06	826688	1.0356e+06	1.14106e+06	1.02728e+06	766216	742711	796621	1.33975e+06	1.44951e+06	411864
FALSE	High	Master Protein	ALDH3A2	P51648	Aldehyde dehydrogenase family 3 member A2 OS=Homo sapiens OX=9606 GN=ALDH3A2 PE=1 SV=1	17	31.514	36	6	96.16	6	3.165	1.72	1.909	1.224	0.0897756	0.540296	0.591194	0.992988	0.385092	1	1	1	2.29814e+06	2.65553e+06	1.79551e+06	1.42738e+06	1.45902e+06	2.44169e+06	651293	2.97224e+06	2.07253e+06	1.16485e+06	831427	670617	1.46803e+06	1.66306e+06	2.23075e+06
FALSE	High	Master Protein	HNRNPA1	P09651	Heterogeneous nuclear ribonucleoprotein A1 OS=Homo sapiens OX=9606 GN=HNRNPA1 PE=1 SV=5	20	31.49	26	5	77.99	5	0.783	0.292	1.197	0.582	0.865092	0.0920154	0.996697	0.395078	1	0.346287	1	0.718391	834229	996766	572079	730054	451354	395709	1.38213e+06	1.65039e+06	1.19425e+06	634849	599351	404730	3.49585e+06	3.12606e+06	1.12605e+06
FALSE	High	Master Protein	ANKLE2	Q86XL3	Ankyrin repeat and LEM domain-containing protein 2 OS=Homo sapiens OX=9606 GN=ANKLE2 PE=1 SV=4	14	31.49	38	9	83.11	9	0.063	0.05	0.067	0.114	0.000253467	0.000116798	0.000221853	0.00204304	0.00631442	0.00324403	0.00504211	0.0170727	704070	1.66364e+06	897821	1.82779e+06	600373	801922	1.45283e+06	1.05596e+06	955584	3.04827e+06	1.39646e+06	1.28401e+06	2.63683e+07	5.4506e+07	2.66185e+07
FALSE	High	Master Protein	TFIP11	Q9UBB9	Tuftelin-interacting protein 11 OS=Homo sapiens OX=9606 GN=TFIP11 PE=1 SV=1	13	31.448	15	8	32.93	8	0.844	0.175	1.02	0.506	0.992993	0.399046	0.997397	0.833449	1	0.86386	1	1	442237	579197	798246	293734	119265	127680	799090	107691	905469	394291	281268	84662.5	1.47957e+06	1.68625e+06	366700
FALSE	High	Master Protein	PPM1A	P35813	Protein phosphatase 1A OS=Homo sapiens OX=9606 GN=PPM1A PE=1 SV=1	26	31.397	47	8	120.04	8	1.574	2.095	1.227	1.098	0.178709	0.0183205	0.999812	0.999238	0.587578	0.121643	1	1	2.32981e+06	4.11989e+06	3.06943e+06	3.903e+06	6.06734e+06	4.56566e+06	2.77678e+06	2.61302e+06	2.22447e+06	1.80852e+06	1.81773e+06	2.49161e+06	5.16014e+06	4.98498e+06	3.66494e+06
FALSE	High	Master Protein	MDH2	P40926	Malate dehydrogenase, mitochondrial OS=Homo sapiens OX=9606 GN=MDH2 PE=1 SV=3	27	31.378	47	7	158.93	7	1.915	3.418	1.87	3.378	0.255519	0.0221106	0.496067	0.0178723	0.744941	0.136007	0.985238	0.0772437	1.08406e+06	1.3048e+06	1.88749e+06	2.45872e+06	3.21261e+06	2.52922e+06	851787	1.84179e+06	1.69876e+06	1.90669e+06	2.30777e+06	2.18028e+06	770221	1.72496e+06	2.99349e+06
FALSE	High	Master Protein	SLC35E1	Q96K37	Solute carrier family 35 member E1 OS=Homo sapiens OX=9606 GN=SLC35E1 PE=1 SV=2	14	31.307	6	3	25.34	3	0.63	0.739	0.641	0.667									117852				229569				192417		125332		552866	480171	414696
FALSE	High	Master Protein	CGN	Q9P2M7	Cingulin OS=Homo sapiens OX=9606 GN=CGN PE=1 SV=2	9	31.265	23	8	51.4	8	4.253	5.772	6.579	6.486	0.013745	0.00598341	0.00542246	0.00347783	0.103221	0.0551368	0.0470247	0.0243377	568897	460753	346229	645464	739825	664901	708886	455333	922242	483639	569013	763030	97882.2	515553
FALSE	High	Master Protein	FASTKD2	Q9NYY8	FAST kinase domain-containing protein 2, mitochondrial OS=Homo sapiens OX=9606 GN=FASTKD2 PE=1 SV=1	13	31.264	22	7	54.99	7	0.54	0.444	0.534	0.158	0.227341	0.175016	0.433167	0.00273555	0.695587	0.527723	0.896827	0.0204581	237523	711465	1.05696e+06	482905	906664	621912	516304	999382	911136	167138	114423	373354	2.30569e+06	2.96554e+06	2.60796e+06
FALSE	High	Master Protein	CDK5	Q00535	Cyclin-dependent-like kinase 5 OS=Homo sapiens OX=9606 GN=CDK5 PE=1 SV=3	36	31.25	45	7	122.62	8	0.553	0.42	0.521	0.3	0.0860857	0.123161	0.116996	0.00860413	0.379162	0.415833	0.399735	0.0468223	328560	878622	904768	660903	1.89607e+06	478191	806787	861371	723482	383187	403560	318491	2.46078e+06	6.06186e+06	2.84195e+06
FALSE	High	Master Protein	MAP7D3	Q8IWC1	MAP7 domain-containing protein 3 OS=Homo sapiens OX=9606 GN=MAP7D3 PE=1 SV=2	12	31.186	38	9	84.7	9	1.157	1.613	1.053	1.657	0.754625	0.595117	0.934608	0.345082	1	1	1	0.662951	919570	1.53376e+06	1.03901e+06	1.57249e+06	2.42179e+06	982383	429789	1.07891e+06	3.06879e+06	1.31264e+06	1.44141e+06	1.4765e+06	1.72453e+06	2.8443e+06	755714
FALSE	High	Master Protein	TBC1D5	Q92609	TBC1 domain family member 5 OS=Homo sapiens OX=9606 GN=TBC1D5 PE=1 SV=1	12	31.142	42	7	113.18	7	0.418	0.442	0.239	0.324	0.364886	0.109087	0.104567	0.0509019	0.913338	0.384829	0.371462	0.170739	397182	973831	548466	288997	832619	648587	910799	343042	420227	358922	207629	526542	2.64827e+06	3.3873e+06	1.83166e+06
FALSE	High	Master Protein	DCAF7	P61962	DDB1- and CUL4-associated factor 7 OS=Homo sapiens OX=9606 GN=DCAF7 PE=1 SV=1	23	31.077	43	7	108.76	7	0.81	1.074	1.262	1.268	0.780705	0.994084	0.660389	0.614226	1	1	1	0.968578	627076	1.7682e+06	1.50213e+06	1.32547e+06	2.95201e+06	2.22475e+06	1.744e+06	2.55581e+06	3.28022e+06	1.99866e+06	1.66962e+06	2.27595e+06	2.12498e+06	4.78808e+06	3.57363e+06
FALSE	High	Master Protein	BTF3	P20290	Transcription factor BTF3 OS=Homo sapiens OX=9606 GN=BTF3 PE=1 SV=1	35	31.053	24	3	91.54	3	0.446	1.149	0.53	1.496	0.523418	0.481228	0.951334	0.273902	1	0.967362	1	0.561236	222536	290106	289175	757703	1.00011e+06	778632	312358	338903	613738	509739	816901	895499	354407	1.82183e+06	1.16233e+06
FALSE	High	Master Protein	STK39	Q9UEW8	STE20/SPS1-related proline-alanine-rich protein kinase OS=Homo sapiens OX=9606 GN=STK39 PE=1 SV=3	20	30.956	17	6	63.31	6	0.601	0.496	0.258	0.165	0.0712063	0.0678435	0.000425667	6.45134e-05	0.341861	0.282849	0.0078104	0.00185067	263207	632501	503303		615792	440732	121184	236363	333278	125275	78164.4	133375	1.50812e+06	2.85763e+06	1.57351e+06
FALSE	High	Master Protein	RPS17; RPS17L	P08708	40S ribosomal protein S17 OS=Homo sapiens OX=9606 GN=RPS17 PE=1 SV=2	40	30.911	37	3	140.15	3	1.416	1.461	1.074	1.051	0.221659	0.151201	0.992439	0.999912	0.683647	0.475547	1	1	1.56558e+06	2.14313e+06	1.43041e+06	1.64901e+06	2.68297e+06	2.19789e+06	1.34576e+06	1.53093e+06	1.33985e+06	1.20579e+06	1.16734e+06	1.18569e+06	2.39957e+06	2.95393e+06	2.8712e+06
FALSE	High	Master Protein	HAUS5	O94927	HAUS augmin-like complex subunit 5 OS=Homo sapiens OX=9606 GN=HAUS5 PE=1 SV=2	14	30.911	27	7	77.13	7	0.586	2.251	1.413	0.463	0.999946	0.719584	0.893228	0.9401	1	1	1	1	3.44972e+06	222478	730488	1.08151e+06	3.98175e+06	3.13797e+06	1.76982e+06	1.92561e+06	1.73194e+06	419032	579514	558476	896353	3.22077e+06	2.43039e+06
FALSE	High	Master Protein	YWHAZ	P63104	14-3-3 protein zeta/delta OS=Homo sapiens OX=9606 GN=YWHAZ PE=1 SV=1	29	30.84	68	3	185.08	6
FALSE	High	Master Protein	PJA1	Q8NG27	E3 ubiquitin-protein ligase Praja-1 OS=Homo sapiens OX=9606 GN=PJA1 PE=1 SV=2	15	30.776	34	5	105.06	6	3.715	2.836	2.188	2.056										406422	563872	672004	293178	398361	239302	329126		62943	461900	250078		324608
FALSE	High	Master Protein	CDC45	O75419	Cell division control protein 45 homolog OS=Homo sapiens OX=9606 GN=CDC45 PE=1 SV=1	14	30.713	44	6	143.4	6	0.715	0.58	1	0.582	0.997298	0.736146	0.997636	0.639839	1	1	1	0.99426	989090	1.9788e+06	1.28728e+06	1.08442e+06	2.3519e+06	718649	1.83345e+06	1.96516e+06	2.11463e+06	394333	1.63666e+06	1.01382e+06	3.30944e+06	4.69256e+06	2.25396e+06
FALSE	High	Master Protein	SF1	Q15637	Splicing factor 1 OS=Homo sapiens OX=9606 GN=SF1 PE=1 SV=4	13	30.656	31	6	81.04	6	0.911	1.035	1.126	1.435	0.981211	0.870658	0.675669	0.575524	1	1	1	0.928763	128117	434685	394306	465251	347216	568974	459082	532042	707010	524714	611434	376651	1.17519e+06	1.11726e+06	57486.9
FALSE	High	Master Protein	HDAC1	Q13547	Histone deacetylase 1 OS=Homo sapiens OX=9606 GN=HDAC1 PE=1 SV=1	15	30.646	26	2	44.01	6	1.464	1.435	1.241	0.975	0.45216	0.495459	0.81403		1	0.984925	1		267465		456564		423999	512841	356850	351375	363818	213495			450854	707684
FALSE	High	Master Protein	ST13	P50502	Hsc70-interacting protein OS=Homo sapiens OX=9606 GN=ST13 PE=1 SV=2	31	30.618	39	8	106.79	8	0.155	1.015	0.351	1.516	0.000535083	0.997753	0.0244249	0.383693	0.0103313	1	0.141594	0.707137	536853	1.15359e+06	325329	4.31199e+06	7.38018e+06	3.52163e+06	1.46511e+06	1.56878e+06	1.37326e+06	6.56417e+06	4.59162e+06	5.99539e+06	8.58863e+06	1.0555e+07	5.21357e+06
FALSE	High	Master Protein	LONP1	P36776	Lon protease homolog, mitochondrial OS=Homo sapiens OX=9606 GN=LONP1 PE=1 SV=2	12	30.461	33	8	79.16	8	0.558	0.366	0.95	0.436	0.290402	0.0966494	0.971481	0.0827058	0.802761	0.357585	1	0.242688	602488	1.03851e+06	358162	447933	654957	642478	671291	1.49791e+06	1.6447e+06	698183	472963	219001	2.34144e+06	2.95293e+06	2.79317e+06
FALSE	High	Master Protein	NSDHL	Q15738	Sterol-4-alpha-carboxylate 3-dehydrogenase, decarboxylating OS=Homo sapiens OX=9606 GN=NSDHL PE=1 SV=2	24	30.352	28	6	86.22	6	0.516	0.391	0.8	0.242	0.615983		0.999988	0.156852	1		1	0.386996	621670	234506	502250			425227	829102	691469	1.05879e+06	118153		384696	1.79088e+06	1.24645e+06	1.88715e+06
FALSE	High	Master Protein	BCKDHA	P12694	2-oxoisovalerate dehydrogenase subunit alpha, mitochondrial OS=Homo sapiens OX=9606 GN=BCKDHA PE=1 SV=2	18	30.344	28	7	71.37	7	0.647	0.534	0.773	0.404	0.884432	0.192791	0.913257	0.0307748	1	0.558272	1	0.116435	410952	634483	1.2597e+06	548695	669236	557604	923221	611045	981226	241747	410200	365520	1.30662e+06	2.79612e+06	1.75483e+06
FALSE	High	Master Protein	KIF1B	O60333	Kinesin-like protein KIF1B OS=Homo sapiens OX=9606 GN=KIF1B PE=1 SV=5	6	30.303	21	8	54.61	8	1.506	1.177	2.393	0.997	0.779908	0.998422	0.0829828	0.999805	1	1	0.313735	1	897090	996886	838816	564956	1.42325e+06		1.43221e+06	2.06482e+06	2.04926e+06	289414	534261	1.21457e+06	1.448e+06	1.61993e+06	1.18365e+06
FALSE	High	Master Protein	PALD1	Q9ULE6	Paladin OS=Homo sapiens OX=9606 GN=PALD1 PE=1 SV=3	13	30.218	21	8	62.4	8	1.085	1.204	2.23	2.111	0.997364	0.966992	0.419738	0.301716	1	1	0.880876	0.603164	239596	478997	387861	447220	825335	323596	760340	521178	1.1166e+06	637781	926762	509419	225330	1.98916e+06	671868
FALSE	High	Master Protein	SCAMP3	O14828	Secretory carrier-associated membrane protein 3 OS=Homo sapiens OX=9606 GN=SCAMP3 PE=1 SV=3	19	30.216	22	4	79.25	4	0.852	0.916	0.622	0.779	0.866159	0.905008	0.980684	0.939932	1	1	1	1	525121	642288	569119	686498	924488	484477	425104	810289	504341	394158	475322	600864	1.31909e+06	2.02789e+06	198322
FALSE	High	Master Protein	SIRT1	Q96EB6	NAD-dependent protein deacetylase sirtuin-1 OS=Homo sapiens OX=9606 GN=SIRT1 PE=1 SV=2	15	30.204	36	6	113.46	6	2.336	2.112	1.68	2.27	0.122718	0.429914	0.501616	0.24975	0.46715	0.89999	0.993298	0.529823	867424	511917	517409	761230		333990	542441	406449	459621	709591	283320	486592	470706	494982
FALSE	High	Master Protein	SUGT1	Q9Y2Z0	Protein SGT1 homolog OS=Homo sapiens OX=9606 GN=SUGT1 PE=1 SV=3	27	30.107	33	8	76.41	8	0.706	2.282	1.352	2.37	0.0460674	0.000213377	0.172317	0.000114372	0.256965	0.00499346	0.506071	0.00264847	385844	401561	513103	1.87481e+06	2.07111e+06	1.4313e+06	945213	837324	1.18547e+06	1.50765e+06	1.3008e+06	1.45843e+06	1.40984e+06	1.66549e+06	1.07307e+06
FALSE	High	Master Protein	TIMMDC1	Q9NPL8	Complex I assembly factor TIMMDC1, mitochondrial OS=Homo sapiens OX=9606 GN=TIMMDC1 PE=1 SV=2	40	30.08	32	7	106.42	7	0.711	0.319	0.893	0.15	0.357769	0.0380012	0.428778	0.0163053	0.908544	0.190199	0.890505	0.072209	1.32595e+06	531415	993582	463414	764279	256130	602172	1.40505e+06	1.69706e+06	182631		198076	2.50973e+06	3.60943e+06	1.97708e+07
FALSE	High	Master Protein	HSD17B12	Q53GQ0	Very-long-chain 3-oxoacyl-CoA reductase OS=Homo sapiens OX=9606 GN=HSD17B12 PE=1 SV=2	33	29.96	51	7	163.96	7	0.598	0.475	0.415	0.257	0.210029	0.208899	0.0353729	0.00633853	0.661265	0.584323	0.184071	0.0383102	1.2715e+06	2.03823e+06	1.94782e+06	1.60332e+06	3.50962e+06	1.6415e+06	1.11248e+06	1.47202e+06	2.20295e+06	650258	1.56457e+06	806886	6.08524e+06	6.68163e+06	6.09873e+06
FALSE	High	Master Protein	ATP2C1	P98194	Calcium-transporting ATPase type 2C member 1 OS=Homo sapiens OX=9606 GN=ATP2C1 PE=1 SV=3	8	29.859	31	5	89.56	5	0.241	0.545	1.162	0.442	0.070501	0.505421	0.996024	0.092568	0.339319	0.994701	1	0.263189	85441	183592	408606	266932	737238	441032	375339	1.06491e+06	1.14475e+06	74115.8	279582	309841	1.01273e+06	1.87097e+06	2.50229e+06
FALSE	High	Master Protein	RFC2	P35250	Replication factor C subunit 2 OS=Homo sapiens OX=9606 GN=RFC2 PE=1 SV=3	27	29.841	30	7	86.93	7	1.182	0.879	1.25	0.329	0.998016	0.76674	0.999396	0.0132533	1	1	1	0.0628958	1.05594e+06	1.00517e+06	1.66193e+06	962083	1.46791e+06	829735	1.2557e+06	1.12786e+06	1.87669e+06	292850	289927	747014	1.85511e+06	2.7208e+06	2.85176e+06
FALSE	High	Master Protein	ERP44	Q9BS26	Endoplasmic reticulum resident protein 44 OS=Homo sapiens OX=9606 GN=ERP44 PE=1 SV=1	21	29.841	35	6	100.88	6	0.213	0.669	0.125	0.691	0.0109506	0.52844	0.00373887	0.821588	0.0869739	1	0.0356083	1	341336	254984	323931	1.05946e+06	1.5524e+06	655100	88509.5		528934	889245	1.37029e+06	678242	2.80199e+06	4.22713e+06	2.80764e+06
FALSE	High	Master Protein	XPO6	Q96QU8	Exportin-6 OS=Homo sapiens OX=9606 GN=XPO6 PE=1 SV=1	8	29.808	52	8	137.36	8	0.666	0.5	0.563	0.55	0.235295	0.0127059	0.141958	0.107627	0.709573	0.0949093	0.447818	0.295936	1.00068e+06	2.10598e+06	1.78104e+06	1.38825e+06	2.0915e+06	714784	1.43581e+06	1.43105e+06	2.33305e+06	1.24253e+06	1.35206e+06	1.24964e+06	5.04774e+06	6.90096e+06	4.41029e+06
FALSE	High	Master Protein	TRRAP	Q9Y4A5	Transformation/transcription domain-associated protein OS=Homo sapiens OX=9606 GN=TRRAP PE=1 SV=3	4	29.794	23	10	60.1	10	0.998	0.584	2.169	1.43	0.999427	0.748931	0.815763	0.598583	1	1	1	0.951532	238263	161026	265659	161437	181665	211047	581886	149901	784928	477370	299814	368172	596422	435739	500095
FALSE	High	Master Protein	LARS2	Q15031	Probable leucine--tRNA ligase, mitochondrial OS=Homo sapiens OX=9606 GN=LARS2 PE=1 SV=2	11	29.653	33	9	71.02	9	0.534	0.508	0.731	0.618	0.360375	0.180228	0.616523	0.168365	0.912032	0.536775	1	0.407041	699699	1.07749e+06	2.10093e+06	890153	1.37375e+06	1.60566e+06	1.33907e+06	1.12428e+06	2.43743e+06	1.00259e+06	1.06954e+06	752175	3.53293e+06	4.35994e+06	4.54326e+06
FALSE	High	Master Protein	SEC61A1	P61619	Protein transport protein Sec61 subunit alpha isoform 1 OS=Homo sapiens OX=9606 GN=SEC61A1 PE=1 SV=2	21	29.625	23	6	69.43	6	0.53	0.557	0.606	0.449	0.0359738	0.0693387	0.0348973	0.00696458	0.214952	0.286658	0.18367	0.0408961	1.01841e+06	1.57643e+06	2.00931e+06	1.50621e+06	2.84431e+06	1.76145e+06	994156	1.87546e+06	2.72001e+06	886832	1.24216e+06	1.23103e+06	5.20769e+06	6.67074e+06	6.95793e+06
FALSE	High	Master Protein		Q8N1F8	Serine/threonine-protein kinase 11-interacting protein OS=Homo sapiens OX=9606 GN=STK11IP PE=1 SV=4	10	29.59	30	8	73.97	8	1.063	0.265	1.241	0.229	0.999985	0.10506	0.997829	0.0680288	1	0.376689	1	0.210079	787734	880376	1.01203e+06	674279	325654	207017	993315	1.22927e+06	1.47572e+06	114429	616294	193738	2.15212e+06	2.21112e+06	1.6436e+06
FALSE	High	Master Protein	LRRC40	Q9H9A6	Leucine-rich repeat-containing protein 40 OS=Homo sapiens OX=9606 GN=LRRC40 PE=1 SV=1	17	29.496	26	7	83.01	7	1.581	3.13	0.943	2.401	0.768622	0.102933	1	0.292027	1	0.373133	1	0.588956	170110	896442	356707	733851	978614	1355722	202842	356458	234354	296473	460953	1.11881e+06	214373	582574	873875
FALSE	High	Master Protein	USO1	O60763	General vesicular transport factor p115 OS=Homo sapiens OX=9606 GN=USO1 PE=1 SV=2	9	29.363	20	6	58.5	6	1.204	0.578	1.256	0.419	0.93911	0.417542	0.999687	0.105823	1	0.888235	1	0.292229	214775	386006	561849	203197		177645	365400	496448	259344		86653.6	155186	547789	814139	573352
FALSE	High	Master Protein	KRT73	Q86Y46	Keratin, type II cytoskeletal 73 OS=Homo sapiens OX=9606 GN=KRT73 PE=1 SV=1	11	29.292	142	1	355.35	7	1.491	3.512	3.685	4.392	0.50257	0.0016308	0.00166265	0.00112942	1	0.0215835	0.0201533	0.0113652	1.70415e+06	1.73089e+06	1.08869e+06	4.03136e+06	4.07912e+06	7935180	2997854	6.74103e+06	5.53385e+06	3.4484e+06	4.12782e+06	4.84005e+06	2.2623e+06	1.88649e+06	2.0754e+06
FALSE	High	Master Protein	CDC42BPA	Q5VT25	Serine/threonine-protein kinase MRCK alpha OS=Homo sapiens OX=9606 GN=CDC42BPA PE=1 SV=1	8	29.287	14	10	31.35	10	2.38	2.463	4.238	2.555									121098	181938	215315	599889	240889	200237		347561	406143	219002	158203	147833	133768
FALSE	High	Master Protein	SURF4	O15260	Surfeit locus protein 4 OS=Homo sapiens OX=9606 GN=SURF4 PE=1 SV=3	22	29.222	56	4	177.27	4	0.387	0.374	0.376	0.345	0.205402	0.130076	0.157223	0.0585568	0.650945	0.430394	0.477155	0.188014	740201	861260	1.05527e+06	877041	1.48583e+06	705831	809569	745217	1.48998e+06	334940	662689	1.08041e+06	4148637	2.61629e+06	5.66414e+06
FALSE	High	Master Protein	RPS27	P42677	40S ribosomal protein S27 OS=Homo sapiens OX=9606 GN=RPS27 PE=1 SV=3	39	29.203	136	2	342.86	4	1.131	1.269	0.662	0.999	0.984428	0.764204	0.42091	0.999121	1	1	0.881994	1	1.56365e+07	2.41846e+07	1.45518e+07	2.15084e+07	29432577	2.1871e+07	17128718	11792667	14452375	13774912	1.61972e+07	1.35005e+07	36408084	42128714	2.82263e+07
FALSE	High	Master Protein	RBL1	P28749	Retinoblastoma-like protein 1 OS=Homo sapiens OX=9606 GN=RBL1 PE=1 SV=3	9	29.181	34	8	90.05	8	5.557	10.245	8.63	9.034	0.000894796	3.51392e-05	6.30058e-05	5.85105e-05	0.0154193	0.00168934	0.00237758	0.00173011	679498	670167	376958	1.12742e+06	1.65426e+06	1.43342e+06	1.05631e+06	1.0818e+06	1.31979e+06	632683	1.23134e+06	1.00327e+06	156017	296338	386689
FALSE	High	Master Protein	USP24	Q9UPU5	Ubiquitin carboxyl-terminal hydrolase 24 OS=Homo sapiens OX=9606 GN=USP24 PE=1 SV=3	4	29.174	12	8	30.23	8	1.183	1.125	1.154	1.281	0.51472	0.62295	0.515021	0.263377	1	1	1	0.54856	545295	1.19123e+06	855530	631958	1.44198e+06	908371	1.01059e+06	770137	1.13456e+06	721739	1.21062e+06	896404	1.32925e+06	2.12722e+06	342836
FALSE	High	Master Protein	BAG5	Q9UL15	BAG family molecular chaperone regulator 5 OS=Homo sapiens OX=9606 GN=BAG5 PE=1 SV=1	18	29.084	18	6	55.89	6	0.194	0.539	0.673	0.685	0.0517003	0.184984	0.649026	0.608007	0.277171	0.543763	1	0.962594	156374	214596	782996	768652	293314	634628	568580	774320	1.08035e+06	686435	614584	504504	3.94874e+06	2.72097e+06	1.67057e+06
FALSE	High	Master Protein	SP1	P08047	Transcription factor Sp1 OS=Homo sapiens OX=9606 GN=SP1 PE=1 SV=3	8	29.084	19	3	103.47	3	0.905	0.01	0.01	0.01	0.373675				0.921063					564968	695398										1.54313e+06	1.74499e+06	1.19306e+06
FALSE	High	Master Protein	EHBP1	Q8NDI1	EH domain-binding protein 1 OS=Homo sapiens OX=9606 GN=EHBP1 PE=1 SV=3	6	29.064	21	5	67.55	5	4.486	14.751	3.841	5.131									51543.4	217341	343389	206605	956812	799080	137193	247087	240784	161390	201324	291930		119042
FALSE	High	Master Protein	MAP3K7	O43318	Mitogen-activated protein kinase kinase kinase 7 OS=Homo sapiens OX=9606 GN=MAP3K7 PE=1 SV=1	13	29.055	19	5	63.15	5	0.738	0.946	0.681	1.407		0.794674		0.433414		1		0.773465		144086		175467	401056	196265		138227		208367	235667		178204	479596	374597
FALSE	High	Master Protein	KIAA0922; TMEM131L	A2VDJ0	Transmembrane protein 131-like OS=Homo sapiens OX=9606 GN=TMEM131L PE=1 SV=2	5	29.034	19	6	60.8	6	1	1.273	1.331	1.848	0.848876	0.126224	0.130642	0.00109906	1	0.422205	0.427486	0.0112962	4.15571e+06	3.75061e+06	3.48538e+06	5.77369e+06	5.96781e+06	5.07736e+06	4.8544e+06	4.79891e+06	6.45851e+06	6.58725e+06	5.18534e+06	6.3827e+06	7.28315e+06	7.97381e+06	6.70701e+06
FALSE	High	Master Protein	TXNDC5	Q8NBS9	Thioredoxin domain-containing protein 5 OS=Homo sapiens OX=9606 GN=TXNDC5 PE=1 SV=2	15	29.023	29	6	65.69	6	0.225	0.367	0.28	0.617	0.00135784	0.018569	0.00351019	0.0577652	0.0198532	0.122219	0.0337518	0.188014	503434	984981	1.47711e+06	1.83828e+06	2.03279e+06	1.70745e+06	1112398	1.18757e+06	1.59308e+06	2.38718e+06	860484	2.48411e+06	7.65654e+06	1.71516e+07	7.78656e+06
FALSE	High	Master Protein	ATF6	P18850	Cyclic AMP-dependent transcription factor ATF-6 alpha OS=Homo sapiens OX=9606 GN=ATF6 PE=1 SV=3	13	28.948	30	7	66.42	7	0.84	1.794	0.606	2.712	0.639237	0.390963	0.473701	0.0913519	1	0.851911	0.962698	0.260889	225307	405212	434185	1.26842e+06	1.0132e+06	920636	251315	303809	639557	1.05234e+06	745448	1.5493e+06	844379	881282	1.76582e+06
FALSE	High	Master Protein	MAP2K2	P36507	Dual specificity mitogen-activated protein kinase kinase 2 OS=Homo sapiens OX=9606 GN=MAP2K2 PE=1 SV=1	21	28.889	24	6	79.82	6	0.684	0.469	0.477	0.319	0.380008	0.075433	0.065622	0.0152682	0.929552	0.3042	0.268569	0.0698475	878032	1.16796e+06	796926	738318	1.15689e+06	752498	562489	788754	1.17363e+06	407840	950841	326119	2.78358e+06	4.46063e+06	2.70745e+06
FALSE	High	Master Protein	CBS; LOC102724560; CBSL	P0DN79	Cystathionine beta-synthase-like protein OS=Homo sapiens OX=9606 GN=CBSL PE=1 SV=1	19	28.652	35	7	107.47	7	0.922	0.484	0.776	0.273	0.999999	0.112754	0.994828	0.00932515	1	0.391762	1	0.0494036	1.4791e+06	1.36141e+06	1.00673e+06	778612	956306	719205	1.36637e+06	1.19091e+06	1.48273e+06	626917	326533	362162	3.34772e+06	2.23839e+06	2.6393e+06
FALSE	High	Master Protein	SAE1	Q9UBE0	SUMO-activating enzyme subunit 1 OS=Homo sapiens OX=9606 GN=SAE1 PE=1 SV=1	23	28.634	28	5	97.84	5	0.755	1.103	0.998	0.864	0.690042	0.999694	0.974371	0.939158	1	1	1	1	325866	620372	560814	378018	1.15309e+06	1607963	339699	810091	1.43422e+06	542566	433436	690211	2.08653e+06	1.60183e+06	1.39621e+06
FALSE	High	Master Protein	PLEC	Q15149	Plectin OS=Homo sapiens OX=9606 GN=PLEC PE=1 SV=3	2	28.633	36	5	78.2	8
FALSE	High	Master Protein	ERAL1	O75616	GTPase Era, mitochondrial OS=Homo sapiens OX=9606 GN=ERAL1 PE=1 SV=2	16	28.609	25	5	71.43	5	0.729	0.57	0.653	0.438	0.437618	0.133715	0.500508	0.002305	1	0.434643	0.992086	0.0180565	1.55045e+06	1.53919e+06	1.73492e+06	1.41072e+06	2.6203e+06	1.25995e+06	1.38965e+06	1.69726e+06	2.98499e+06	481382	886180	1.02569e+06	3.85301e+06	6.14422e+06	4.71467e+06
FALSE	High	Master Protein	NAP1L4	Q99733	Nucleosome assembly protein 1-like 4 OS=Homo sapiens OX=9606 GN=NAP1L4 PE=1 SV=1	18	28.579	41	4	106.27	5	100	100	100	100										316812	182096	668368	1.01117e+06	246724	215975		698564	323820	274236	282912
FALSE	High	Master Protein	RANBP9	Q96S59	Ran-binding protein 9 OS=Homo sapiens OX=9606 GN=RANBP9 PE=1 SV=1	14	28.551	24	6	57.83	7	0.599	0.75	0.364	0.401	0.583604	0.935412	0.019622	0.121458	1	1	0.122849	0.322435		236933	396731	493510	415554		90461.6	205435	246984		216098	152802	918729	1363662	732028
FALSE	High	Master Protein	TRIP11	Q15643	Thyroid receptor-interacting protein 11 OS=Homo sapiens OX=9606 GN=TRIP11 PE=1 SV=3	4	28.5	10	7	26.42	7	100		100	100									77549.5		267796				144134	149123	630606	179852
FALSE	High	Master Protein	USP30	Q70CQ3	Ubiquitin carboxyl-terminal hydrolase 30 OS=Homo sapiens OX=9606 GN=USP30 PE=1 SV=1	20	28.498	13	6	26.33	6	3.748	0.613	4.476	1.795	0.0738244	0.964931	0.0446864	0.996848	0.350077	1	0.214442	1	997644	1.82662e+06	1.44421e+06	172021	676576	263904	1.64421e+06	2960580	1.34232e+06	624212	119285	669408	708480	1.2066e+06	472293
FALSE	High	Master Protein	AAR2	Q9Y312	Protein AAR2 homolog OS=Homo sapiens OX=9606 GN=AAR2 PE=1 SV=2	21	28.468	17	5	52.29	5	1.177	0.851	0.01	0.83	0.96361	1			1	1			106972	284137	130092	89346.2	392197	105074					78076.7		203203	698465	142131
FALSE	High	Master Protein	DHRS7B	Q6IAN0	Dehydrogenase/reductase SDR family member 7B OS=Homo sapiens OX=9606 GN=DHRS7B PE=1 SV=2	25	28.444	29	6	91.65	6	0.779	0.57	0.611	0.31	0.996201	0.875089	0.982873	0.0558747	1	1	1	0.182638	329016	452696	956339	327696	790055	309268	308239	718048	459226	179297	141963	165699	1.01646e+06	827134	1.23064e+06
FALSE	High	Master Protein	COMT	P21964	Catechol O-methyltransferase OS=Homo sapiens OX=9606 GN=COMT PE=1 SV=2	39	28.424	24	6	74.55	6	0.711	0.664	0.599	0.28	0.67295	0.906276	0.366775	0.0581783	1	1	0.815394	0.188014	642957	1.60617e+06	1.73288e+06	1.32546e+06	2482755	1.59564e+06	538974	1.72956e+06	1.75073e+06	507898	902419	512516	2.4447e+06	5.55275e+06	4.82425e+06
FALSE	High	Master Protein	WDR75	Q8IWA0	WD repeat-containing protein 75 OS=Homo sapiens OX=9606 GN=WDR75 PE=1 SV=1	13	28.419	25	8	58	8	0.986	0.876	0.819	0.562	0.994242	0.999686	0.918539	0.244518	1	1	1	0.522182	1.2492e+06	2.5874e+06	1.67964e+06	1.55074e+06	2.87361e+06	1.41329e+06	1.87784e+06	924654	1.89792e+06	522266	1.09176e+06	925978	2.24199e+06	4.3986e+06	4.04125e+06
FALSE	High	Master Protein	KPNA1	P52294	Importin subunit alpha-5 OS=Homo sapiens OX=9606 GN=KPNA1 PE=1 SV=3	16	28.397	25	6	76.03	6	0.382	0.718	0.493	0.935	0.000336082	0.274684	0.00271307	0.996723	0.00712789	0.678794	0.0271307	1	737083	1.47805e+06	1.11254e+06	2.6288e+06	2.94036e+06	1.9991e+06	1.3676e+06	1.7533e+06	1.55803e+06	2.30118e+06	2.0395e+06	2.95407e+06	5.35477e+06	7.97978e+06	4.78232e+06
FALSE	High	Master Protein	RBBP4	Q09028	Histone-binding protein RBBP4 OS=Homo sapiens OX=9606 GN=RBBP4 PE=1 SV=3	18	28.375	38	3	95.41	7	2.341	2.838	1.781	2.106	0.00444296	0.00472919	0.140685	0.0226324	0.0451311	0.0463978	0.44663	0.0927494	1.79759e+07	2.58245e+07	3.74176e+07	3.09523e+07	2.93172e+07	3.42635e+07	2.11702e+07	2.04211e+07	1.75097e+07	22777815	15004349	2.13903e+07	2.21734e+07	24665922	1.97235e+07
FALSE	High	Master Protein	CAPRIN1	Q14444	Caprin-1 OS=Homo sapiens OX=9606 GN=CAPRIN1 PE=1 SV=2	20	28.339	15	7	45.73	7	1.139	0.874	1.469	0.843	0.955628	0.963253	0.541433	0.692568	1	1	1	1	936619	1.07963e+06	1.40177e+06	1.01145e+06	1.19349e+06	836202	1.35618e+06	1.55721e+06	2.01436e+06	691559	985729	394126	1.36084e+06	2.50583e+06	2.56139e+06
FALSE	High	Master Protein	POLD3	Q15054	DNA polymerase delta subunit 3 OS=Homo sapiens OX=9606 GN=POLD3 PE=1 SV=2	13	27.945	45	5	131.49	5	0.806	0.751	0.952	0.574	0.87735	0.248428	0.95098	0.0342215	1	0.649022	1	0.126976	1.22573e+06	2.02061e+06	1.44553e+06	1400390	2.29546e+06	1.04003e+06	1.39309e+06	1.86661e+06	2.47084e+06	616512	1.15776e+06	997206	3.30056e+06	5.47932e+06	3.24166e+06
FALSE	High	Master Protein	PRDX3	P30048	Thioredoxin-dependent peroxide reductase, mitochondrial OS=Homo sapiens OX=9606 GN=PRDX3 PE=1 SV=3	28	27.876	65	6	196.12	6	0.955	0.823	0.849	0.706	0.820271	0.860079	0.79116	0.083981	1	1	1	0.244934	5.24372e+06	4.45728e+06	5.95516e+06	6.49181e+06	7.11293e+06	5.73598e+06	5.05101e+06	5.44114e+06	7.85579e+06	4.11117e+06	2.8382e+06	4.25753e+06	1.14675e+07	1.31263e+07	1.43951e+07
FALSE	High	Master Protein	ADD1	P35611	Alpha-adducin OS=Homo sapiens OX=9606 GN=ADD1 PE=1 SV=2	14	27.837	38	7	95.57	8	1.239	1.417	1.266	1.756	0.229701	0.165137	0.214167	0.00271355	0.700353	0.507242	0.581405	0.0203728	928744	1.15578e+06	1.18604e+06	994138	1.76972e+06	1.44774e+06	1.39582e+06	966811	1.52831e+06	1.52526e+06	1.314e+06	1.50792e+06	1.63217e+06	1.89526e+06	1.75704e+06
FALSE	High	Master Protein	PIGK	Q92643	GPI-anchor transamidase OS=Homo sapiens OX=9606 GN=PIGK PE=1 SV=2	18	27.83	32	5	114.61	5	0.379	1.175	0.431	1.561	0.209084	0.924364	0.162148	0.13975	0.660446	1	0.482151	0.354156	313882	752313	323148	1438667	851283	1.28423e+06	402174	449406	585934	1.471e+06	1247992	1.47801e+06	998014	2.52583e+06	1.83871e+06
FALSE	High	Master Protein	PSMB2	P49721	Proteasome subunit beta type-2 OS=Homo sapiens OX=9606 GN=PSMB2 PE=1 SV=1	37	27.767	47	6	114.62	6	1.453	1.086	1.109	0.847	0.237083	0.99592	1	0.476836	0.709573	1	1	0.819287	2.25632e+06	2.56451e+06	2.76223e+06	1.80119e+06	2.8005e+06	2.45327e+06	2.342e+06	1.41593e+06	2.76349e+06	982590	1.32025e+06	1.59414e+06	3.36939e+06	5.40261e+06	3.1548e+06
FALSE	High	Master Protein	HNRNPL	P14866	Heterogeneous nuclear ribonucleoprotein L OS=Homo sapiens OX=9606 GN=HNRNPL PE=1 SV=2	23	27.746	29	7	69.71	7	1.297	1.163	1.475	1.277	0.933639	0.973396	0.553601	0.981831	1	1	1	1	468385	994366	1.43976e+06	882211	1.06908e+06	1.14556e+06	1.12434e+06	1.14466e+06	1.46352e+06	979631	792858	567510	1.10905e+06	1.88439e+06	1.83965e+06
FALSE	High	Master Protein	TBCE	Q15813	Tubulin-specific chaperone E OS=Homo sapiens OX=9606 GN=TBCE PE=1 SV=1	18	27.728	26	6	80.85	6	0.641	1.248	0.815	2.203	0.300967	0.999847	0.857528	0.355142	0.813066	1	1	0.675825	132851	137597	106025	265049	385049	189712	136670		262820	183308	403170	435677	578103	527667	308565
FALSE	High	Master Protein	CCDC88A	Q3V6T2	Girdin OS=Homo sapiens OX=9606 GN=CCDC88A PE=1 SV=2	4	27.672	19	6	55.89	6	2.729	1.435	2.062	4.753	0.723782	0.999998	0.928971	0.176943	1	1	1	0.421641	434302	542545	389796	153687	379086	424287	549049	423002	316370	763223	644271	863588	175111	484867	1.71121e+06
FALSE	High	Master Protein	STT3A	P46977	Dolichyl-diphosphooligosaccharide--protein glycosyltransferase subunit STT3A OS=Homo sapiens OX=9606 GN=STT3A PE=1 SV=2	11	27.596	76	8	188.45	8	0.484	0.568	0.652	0.702	0.00180996	0.016517	0.0769337	0.383588	0.0242584	0.112316	0.298051	0.707137	3.09497e+06	5.06367e+06	4.56217e+06	5.56976e+06	7.57144e+06	5.45211e+06	4.89147e+06	7.02628e+06	8.36623e+06	5.59563e+06	5.19288e+06	7.37147e+06	1.87356e+07	1.65555e+07	17728720
FALSE	High	Master Protein	UBAC2	Q8NBM4	Ubiquitin-associated domain-containing protein 2 OS=Homo sapiens OX=9606 GN=UBAC2 PE=1 SV=1	22	27.583	37	5	102.55	5	0.989	0.877	0.826	0.786	0.990014	0.972025	0.901557	0.469155	1	1	1	0.814888	1.02986e+06	463434	848458	1.15916e+06	650678	840483	676014	618722	980833	201818	617394	652608	1.23483e+06	2.21545e+06	2.41609e+06
FALSE	High	Master Protein	TXN	P10599	Thioredoxin OS=Homo sapiens OX=9606 GN=TXN PE=1 SV=3	51	27.47	80	5	226.98	5	0.402	0.4	0.383	0.42	0.00351518	0.000760923	0.00269959	0.00206762	0.0391005	0.0129357	0.0271307	0.0171826	4.13524e+06	5.48119e+06	4.33194e+06	5.04158e+06	7.0352e+06	2.77646e+06	4.4254e+06	4.73844e+06	6.73672e+06	4.29771e+06	4.43067e+06	3.28991e+06	2.22966e+07	3.31188e+07	1.97709e+07
FALSE	High	Master Protein	SAMM50	Q9Y512	Sorting and assembly machinery component 50 homolog OS=Homo sapiens OX=9606 GN=SAMM50 PE=1 SV=3	25	27.453	15	8	42.99	8	1.729	0.639	2.078	1.003	0.0999374	0.903973	0.0465859	0.714639	0.410938	1	0.218713	1	768975	879610	865234	331787	450507		991691	1.19843e+06	1.17645e+06	657914	405045	486024	1.22077e+06	537904	940561
FALSE	High	Master Protein	LDHA	P00338	L-lactate dehydrogenase A chain OS=Homo sapiens OX=9606 GN=LDHA PE=1 SV=2	28	27.44	47	6	123.1	7	1.34	1.713	1.204	1.678	0.276159	0.0146224	0.928815	0.0199427	0.782652	0.104476	1	0.0838727	1.43023e+06	2.06132e+06	2.11956e+06	2.32602e+06	4.28281e+06	2.80216e+06	1.67971e+06	2.09451e+06	1.5219e+06	2.07442e+06	2.52847e+06	2.06579e+06	2.1251e+06	3.7792e+06	2.93268e+06
FALSE	High	Master Protein	SETD2	Q9BYW2	Histone-lysine N-methyltransferase SETD2 OS=Homo sapiens OX=9606 GN=SETD2 PE=1 SV=3	3	27.318	14	5	42.51	5	0.876	0.448	1.352	0.829	0.994548	0.462561	0.868846	0.980235	1	0.945254	1	1		94898.4	165253	60788.5	87975	154218	151015	206069	307284		108842	101115	197635		340349
FALSE	High	Master Protein	ISYNA1	Q9NPH2	Inositol-3-phosphate synthase 1 OS=Homo sapiens OX=9606 GN=ISYNA1 PE=1 SV=1	18	27.238	27	6	77.53	6	0.625	0.662	1.238	0.622	0.590602	0.552532	0.904971	0.46964	1	1	1	0.814888	342300	310527	275201	325522	544483	290946	310421	747431	795947	247093	250245	324633	914920	1.22095e+06	628738
FALSE	High	Master Protein	YY1	P25490	Transcriptional repressor protein YY1 OS=Homo sapiens OX=9606 GN=YY1 PE=1 SV=2	17	27.209	33	6	92.27	6	3.09	2.602	3.233	1.416	0.29891	0.339148	0.0741258	1	0.811188	0.774074	0.291261	1	1.3025e+06	1.53156e+06	913501	979645	2.24558e+06	1.37147e+06	1.44793e+06	2.63917e+06	2.07299e+06	266560	568276	1.05147e+06	867188	2.99867e+06	788085
FALSE	High	Master Protein	YKT6	O15498	Synaptobrevin homolog YKT6 OS=Homo sapiens OX=9606 GN=YKT6 PE=1 SV=1	44	27.179	31	7	70.23	7	0.264	0.68	0.425	0.783	3.93482e-05	0.0205573	0.000361932	0.142425	0.0017661	0.130147	0.00702781	0.35924	424212	772877	506092	1.356e+06	1.87011e+06	1.01861e+06	791433	718400	1.10888e+06	1.33835e+06	1.27933e+06	1.11035e+06	3529558	6.12697e+06	3.49845e+06
FALSE	High	Master Protein	MACF1	Q9UPN3	Microtubule-actin cross-linking factor 1, isoforms 1/2/3/5 OS=Homo sapiens OX=9606 GN=MACF1 PE=1 SV=4	1	27.038	18	7	51.54	7	1.48	0.834	2.587	1.43	0.917978	0.955526	0.162201	0.995918	1	1	0.482151	1	434537	295616	420994	286586	247952	265020	1.05249e+06	530535	1.00095e+06	531053	121015	393842	383562	1.06692e+06	534639
FALSE	High	Master Protein	SARS2	Q9NP81	Serine--tRNA ligase, mitochondrial OS=Homo sapiens OX=9606 GN=SARS2 PE=1 SV=1	16	27.028	26	5	92.91	5	1.308	0.01	0.01	0.899											114974							66779.3			353132	174314	165142
FALSE	High	Master Protein	IQGAP3	Q86VI3	Ras GTPase-activating-like protein IQGAP3 OS=Homo sapiens OX=9606 GN=IQGAP3 PE=1 SV=2	5	26.959	20	6	49.94	7	2.641	1.539	2.599	1.5	0.520661	0.957002	0.386106	0.913692	1	1	0.83845	1	532109	429027	569528	172721	974012	370829	534271	513427	1.09802e+06	450819	235826	312929	1.25692e+06	253843	405204
FALSE	High	Master Protein	USP15	Q9Y4E8	Ubiquitin carboxyl-terminal hydrolase 15 OS=Homo sapiens OX=9606 GN=USP15 PE=1 SV=3	10	26.909	44	6	121.04	7	0.147	1.726	1.994	1.187	0.996888	0.996168	0.995136	0.999935	1	1	1	1	80684	95080	1.62856e+06	1.16182e+06	129927	1.85259e+06	1.2318e+06	1.81136e+06	117965	803845	654482	98817.2	1.19125e+06	2.36965e+06	149735
FALSE	High	Master Protein	CLASP1	Q7Z460	CLIP-associating protein 1 OS=Homo sapiens OX=9606 GN=CLASP1 PE=1 SV=1	7	26.904	27	6	68.24	7	1.035	1.066	1.313	0.424	0.994992	0.903573	0.998694	0.61481	1	1	1	0.968578	395242	646029	459715	69207.9	882626	537086	283766	691253	804540	192803	161907	185149	1.16641e+06	1.16404e+06	489108
FALSE	High	Master Protein	PBXIP1	Q96AQ6	Pre-B-cell leukemia transcription factor-interacting protein 1 OS=Homo sapiens OX=9606 GN=PBXIP1 PE=1 SV=1	10	26.831	30	7	73.42	7	0.629	1.865	0.62	2.908	0.537711	0.345068	0.0745651	0.0353733	1	0.781257	0.292354	0.128727	513593	1.13803e+06	544144	2.67865e+06	2.52779e+06	1.52426e+06	569033	309207	890499	2.2972e+06	2.38345e+06	2.80042e+06	1.59353e+06	3.9765e+06	1.81004e+06
FALSE	High	Master Protein	PEX5	P50542	Peroxisomal targeting signal 1 receptor OS=Homo sapiens OX=9606 GN=PEX5 PE=1 SV=3	10	26.749	27	4	88.93	4	100	100	100	100									117215		26186.6	28492.1		40012		308823		70282.4
FALSE	High	Master Protein	RINT1	Q6NUQ1	RAD50-interacting protein 1 OS=Homo sapiens OX=9606 GN=RINT1 PE=1 SV=1	13	26.746	32	6	98.82	6	0.614	0.974	0.972	0.926	0.4871	0.98255	0.999994	0.99942	1	1	1	1	1.0247e+06	243234	906815	1.08214e+06	8.21435e+06	1.60825e+06	2555550	1.19827e+06	1.9522e+06	861092	1.56517e+06		3.22884e+06	3.81581e+06	2.73502e+06
FALSE	High	Master Protein	DDX21	Q9NR30	Nucleolar RNA helicase 2 OS=Homo sapiens OX=9606 GN=DDX21 PE=1 SV=5	13	26.74	32	7	72.45	9	1.039	0.853	1.506	1.087	0.917526	1	0.266478	0.998843	1	1	0.674627	1	739703	660056	1.28124e+06	933070	735129	800652	1.43968e+06	1.3815e+06	1.59e+06	959451	776953	403075	1.61203e+06	1.21258e+06	1.57815e+06
FALSE	High	Master Protein	PRSS1	P07477	Trypsin-1 OS=Homo sapiens OX=9606 GN=PRSS1 PE=1 SV=1	11	26.723	418	2	1838.31	2	2.773	2.379	2.195	2.961	0.00220066	0.0186804	0.0152266	0.00139832	0.0270527	0.122219	0.103936	0.0130668	1.10298e+09	1.03967e+09	1.0963e+09	9.77346e+08	9.22312e+08	1.19915e+09	8.27376e+08	1.05337e+09	1.15205e+09	1.17258e+09	8.79003e+08	1.13273e+09	6.22266e+08	1.02074e+09	1.21173e+09
FALSE	High	Master Protein	ABCF3	Q9NUQ8	ATP-binding cassette sub-family F member 3 OS=Homo sapiens OX=9606 GN=ABCF3 PE=1 SV=2	11	26.721	22	6	58.74	6	0.878	0.863	1.029	0.606	0.94151	0.725792	0.998234	0.592242	1	1	1	0.943855	901080	630218	169055	612995	837678	161298	670156	778635	574737	173486	352169	404953	1.03513e+06	1.76426e+06	1.588e+06
FALSE	High	Master Protein	LAMC1	P11047	Laminin subunit gamma-1 OS=Homo sapiens OX=9606 GN=LAMC1 PE=1 SV=3	4	26.713	9	5	27.09	5	1.775	5.213	3.211	7.702									93457.3	83720.7	137478	406107	455589	286781	190213	291013	270943	741501	407192	378598		160406
FALSE	High	Master Protein	TFCP2	Q12800	Alpha-globin transcription factor CP2 OS=Homo sapiens OX=9606 GN=TFCP2 PE=1 SV=2	12	26.698	35	3	116.32	4	1.632	0.843	1.975	0.336	0.856582	0.991434	0.637744	0.319213	1	1	1	0.624773	659152	1.24577e+06	1.4917e+06	554354	861747	908937	1.43273e+06	1.56646e+06	1.4151e+06	840827	207414	166841	1.83008e+06	1.57046e+06	1.36472e+06
FALSE	High	Master Protein	COPB2	P35606	Coatomer subunit beta' OS=Homo sapiens OX=9606 GN=COPB2 PE=1 SV=2	10	26.67	21	8	47.41	8	1.728	1.638	2.799	4.043	0.113548	0.19791	0.0112287	0.00446801	0.445272	0.568092	0.0844262	0.0292092	510101	704235	948985	596875	978888	709884	1.03471e+06	938212	2.87013e+06	1.32431e+06	1.24365e+06	1.64025e+06	712949	264866	899977
FALSE	High	Master Protein	SARS	P49591	Serine--tRNA ligase, cytoplasmic OS=Homo sapiens OX=9606 GN=SARS1 PE=1 SV=3	21	26.657	42	9	92.01	9	0.424	0.732	1.059	1.061	0.281839	0.652889	0.999277	0.994647	0.792015	1	1	1	854763	2.42444e+06	712116	1.92319e+06	2.44667e+06	1.1563e+06	2.58523e+06	1.56518e+06	3.42229e+06	2.13374e+06	1.13128e+06	2.43909e+06	4.3692e+06	6.27278e+06	3.94553e+06
FALSE	High	Master Protein	DNAJA2	O60884	DnaJ homolog subfamily A member 2 OS=Homo sapiens OX=9606 GN=DNAJA2 PE=1 SV=1	29	26.654	33	8	88.29	8	1.179	3.287	2.044	2.638	0.946197	0.000227397	0.00468449	0.00115442	1	0.00509577	0.0427808	0.0114963	880596	871687	608567	2.40382e+06	3264797	2.41769e+06	1.98732e+06	1.57135e+06	1.72981e+06	1.56838e+06	1.27028e+06	2.16623e+06	1.48253e+06	1.68645e+06	1.32236e+06
FALSE	High	Master Protein	RPL10	P27635	60S ribosomal protein L10 OS=Homo sapiens OX=9606 GN=RPL10 PE=1 SV=4	32	26.637	52	5	170.09	5	1.022	1.117	1.085	1.128	0.862795	0.64841	0.742444	0.809051	1	1	1	1	2.45354e+06	3.65696e+06	2.39124e+06	3.28756e+06	5.40049e+06	2.76005e+06	2.9315e+06	3.07517e+06	4.30957e+06	2.91671e+06	2.71994e+06	2.2479e+06	5.20901e+06	4.39707e+06	5.64338e+06
FALSE	High	Master Protein	RPS20	P60866	40S ribosomal protein S20 OS=Homo sapiens OX=9606 GN=RPS20 PE=1 SV=1	32	26.619	85	4	215.13	4	1.277	1.093	0.985	0.894	0.581559	0.988561	0.989459	0.708784	1	1	1	1	1.06566e+07	1.31884e+07	1.18701e+07	1.11542e+07	1.84262e+07	10212019	1.36595e+07	1.05651e+07	1.25577e+07	8.20269e+06	6.78699e+06	8.49638e+06	2.10537e+07	25367442	1.80918e+07
FALSE	High	Master Protein	MKI67	P46013	Proliferation marker protein Ki-67 OS=Homo sapiens OX=9606 GN=MKI67 PE=1 SV=2	4	26.572	37	8	91.57	8	2.074	2.687	1.457	3.073	0.301214	0.297847	0.462166	0.0758493	0.813066	0.718037	0.94706	0.229578	1.68319e+06	1.42197e+06	1.90201e+06	3.04837e+06	1.00804e+06	2.75355e+06	1.2742e+06	2.80903e+06	1.18492e+06	2.38092e+06	2.53651e+06	2.50758e+06	2.26564e+06	489930	1.72323e+06
FALSE	High	Master Protein	SCYL2	Q6P3W7	SCY1-like protein 2 OS=Homo sapiens OX=9606 GN=SCYL2 PE=1 SV=1	9	26.517	19	6	57.13	6	0.615	0.921	0.673	1.487	0.490341	0.978321		0.692091	1	1		1	57095.6	78934.8	47002.2	104830	199787	78326.6	70277.2			111835	425595	157474	458311	282652	139854
FALSE	High	Master Protein	WDR26	Q9H7D7	WD repeat-containing protein 26 OS=Homo sapiens OX=9606 GN=WDR26 PE=1 SV=3	11	26.492	29	6	79.81	6	0.491	1.434	1.373	1.972	0.288546	0.994574	0.65372	0.77405	0.80244	1	1	1	234758	323848	211902	841389	1.95045e+06	325752	738931	1.91846e+06	1.03588e+06	940429	487572	1.21817e+06	1.03814e+06	1.972e+06	911709
FALSE	High	Master Protein	PALLD	Q8WX93	Palladin OS=Homo sapiens OX=9606 GN=PALLD PE=1 SV=3	7	26.49	18	7	47.06	8	0.653	1.274	1.484	3.03	0.778178	0.661501	0.306951	0.00671876	1	1	0.732217	0.0399798	312122	352497	267125	680128	1.62372e+06	383577	969067	832569	805164	1.24658e+06	1.32433e+06	1.56123e+06	944419	1.37069e+06	583804
FALSE	High	Master Protein	PRPSAP1	Q14558	Phosphoribosyl pyrophosphate synthase-associated protein 1 OS=Homo sapiens OX=9606 GN=PRPSAP1 PE=1 SV=2	25	26.418	34	6	88.29	6	0.666	0.657	0.565	0.437	0.443894	0.459865	0.0621615	0.00826282	1	0.940721	0.259536	0.045767	535195	800252	1.06539e+06	780706	1.33754e+06	813515	509004	841904	877739	370427	425314	630042	1.64777e+06	2.96689e+06	2.14755e+06
FALSE	High	Master Protein	QKI	Q96PU8	Protein quaking OS=Homo sapiens OX=9606 GN=QKI PE=1 SV=1	23	26.375	44	6	115.91	6	1.11	0.697	0.553	0.337	0.998991	0.743137	0.080602	0.00860677	1	1	0.30823	0.0468223	1.67103e+06	2.12051e+06	1.02103e+06	1.28676e+06	1.60135e+06	1.74146e+06	935808	1.09759e+06	984391	768120	441596	579702	3.68258e+06	3.4553e+06	3338114
FALSE	High	Master Protein	EXOC1	Q9NV70	Exocyst complex component 1 OS=Homo sapiens OX=9606 GN=EXOC1 PE=1 SV=4	11	26.321	23	6	70.42	6	0.794	0.893	0.7	0.237	0.998258	0.688464	0.995634	0.134383	1	1	1	0.344379	894302	910902	755606	1.01319e+06	199723	1.32535e+06	1.03937e+06	814585	1.03812e+06	218615	388051	210284	2.00709e+06	2.16617e+06	2.11701e+06
FALSE	High	Master Protein	QARS	P47897	Glutamine--tRNA ligase OS=Homo sapiens OX=9606 GN=QARS1 PE=1 SV=1	12	26.226	18	6	37.15	7	1.435	1.154	2.195	1.03	0.466168	0.998003	0.0508908	0.993449	1	1	0.231964	1	622088	342014	411831	296606	465854	468519	837249	688017	658024	249862	233622	301358	526977	741148	748357
FALSE	High	Master Protein	RBM25	P49756	RNA-binding protein 25 OS=Homo sapiens OX=9606 GN=RBM25 PE=1 SV=3	9	26.206	26	5	66.65	5	1.152	1.582	1.503	1.304	0.974048	0.746479	0.738574	0.990834	1	1	1	1		308248	294016	437752	492147	450496	346734	476507	520829	280939	136149	332110	468722	143184	1.23584e+06
FALSE	High	Master Protein	CLGN	O14967	Calmegin OS=Homo sapiens OX=9606 GN=CLGN PE=1 SV=1	12	26.182	37	4	92.49	6	0.197	0.01	0.246	0.74			0.00416267	0.471082			0.0389034	0.815453	54877.2						79301.8		106578	268040	206975	181235	604751	1.06335e+06	477799
FALSE	High	Master Protein	VAT1	Q99536	Synaptic vesicle membrane protein VAT-1 homolog OS=Homo sapiens OX=9606 GN=VAT1 PE=1 SV=2	31	26.134	28	8	75.91	8	0.996	0.672	0.903	1.126	0.990956	0.933729	0.968558	0.973514	1	1	1	1	881140	1.83246e+06	931280	514119	2.06047e+06	783852	1.20002e+06	1.02995e+06	675883	993193	1.26541e+06	1.08432e+06	1.91987e+06	3.89667e+06	1.30069e+06
FALSE	High	Master Protein	LEMD3	Q9Y2U8	Inner nuclear membrane protein Man1 OS=Homo sapiens OX=9606 GN=LEMD3 PE=1 SV=2	9	26.058	14	5	43.83	5	0.664	0.659	0.64	1.166	0.935797	0.930901	0.99681	0.999501	1	1	1	1	76499.2		279031	107695	336307		145827	472601	160549	142037	237145	325074	439411	484437	504363
FALSE	High	Master Protein	STK24	Q9Y6E0	Serine/threonine-protein kinase 24 OS=Homo sapiens OX=9606 GN=STK24 PE=1 SV=1	15	25.93	43	1	96.66	7
FALSE	High	Master Protein	PRKCD	Q05655	Protein kinase C delta type OS=Homo sapiens OX=9606 GN=PRKCD PE=1 SV=2	11	25.912	34	6	83.85	7	0.871	2.105	1.141	3.549	0.750831	0.0324881	0.598094	0.00201723	1	0.169488	1	0.0169307	584490	1.53704e+06	563995	1.73257e+06	2.74302e+06	1.6364e+06	813916	987477	1.28212e+06	2.16858e+06	3.04084e+06	2.72011e+06	529255	2.19193e+06	1.48831e+06
FALSE	High	Master Protein	NCDN	Q9UBB6	Neurochondrin OS=Homo sapiens OX=9606 GN=NCDN PE=1 SV=1	12	25.884	37	6	110.09	6	0.945	0.848	1.31	1.315	1	0.886716	0.789307	0.544273	1	1	1	0.893551	2.16181e+06	1.51647e+06	1.74199e+06	1.32368e+06	2.19852e+06	2.20733e+06	2.32881e+06	2.63662e+06	2.60567e+06	2.45585e+06	1.71971e+06	2.3438e+06	4.14798e+06	3.91403e+06	3.46224e+06
FALSE	High	Master Protein	HNRNPA3	P51991	Heterogeneous nuclear ribonucleoprotein A3 OS=Homo sapiens OX=9606 GN=HNRNPA3 PE=1 SV=2	15	25.871	17	4	61.96	4	0.659	0.656	0.822	0.595	0.300006	0.381048	0.965308	0.185819	0.812077	0.838645	1	0.436606	205066	212476	301695	250485	294996	365888	412588	329659	358941		163336	240307	659665		706303
FALSE	High	Master Protein	LRCH2	Q5VUJ6	Leucine-rich repeat and calponin homology domain-containing protein 2 OS=Homo sapiens OX=9606 GN=LRCH2 PE=1 SV=2	10	25.805	19	5	52.16	5	0.613	1.636	0.571	0.66	0.399469	0.436816	0.377851	0.303151	0.957733	0.910571	0.830947	0.603164	335324	397018	539068	1.3229e+06	1.48538e+06	953701	673176	327144	500983	360003	468389	283141	988107	1.66581e+06	1.69438e+06
FALSE	High	Master Protein	RPSA	P08865	40S ribosomal protein SA OS=Homo sapiens OX=9606 GN=RPSA PE=1 SV=4	23	25.763	13	4	47.13	4	1.838	1.078	1.994	0.673	0.0157495	0.976097	0.0140441	0.217044	0.116017	1	0.0999581	0.48815	527600	649407	612611	349159	549993		648791	732406	728706	185004	211599	218886	419514	868361	872221
FALSE	High	Master Protein	BCOR	Q6W2J9	BCL-6 corepressor OS=Homo sapiens OX=9606 GN=BCOR PE=1 SV=1	6	25.697	27	7	65.69	7	1.37	1.17	1.028	0.801	0.791897	0.999922	0.964942	1	1	1	1	1	398388	590369	699124	235409	793330	536378	402137	375527	1.13135e+06	273697	547486	317904	774903	1.0275e+06	770730
FALSE	High	Master Protein	HLA-B	P01889	HLA class I histocompatibility antigen, B alpha chain OS=Homo sapiens OX=9606 GN=HLA-B PE=1 SV=3	16	25.576	28	1	87.21	4	0.01	0.01	0.01	1.061																		113759			233439
FALSE	High	Master Protein	AP2B1	P63010	AP-2 complex subunit beta OS=Homo sapiens OX=9606 GN=AP2B1 PE=1 SV=1	9	25.557	31	7	92.07	7	1.21	0.995	1.525	0.891	0.665213	0.999936	0.103392	0.998749	1	1	0.369257	1	803090	1.23428e+06	1.59046e+06	788264	1.69402e+06	1.07912e+06	1.33361e+06	1.61719e+06	2.31115e+06	706651	735919	1.10523e+06	1.54635e+06	2.95684e+06	1.8245e+06
FALSE	High	Master Protein	DPM1	O60762	Dolichol-phosphate mannosyltransferase subunit 1 OS=Homo sapiens OX=9606 GN=DPM1 PE=1 SV=1	31	25.551	42	5	118.22	5	1.054	0.975	0.9	0.777	0.993246	0.97841	0.764532	0.119605	1	1	1	0.318836	1.85871e+06	3.20015e+06	3.46309e+06	2.49505e+06	3.96111e+06	3.60711e+06	2.47876e+06	2.95401e+06	3.31758e+06	1.45244e+06	2.07436e+06	2.17022e+06	5.05837e+06	7.4572e+06	6.41114e+06
FALSE	High	Master Protein	ZFR	Q96KR1	Zinc finger RNA-binding protein OS=Homo sapiens OX=9606 GN=ZFR PE=1 SV=2	6	25.533	23	4	56.01	4	1.157	1.037	0.963	0.904	0.775257	0.92906	0.999991	0.965706	1	1	1	1	831267	1.4939e+06	1.29662e+06	1.31055e+06	1.50878e+06	1.29877e+06	1.08614e+06	1.0067e+06	1.46775e+06	869417	862509	851132	2.36322e+06	2.09136e+06	2.10655e+06
FALSE	High	Master Protein	AASS	Q9UDR5	Alpha-aminoadipic semialdehyde synthase, mitochondrial OS=Homo sapiens OX=9606 GN=AASS PE=1 SV=1	11	25.483	18	7	46.63	7	0.669	0.31	0.678	0.359	0.200296	0.0138385	0.307492	0.0127903	0.637195	0.10097	0.732217	0.0615063	229882	593721	536621	227643	349943	474754	325541	606301	739944	202798	245040	312150	1.47565e+06	1.57385e+06	1.75688e+06
FALSE	High	Master Protein	GDAP1	Q8TB36	Ganglioside-induced differentiation-associated protein 1 OS=Homo sapiens OX=9606 GN=GDAP1 PE=1 SV=3	18	25.477	36	5	127.68	5	5.375	2.92	4.479	3.111	0.00764331	0.0993842	0.0230289	0.0324516	0.0657526	0.364286	0.135894	0.12182	1.27305e+06	1.38175e+06	2.38119e+06	848136	1.10819e+06	1.45566e+06	1.65399e+06	1.36726e+06	1.39039e+06	2.05026e+06	712732	841275	513921	637138	1.21439e+06
FALSE	High	Master Protein	ABCB10	Q9NRK6	ATP-binding cassette sub-family B member 10, mitochondrial OS=Homo sapiens OX=9606 GN=ABCB10 PE=1 SV=2	8	25.441	26	5	66.12	5	0.602	0.78	1.086	0.317	0.664378	0.487693	0.997654	0.0278611	1	0.973469	1	0.107768	440876	319870	312103	452396	569351	235572	663984	615265	440702	99620.7	139979	308176	953878	1.32653e+06	1.18478e+06
FALSE	High	Master Protein	MARC1	Q5VT66	Mitochondrial amidoxime-reducing component 1 OS=Homo sapiens OX=9606 GN=MTARC1 PE=1 SV=1	13	25.431	43	2	162.34	3	3.143	2.923	2.718	2.128									240410	523568	592505	457107	652001	586402	226599	470617	690606	257499	316527	326431			297902
FALSE	High	Master Protein	POLA2	Q14181	DNA polymerase alpha subunit B OS=Homo sapiens OX=9606 GN=POLA2 PE=1 SV=2	18	25.402	32	7	83.2	7	3.335	2.179	3.766	1.11	0.00205476	0.0260798	0.000471155	0.999973	0.026438	0.14994	0.00833902	1	933942	1.09453e+06	825839	546282	1.31987e+06	760335	1.03563e+06	1.28465e+06	1.98732e+06	263722	294933	342401	935635	806339	426249
FALSE	High	Master Protein	RPS15A	P62244	40S ribosomal protein S15a OS=Homo sapiens OX=9606 GN=RPS15A PE=1 SV=2	36	25.326	87	5	228.69	5	1.055	0.969	0.886	0.85	0.97751	0.999997	0.947453	0.426635	1	1	1	0.764919	5.77848e+06	9.6319e+06	9365106	8.58696e+06	1.42611e+07	9.41136e+06	9.03271e+06	8.28372e+06	1.04616e+07	4.89315e+06	7390098	7.14633e+06	1.86751e+07	2.10956e+07	1.63261e+07
FALSE	High	Master Protein	EXOC7	Q9UPT5	Exocyst complex component 7 OS=Homo sapiens OX=9606 GN=EXOC7 PE=1 SV=3	9	25.241	24	5	63.46	5	0.458	4.423	1.973	0.494	0.675058	0.192289	0.764987	0.695833	1	0.557637	1	1	137591	367646		2.36129e+06	3.28135e+06			2.77126e+06	565258	182707	270703	248745	937061		998761
FALSE	High	Master Protein	IKBKB	O14920	Inhibitor of nuclear factor kappa-B kinase subunit beta OS=Homo sapiens OX=9606 GN=IKBKB PE=1 SV=1	8	25.206	21	5	57.51	5
FALSE	High	Master Protein	FAM115A; TCAF1	Q9Y4C2	TRPM8 channel-associated factor 1 OS=Homo sapiens OX=9606 GN=TCAF1 PE=1 SV=3	11	25.18	45	7	122.95	7	1.39	1.444	1.331	1.074	0.269619	0.397118	0.191228	0.8633	0.768632	0.862464	0.537096	1	1.24627e+06	1.80174e+06	2.00831e+06	1.85083e+06	2.67919e+06	1.43664e+06	1.46129e+06	1.79298e+06	3.09122e+06	1.11839e+06	1.36524e+06	1.28171e+06	2.89068e+06	3.18484e+06	1.68888e+06
FALSE	High	Master Protein	TPR	P12270	Nucleoprotein TPR OS=Homo sapiens OX=9606 GN=TPR PE=1 SV=3	5	24.838	12	7	35.22	7	0.745	0.665	3.074	4.999	0.772998	0.57662	0.512339	0.185282	1	1	1	0.435877	305017	235926	236243	265091		194898	730959	1.11522e+06	1.32569e+06	1.33963e+06	532832	2.18924e+06	583233	606732	2.22153e+06
FALSE	High	Master Protein	SHMT2	P34897	Serine hydroxymethyltransferase, mitochondrial OS=Homo sapiens OX=9606 GN=SHMT2 PE=1 SV=3	21	24.807	36	7	90.61	7	2.358	0.939	1.941	0.559	0.0448744	0.949081	0.159681	0.105428	0.253239	1	0.480823	0.292229	1.88297e+06	2.77681e+06	2.73416e+06	1042077	1.48129e+06	1.23649e+06	1.61868e+06	2.77855e+06	2.95787e+06	529288	434881	917398	1.5382e+06	2.89407e+06	3.70107e+06
FALSE	High	Master Protein	NOL9	Q5SY16	Polynucleotide 5'-hydroxyl-kinase NOL9 OS=Homo sapiens OX=9606 GN=NOL9 PE=1 SV=1	9	24.624	21	5	66.85	5	1.641	1.511	2.097	1.973	0.664529	0.97066	0.723201	0.384539	1	1	1	0.707258	476546	594988	705427	478826	764320	582407	357843	836860	983844	522668	579260	753346	581448	890828	1.44831e+06
FALSE	High	Master Protein	CNBP	P62633	Cellular nucleic acid-binding protein OS=Homo sapiens OX=9606 GN=CNBP PE=1 SV=1	33	24.613	15	5	47.06	5	1.164	0.582	1.077	0.794	0.999758	0.456911	0.999646	0.931107	1	0.937595	1	1	504297	803037	367706	568274	418404	213115	525205	767856	596067	262315	451760		810528	1.64547e+06	960776
FALSE	High	Master Protein	STIM1	Q13586	Stromal interaction molecule 1 OS=Homo sapiens OX=9606 GN=STIM1 PE=1 SV=3	12	24.483	13	5	38.45	5	0.01	1.455	0.194	0.394				0.00527081				0.0330103					431844				55746	74703	66539.3		387958	651204	391417
FALSE	High	Master Protein	FUNDC2	Q9BWH2	FUN14 domain-containing protein 2 OS=Homo sapiens OX=9606 GN=FUNDC2 PE=1 SV=2	28	24.474	48	5	135.37	5	2.311	2.547	2.922	2.892	0.00085656	8.89776e-05	7.60474e-05	8.42563e-05	0.0148933	0.00261886	0.00262232	0.00224126	1.8461e+06	2.90229e+06	2.61412e+06	4.27774e+06	3.92464e+06	3.21935e+06	3.75089e+06	3.60978e+06	3.66169e+06	2.76316e+06	2.61914e+06	3.24342e+06	2.07966e+06	3.45952e+06	1.822e+06
FALSE	High	Master Protein	TXLNA	P40222	Alpha-taxilin OS=Homo sapiens OX=9606 GN=TXLNA PE=1 SV=3	14	24.436	20	5	70.93	5	0.388	0.575	0.788	0.665	0.178293	0.464874	0.961762	0.605471	0.587578	0.948998	1	0.960161	496161	199643		645522	497478	551994	702433		845166	330882	485842	618947	1.47794e+06		1.72466e+06
FALSE	High	Master Protein	JUP	P14923	Junction plakoglobin OS=Homo sapiens OX=9606 GN=JUP PE=1 SV=3	12	24.391	34	7	91.35	7	0.606	0.651	2.175	0.816	0.994768	0.979496	0.132818	0.996615	1	1	0.432385	1	932616	467658	549123	733768	746313	658773	1.82623e+06	2.15143e+06	3.37563e+06	1.77366e+06	343073	715407	1.66519e+06	1.19132e+06	1.88954e+06
FALSE	High	Master Protein	GLO1	Q04760	Lactoylglutathione lyase OS=Homo sapiens OX=9606 GN=GLO1 PE=1 SV=4	42	24.371	38	7	92.4	7	0.736	0.729	0.633	0.713	0.487214	0.93671	0.6346	0.877748	1	1	1	1	2.02683e+06	2.97586e+06	1.2372e+06	1.95869e+06	4.83461e+06	2.64828e+06	1.9605e+06	2105982	3.42332e+06	1.8521e+06	2.2926e+06	2.24262e+06	4.19586e+06	8.39127e+06	6.4168e+06
FALSE	High	Master Protein	DNAJB6	O75190	DnaJ homolog subfamily B member 6 OS=Homo sapiens OX=9606 GN=DNAJB6 PE=1 SV=2	22	24.295	16	5	42.58	5	0.74	1.806	1.023	1.773	0.484242	0.335438	0.98377	0.479196	1	0.768273	1	0.820128	515979	794080	822657	1.9165e+06	2.76219e+06	1.59835e+06	691154	1.14077e+06	1.56038e+06	1.52949e+06	757315	2.51425e+06	1.87782e+06	3.19517e+06	1.86528e+06
[truncated: 1,472 more rows]
