# Supplementary material for: RUFY3 and RUFY4 are ARL8 effectors that promote coupling of endolysosomes to dynein-dynactin
Source: Nat Commun. 2022 Mar 21;13:1506. doi: 10.1038/s41467-022-28952-y (PMC8938451; doi:10.1038/s41467-022-28952-y)
Supplement: Supplementary file 7 — Source Data [file 41467_2022_28952_MOESM7_ESM.zip]

Archive with 2 entries (2 files):
- Source_data_finalfinal_UPDATED.xlsx
- __MACOSX/._Source_data_finalfinal_UPDATED.xlsx
