# Supplementary material for: RUFY3 and RUFY4 are ARL8 effectors that promote coupling of endolysosomes to dynein-dynactin
Source: Nat Commun. 2022 Mar 21;13:1506. doi: 10.1038/s41467-022-28952-y (PMC8938451; doi:10.1038/s41467-022-28952-y)
Supplement: Supplementary file 7 — Source Data [file 41467_2022_28952_MOESM7_ESM.zip › Source_data_finalfinal_UPDATED.xlsx]

## Sheet: 1f
# of cells	on mito	not on mito
GFP/8BQ75L	0	101
	0	104
	0	102
GFP/8BT34N	0	100
	0	100
	0	110
RUFY1-GFP/8BQ75L	0	100
	3	109
	1	101
RUFY1-GFP/8BT34N	0	100
	0	100
	0	101
RUFY2-GFP/8BQ75L	0	102
	3	97
	9	91
RUFY2-GFP/8BT34N	0	104
	0	100
	3	99
RUFY3.1-GFP/8BQ75L	99	11
	100	0
	103	7
RUFY3.1-GFP/8BT34N	3	98
	3	103
	3	97
RUFY4-GFP/8BQ75L	43	60
	51	49
	43	58
RUFY4-GFP/8BT34N	0	104
	0	101
	0	100

## Sheet: S1d
# cells	on mito	not on mito
RUFY3.1/8BQ75L	100	4
	100	2
	100	2
RUFY3.1/8BT34N	1	102
	6	94
	11	90
RUFY3.2/8BQ75L	4	99
	9	91
	4	101
RUFY3.2/8BT34N	0	100
	0	119
	0	105

## Sheet: S1f
# cells	on mito	not on mito
GFP/RAB7AQ67L	0	115
	0	103
	0	116
GFP/RAB7AT22N	0	103
	0	121
	0	113
GFP-RILP/RAB7AQ67L	94	13
	87	35
	98	21
	85	19
GFP-RILP/RAB7AT22N	0	113
	0	100
	0	101
RUFY3.1-GFP/RAB7AQ67L	0	103
	0	101
	0	114
RUFY3.1-GFP/RAB7AT22N	0	100
	0	101
	0	103
RUFY4-GFP/RAB7AQ67L	0	102
	0	100
	0	102
RUFY4-GFP/RAB7AT22N	0	101
	0	104
	0	108

## Sheet: 2e
# of cells	onMito	not onMito
GFP	0	100
	0	108
	0	100
	0	104
	0	104
	0	125
RUFY3-GFP	114	0
	99	5
	95	5
	103	3
	98	7
	94	8
∆RUN-GFP	92	9
	106	0
	95	16
∆CC1-GFP	202	18
	102	0
	114	6
∆CC2-GFP	0	100
	0	102
	0	101
∆FYVE-GFP	96	4
	100	0
	109	12
∆CC1∆RUN-GFP	100	16
	86	14
	83	24
∆CC2∆FYVE-GFP	0	100
	0	107
	0	101
FYVE-GFP	0	103
	0	112
	0	107
CC2-GFP	94	24
	110	14
	97	41

## Sheet: 3c
GFP	RUFY3		GFP	RUFY4		GFP	RUFY3		GFP	RUFY4
0.111892	0.586215		-0.018898	0.775474		0.143039	0.583239		0.0524585	0.846137
0.227043	0.588286		-0.0102683	0.856946		0.132058	0.602154		0.138144	0.817354
0.0792869	0.730354		-0.0754871	0.935152		0.124559	0.566103		0.0818147	0.846408
0.10276	0.538946		-0.0776406	0.892232
0.221733	0.643058		0.113719	0.805477
0.145788	0.463873		0.135064	0.840956
0.118321	0.589541		0.0653391	0.932208
-0.0541843	0.66395		0.114192	0.7833
0.235049	0.415422		0.0133292	0.79742
0.171483	0.564659		0.0590415	0.862449
0.275013	0.327725		-0.0014399	0.917897
0.176573	0.495811		-0.01466	0.90233
0.11986	0.568308		0.172283	0.738758
0.121168	0.532542		0.181354	0.85092
0.149958	0.574417		0.13095	0.80053
0.0868754	0.589601		0.179275	0.937804
-0.0285878	0.615452		0.113538	0.887355
-0.0195058	0.732797		0.166202	0.902991
0.156466	0.713524		0.369091	0.920672
0.226839	0.646154		0.136272	0.734224
0.217958	0.529265		0.166953	0.890271
0.141009	0.496794		0.172753	0.741351
0.112626	0.553659		0.333274	0.904108
0.113453	0.724241		0.2466	0.863167
0.0556376	0.696383		0.0770278	0.790605
0.344681	0.721792		0.111116	0.884744
0.286271	0.707113		0.00885287	0.893995
-0.10329	0.577314		0.00836042	0.889115
0.162456	0.62199		0.0445823	0.912871
0.14924	0.531688		0.0605109	0.787978
0.0372208	0.674544		-0.0231889	0.91832
-0.079382	0.525478		0.0187467	0.478185
0.352504	0.570995		0.0393289	0.875956
0.0973656	0.502569		0.218463	0.43581
0.0900552	0.68439		0.109523	0.424379
0.170546	0.563885		0.343738	0.917614
0.186944	0.536855		0.127486	0.871145
0.0615187	0.497422		0.0839078	0.810945
0.0939652	0.664429		-0.0250377	0.814563
0.0658153	0.618611		-0.0259346	0.945682
0.297147	0.661486		0.224769	0.827859
	0.674357		0.0857676	0.933107
	0.640789		0.131688	0.884998
	0.586246		0.0410812	0.88064
	0.465943		0.072425	0.722718
	0.617343		0.120667	0.693853
	0.688818		0.0631416	0.892244
	0.604162			0.925037
	0.62776			0.85721
	0.651507
	0.550972
	0.791089
	0.599049
	0.609561
	0.493326
	0.385854
	0.574141
	0.625694
	0.461353
	0.504656
	0.598423
	0.55356
	0.30383

## Sheet: 3g
RUFY3	∆RUN∆CC1	∆RUN	∆CC1	∆CC2	∆FYVE	∆CC2∆FYVE	CC2	FYVE			RUFY3	∆RUN	∆CC1	∆RUN∆CC1	∆CC2	∆FYVE	∆CC2∆FYVE	CC2	FYVE
14.4655	8.61182	N/A	8.61182	6.36332	4.28698	0.213433	0.143676	0.356074			14.93	N/A	10.42	17.08	6.583	6.507	0.5053	0.4158	0.961
15.8411	20.2944	N/A	10.5433	3.92664	6.96018	0.201543	0.294552	1.08306			14.97	13.59	12.33	16.7	7.163	3.938	0.7995	0.6033	0.4977
12.9627	21.6866	N/A	9.65736	6.47517	3.96218	0.271736	0.499017	1.09278			18.24	15.07	10.58	11.32	6.793	4.376	0.8461	0.6021	1.166
7.78754	18.5601	N/A	8.72061	5.81485	7.16528	0.102819	0.461188	1.94287
19.1705	16.6638	N/A	8.80757	6.08108	7.90854	0.34946	0.329108	0.918439
11.7501	17.5571	N/A	9.41062	5.8364	4.28843	0.807651	0.274499	1.72355
16.949	16.9265	12.9533	6.25819	5.1324	8.90085	0.956065	0.134733	0.966011
14.7888	16.583	13.5311	11.8691	6.83451	3.863	0.462246	0.883371	0.613886
18.5007	16.5732	12.9533	11.3587	4.82574	5.55473	0.303912	0.163145	0.588009
11.7405	19.1039	13.5311	9.63946	10.7622	7.34442	0.774473	0.299661	2.0165
16.0576	9.27357	16.4641	11.7825	5.76766	7.15315	1.97425	0.313719	0.897092
20.9654	7.24601	14.8419	12.3796	9.74906	10.3048	0.243824	0.909953	0.127973
10.6	16.6184	8.99506	19.1416	8.00592	9.58171	0.561515	0.465348	1.69798
17.8776	24.772	12.7599	6.3767	6.64256	3.66771	0.235583	0.649348	0.292635
14.5387	25.6708	13.2082	9.76689	8.69527	6.65817	0.12058	0.774963	0.0988824
12.8824	18.6006	14.1559	10.8831	10.3914	3.52298	0.112054	0.867776	0.260475
15.5109	24.1776	14.9505	12.854	9.42558	3.64867	0.818354	0.861703	0.523092
10.6606	18.7939	11.6463	13.5946	5.8509	4.63335	0.367361	0.265804	0.431714
13.044	22.9692	17.7921	10.4499	10.665	3.49931	0.201207	1.30787	0.343218
16.959	18.1752	15.685	15.846	2.66845	5.78123	0.857263	0.459665	0.985631
15.2011	13.4739	19.8252	11.8025	3.60234	2.61073	2.04561	0.723613	0.361871
11.8114	13.1695	12.7343	10.0953	8.66805	5.31783	2.03124	0.265447	0.561382
16.9904	15.4774	14.1459	10.0192	6.71911	2.21375	1.62745	0.613758	0.501091
12.7522	14.2826	13.3149	20.9542	6.45524	5.15032	0.400537	0.318877	0.348058
16.9438	12.6593	14.3322	9.16441	8.63225	3.63675	0.579673	0.24227	0.667734
21.4179	15.4795	14.3368	10.939	7.04891	3.21662	0.736267	0.505345	0.490744
14.8972	12.2429	10.4063	14.1453	5.11846	4.21457	0.437942	0.485514	1.10043
12.4691	18.6045	13.0345	12.4506	6.86357	4.81225	0.901702	0.753501	1.19847
16.7611	18.387	8.24725	11.9579	3.39574	3.60097	0.648312	0.321153	1.92782
16.3037	14.0815	11.5212	3.84364	4.108	3.21638	0.227361	0.689055	0.637439
18.7069	8.38176	26.8911	7.33424	6.13309	6.24336	0.581943	0.448831	1.33299
22.1532	14.2419	23.3334	10.6102	8.31419	4.2434	0.845456	0.56369	0.559924
22.4666	11.4914	13.7683	9.48315	6.31116	4.30577	1.11522	0.771493	0.330157
19.6295	12.0027	14.4259	7.40041	6.31116	2.68754	0.953843	1.25995	0.414351
12.0293	11.3573	17.0392	10.9924	4.21882	5.54732	0.733056	0.876495	1.20145
21.6005	4.9248	13.164	12.3451	10.9558	4.82044	0.928857	0.194115	1.02722
16.1606	10.7101	10.9583	16.0751	9.98792	4.07313	0.285022	0.317068	2.53113
22.3365	12.0772	27.3626	15.9066	7.9412	7.42946	0.422442	1.078	1.55975
16.5618	12.3279	17.6261	11.4235	8.28115	3.15248	0.617928	0.849694	1.97042
26.1502	9.41157	18.001	10.1622	5.84147	3.65881	0.352615	0.318285	0.545177
19.1628	13.3299	15.553	10.1622	7.15059	2.6426	0.767047	0.172504	1.15389
12.3344	11.0217	16.6883	14.7366	5.70075	4.75927	0.43896	0.976466
18.5342	13.5762	13.9632	10.4184	7.25115	3.32658	3.44148	0.194791
11.501	13.0551	12.9191	7.8745			0.63562
14.3266	11.8299	13.5047				0.571771
		10.9685
		5.79786
		8.47829
		10.8018
		10.1149

## Sheet: 3h
RUFY3	∆RUN	∆CC1	∆RUNCC1	∆CC2	∆FYVE		RUFY3	∆RUN	∆CC1	∆RUNCC1	∆CC2	∆FYVE
45.0577	N/A	80.0876	68.0999	56.4757	92.5289		67.43	N/A	81.81	77.2	48.39	85.33
71.7712	N/A	93.7739	49.0883	14.9794	76.6384		81.67	80.81	82.15	74.4	66.29	87.87
35.8734	N/A	61.9572	66.5449	70.9016	88.7581		82.15	73.3	78.35	78.91	52.92	94.8
82.9314	N/A	79.0652	89.1134	66.1082	80.8197
63.933	N/A	96.8976	92.0626	50.3857	85.8366
93.9761	N/A	94.1287	71.7722	78.3042	81.8644
87.8468	N/A	97.762	91.3861	95.2473	76.5704
40.9966	N/A	88.3852	65.8501	34.657	85.1974
90.4948	N/A	91.8538	93.1483	44.8821	84.3854
69.23	N/A	51.9034	87.6436	80.2955	84.3682
59.6581	N/A	73.8362	65.4888	38.7302	89.0045
86.891	75.2924	86.7612	70.5883	18.7239	77.4201
69.9938	88.8242	52.3426	75.3132	15.0457	91.7569
82.7641	95.1525	92.1084	82.8001	12.6541	99.4489
73.2177	62.7162	86.2591	89.1562	80.3068	87.4022
57.8818	97.8446	94.4023	52.8548	90.0017	91.2493
80.7634	67.5085	82.2624	68.7821	66.0982	92.447
90.4647	84.9762	88.6104	53.9066	87.8337	97.3613
76.8086	98.9953	80.3598	70.3755	82.3328	82.8484
64.5542	83.6557	77.2766	68.6451	27.5777	77.0396
90.8921	62.1262	71.8949	61.331	11.3536	95.9537
97.53	94.3616	92.8621	83.3892	76.3137	69.0319
86.3364	60.6532	92.1656	87.9129	26.5462	90.6001
95.0686	64.4056	95.9344	49.691	41.1203	81.6648
81.5297	58.3803	41.0084	86.6325	82.331	87.7958
74.2134	84.9853	69.7738	87.0576	82.518	90.1122
98.3106	41.9629	83.053	67.944	98.4454	98.7521
98.2304	92.9681	82.7594	89.5935	75.3192	96.3813
74.624	88.9299	88.7866	86.6317	70.9463	100
61.1031	74.2617	91.1492	83.2913	40.2467	96.8747
92.2509	92.1797	81.0078	92.4304	35.0406	97.9974
83.5083	93.705	62.0484	89.9241	44.7101	82.1801
69.1288	97.0605	76.4643	81.867	54.923	100
92.6422	97.6233	94.5794	61.3291	38.5546	92.1018
79.0064	67.7595	95.0093	70.9715	78.9458	98.4276
85.1049	89.7556	60.0799	87.5139	66.7483	94.5199
70.4877	70.1763	45.8736	87.1276	15.2351	96.0454
88.1557	87.4404	76.7088	64.426	35.3021	88.224
67.1029	72.3385	91.0542	79.5219	50.964
77.8856	52.2925	88.4781	60.8916	38.6022
90.6332	85.8273	70.7475	87.6668	87.5417
81.1239	78.1633	85.136	80.5506	45.6886
98.6743	72.9638	76.7036	85.4609	90.3734
84.5414	86.273	92.9537	84.4147
	76.1568		78.6852
	78.2617		78.9427
	62.3574		83.1886
	49.8164
	56.2693
	85.0717
	70.9463
	90.836
	68.1352
	54.5945
	83.7617

## Sheet: S3c,d
Juxtanuclear:					Peripheral:
NT	si05	si06	si08		NT	si05	si06	si08
0.309946	0.723282	0.48674	1.01182		1.91776	1.62987	3.15128	1.25355
1.26239	0.713743	0.523479	0.907464		0.752481	1.62368	2.50504	0.992857
1.12633	0.682761	0.980268	0.677654		0.953389	2.7851	1.5217	2.07115
0.997633	0.809071	1.33234	0.843164		0.920887	2.43916	0.896014	1.79295
1.24368	0.910753	1.02493	0.728959		1.1123	1.29292	1.82067	2.68774
1.07543	0.677705	0.777638	0.903271		1.58459	2.08812	2.45553	2.40146
0.778114	0.531148	0.0781308	0.741223		0.406588	2.99962	4.33621	1.12403
1.23892	0.580605	0.78962	0.98653		0.563205	2.79374	2.19042	1.10097
1.55425	1.2564	1.04493	0.589823		0.191736	1.13842	0.465335	3.98181
0.80495	1.13488	0.935197	0.0405077		1.30998	0.972593	1.13356	3.28079
0.774243	0.628047	0.950781	0.856271		1.30802	2.96619	2.08841	1.45409
1.17383	0.82521	0.886911	0.535455		0.719557	1.12223	2.88136	2.92266
1.34948	0.58259	0.154538	0.881235		0.228336	3.52429	2.71607	1.19225
1.20202	0.476983	1.03846	0.25335		0.222701	2.32314	1.0583	4.08586
1.20655	0.801731	0.38933	0.590754		0.688902	0.611572	3.04827	3.79643
1.33882	0.938374	0.314155	0.22562		0.103411	0.863661	2.45339	4.60765
0.972393	0.918822	0.458474	0.23661		0.897071	2.57978	2.5238	1.858
0.858504	0.667299	0.580767	0.763785		0.893842	2.08436	2.16733	2.2432
0.784603	0.742192	0.937064	1.29358		1.68579	1.94332	2.18784	0.716189
1.13815	0.489752	0.476649	0.924572		0.745569	3.09128	3.50394	1.16218
1.203	0.301861	0.308742	0.821329		1.0004	3.02264	2.95805	1.25654
0.468057	0.00518186	0.42341	0.545641		2.30827	4.49054	3.23803	3.89663
0.730161	0.335118	0.682935	0.477829		1.11513	2.27998	1.99198	2.74445
1.4182	0.867287	1.07338	0.488181		0.180632	1.44909	1.32046	4.36846
0.514387	0.61821	1.05428	0.525779		0.568224	2.01121	1.13907	1.81224
0.894684	0.592001	0.915914	1.10444		1.51188	2.10182	1.65727	1.24641
0.603466	0.790509	0.253321	0.525263		1.22875	2.5656	1.50997	2.40733
0.992669	0.515492	0.586908	0.739401		1.0321	1.8642	1.75734	1.30306
1.2184	0.615941	1.03712	0.936679		0.671994	2.37998	1.99094	0.776856
0.982615	0.871808	0.953226	0.883266		1.22946	2.24495	1.89685	2.14669
0.907156	0.72173	1.08202	0.54964		0.544974	2.42931	1.68438	1.0834
0.784183	0.798806	0.677313	0.683803		1.57313	1.54391	2.31012	2.97585
0.847696	1.1512	0.996314	0.689772		2.13978	1.35305	2.19468	1.92266
0.955269	0.819807	0.892979	0.925385		1.25954	2.02451	1.52659	2.14877
0.671603	0.0715276	1.25568	0.640516		1.88665	3.83693	1.07065	2.00466
1.12572	1.10128	0.98666	1.06226		0.508337	1.11061	2.6371	2.06018
1.33489	0.524383	0.809078	0.57224		0.93376	1.76946	1.73086	2.03697
1.06428	0.319169	0.561369	0.895537		1.23538	2.90007	2.64885	1.81752
1.0801	0.560833	0.893048	0.905405		0.890137	3.41803	2.10197	1.93036
0.956036	0.536881	0.45171	0.766786		1.3416	1.8106	2.83696	2.88887
1.18194	0.746731	1.18253	0.66315		1.6273	3.13626	0.345851	2.6552
1.10006	0.716764	0.580932	0.699891		0.724022	2.51481	3.17537	1.7438
1.37751	0.195763	1.10015	1.07835		0.954748	4.49587	0.267722	1.88843
1.05188	0.12138	1.04786	0.640193		0.531903	6.08319	1.5058	2.07675
0.772833	0.590993	0.812922	0.848117		1.23069	2.81177	2.84634	2.45834
0.967509	0.698251	0.755271	0.926308		0.77403	2.35754	0.591488	2.61916
1.37135	0.417597	0.744212	0.562531		0.986282	2.23752	1.86666	1.61392
0.974593	0.505793	0.329854	1.40455		0.647286	2.49783	4.42277	0.271999
0.99554	0.895752	0.97958	0.484339		1.34229	1.07985	1.83258	2.5541
0.749521	1.05056	0.464284	0.479016		0.986797	1.70248	3.42939	2.0571
0.614452	0.864578	0.865628	0.987292		1.08463	1.99383	2.18868	1.68332
0.809794	0.852467	1.01026	0.681203		1.65854	1.14816	1.92836	2.25578
0.742155	0.376187	0.929798	0.76666		0.781695	3.04059	1.62233	3.39554
1.07521	1.24982	0.893132	0.482		1.31313	0.413502	1.76124	3.31791
0.815347	0.679174	0.780839	0.902768		0.668211	2.06135	2.31091	2.752
1.03125	0.74778	0.960929	0.43573		0.953144	1.78932	1.45212	3.46595
1.42625	0.822978	0.495866	0.492196		0.998155	0.905343	3.41015	2.04734
1.08951	0.642707	0.375747	0.954852		0.370916	1.34111	2.06788	1.11101
0.980192	0.487712	0.725341	0.99682		0.487302	3.49994	2.58485	1.68884
1.22481	0.696898	0.925264	0.688073		0.813816	1.77038	0.891371	1.92203
1.001	1.07638	0.50703	0.810877		0.735194	0.699322	0.998282	1.29872
0.89729	0.420686	0.339743	0.859085		1.18615	3.35142		1.15365
0.614854	0.684456		0.911347		0.776437	1.65882		1.06886
1.06378	0.419432		0.818326		2.17775	3.0901		1.20788
0.964407	0.438294		0.838567		0.883888	4.19482		1.38805
1.16042	0.870382		0.653068		0.878533	1.42109		3.15969
0.999947	0.571293		0.719483		0.463031	2.42963		2.52632
0.963415	0.669078		0.890803		1.55976	1.73806		1.72139
1.0117	0.84232		0.83347		0.987469	2.85628		2.02514
0.869921	0.641907		0.995847		1.12225	3.29247		1.83797
1.04035	0.853552		0.773211		1.42822	1.71865		1.55201
1.02721	1.11379		0.654273		0.747703	1.5674		1.59271
1.13542	0.581761		0.679691		0.62121	2.09558		2.14735
0.732746	0.904053		0.321676		0.588502	2.16229		3.07285
1.12778	0.720584		0.79115		1.6082	0.88271		2.83544
0.590081	0.47893		0.740729		0.308891	2.39512		1.47821
1.30931	0.463368		0.312161		1.59803	1.74731		2.27474
0.846243	1.02039		0.573241		0.417881	1.56138		1.60457
1.53648	1.10601		0.973949		0.654148	0.862105		0.702553
1.09458			0.6841		0.0681212			3.28285
1.05697			0.368735		0.28338			3.43344
0.870835					1.08159
0.651883					2.01707
1.26201					2.02601
0.905818					1.06793
0.971036					1.15475
					1.25679

## Sheet: 4b
GFP	RUFY3	RUFY4			GFP	RUFY3	RUFY4
-0.0228952	0.427258	0.381301			0.0017	0.276	0.3528
0.0388996	0.462408	0.335925			0.04018	0.2946	0.3957
-0.0563449	0.345203	0.49162			0.06395	0.2336	0.3041
-0.100535	0.279637	0.503071
0.0215172	0.294558	0.219389
0.19898	0.205015	0.48615
0.110437	0.371684	0.495398
0.0322735	0.3584	0.460703
0.270247	0.389049	0.36818
0.0048714	0.322435	0.470446
0.121204	0.325419	0.462717
-0.0509683	0.348511	0.32685
-0.0819193	0.201962	0.20201
-0.128013	0.314037	0.541144
-0.255678	0.435978	0.387188
-0.206898	0.237408	0.448206
0.0277293	-0.0055367	0.261219
0.082281	0.275817	0.416014
0.0435323	0.258127	0.411323
-0.0136216	0.184924	0.310576
0.00862924	0.124263	0.370844
-0.0061744	0.297033	0.118333
-0.157847	0.235674	0.162434
-0.101671	0.142435	0.29789
0.0198161	0.214959	0.127942
0.0244782	0.24698	0.413747
-0.0251227	0.337045	0.400767
0.0329745	0.263045	0.275281
0.0647174	0.251736	0.248479
-0.0076354	0.127842	0.486728
0.0583092	0.282856	0.324775
-0.0267047	0.339344	0.285429
0.137245	0.393128	0.366045
-0.0319367	0.22266	0.291051
0.0170424	0.355628	0.366056
0.0535479	0.352492	0.116716
0.0390726	0.130334	0.407516
-0.060303	0.19144	0.334295
0.00817239	0.228328	0.38718
-0.0715048	0.221878	0.491382
0.180998	0.270954	0.269622
-0.162351	0.247313	0.323142
0.140931	0.19144	0.413905
0.101	0.228328	0.585305
0.0517592	0.221878	0.633484
0.0137692	0.270954	0.263624
0.00056506	0.247313	0.522586
0.0913884	0.354794	0.428307
0.0610999	0.303237	0.242929
0.0649791	0.31838	0.449989
0.174181	0.388144	0.33214
0.0830821	0.392375	0.307407
0.0966094	0.10468	0.522581
-0.0254491	0.470827	0.34523
0.0574006	0.395088	0.364083
0.114182	0.398359	0.352684
-0.0020837	0.377702	0.454216
-0.0137399	0.302448	0.432704
0.189768	0.269357	0.335601
0.0743067	0.353361	0.304871
0.135995	0.189437	0.496076
0.0456947	0.119832	0.390151
0.0995443	0.216451	0.361929
0.0155309	0.285985	0.527908
0.126274	0.137166	0.282189
0.0789912	0.315671	0.249669
-0.0483396	0.308623	0.377632
-0.256028	0.00313346	0.163305
0.112742	0.357955	0.311967
0.0178684	0.340917	0.240005
0.00037392	0.211165	0.169083
0.0628123	0.264798	0.197045
0.120132	0.258736	0.267578
0.0676773	0.265777	0.336074
0.156896	0.301381	0.316228
0.172354	0.166756	0.364906
0.135875	0.236647	0.286158
	0.223623	0.492404
		0.422247
		0.189814
		0.221214
		0.342448
		0.311009
		0.341621
		0.252574
		0.417713
		0.351728
		0.256959
		0.404146
		0.230692
		0.319487
		0.426124
		0.530774
		0.198487
		0.215421
		0.436056
		0.19985
		0.237514
		0.236638
		0.263337
		0.301587
		0.31799

## Sheet: 4d
GFP	RUFY3-GFP	RUFY4-GFP			GFP	RUFY3-GFP	RUFY4-GFP
1.18834	1.66102	1.76016			1	1.54846	1.31275
1.37086	1.08678	1.17691			1	1.84452	1.43538
1.41288	1.77522	0.430282			1	1.69011	1.23363
1.16488	1.87948	0.484253
1.27024	1.84263	1.53748
0.824018	1.14811	1.67397
1.12119	1.61526	1.47249
0.332385	1.46386	1.53123
0.651357	2.00907	1.75046
1.09188	2.15641	1.55476
0.988891	1.31626	1.76171
0.903941	0.844221	0.165179
1.63914	1.42072	1.63253
0.806607	1.61517	1.30434
0.763731	1.17	1.58868
0.507541	1.41004	1.34642
0.994472	1.59867	0.932171
0.518756	1.32624	0.932725
0.993741	1.62279	0.7862
0.97404	1.8053	1.55976
1.024	1.22548	1.69272
1.16249	1.94992	1.60594
1.30403	1.54854	1.88544
0.563267	1.62242	1.39238
0.604133	1.95665	0.6804
0.817231	0.806025	1.03821
0.959379	1.74298	1.28989
0.873094	1.73755	1.3694
0.896952	2.66826	1.56079
1.38737	1.48751	1.52415
1.14635	2.80633	1.37472
1.18361	2.87342	1.21225
1.18834	2.81797	1.35749
1.37086	2.5696	1.54702
1.5292	2.32932	1.21608
0.899222	1.11161	1.92405
0.848981	0.647383	0.789276
1.02753	2.65345	1.47518
0.256202	1.26832	0.543426
0.603079	0.927549	1.53514
0.220217	1.68869	1.46863
0.621523	1.85207	1.38608
0.3218	2.31173	0.940357
1.285	2.24967	1.16772
1.68783	1.1565	1.27841
0.738925	1.49661	0.86842
0.792228	1.62116	2.52501
1.49484	1.87462	2.28473
1.31609	1.91192	1.49073
1.06517	0.749841	1.46713
1.74681	1.3505	1.60292
1.17143	1.16654	0.929911
0.423127	1.68457	1.64396
1.14006	1.80357	1.42368
1.80543	1.13602	2.00559
1.0053	1.66625	1.57829
1.22419	1.83732	1.11548
1.42886	1.43807	1.8026
0.966501	2.38143	1.38456
0.281919	1.95765	0.828243
2.20004	1.38635	0.509034
1.17099	2.13342	0.819149
0.670678		1.95596
0.784963		2.56694
2.16476		1.26327
0.86858		0.582062
0.883698		1.332
0.656067		0.644221
0.707462
0.520881
0.470416

[truncated: 13 more sheets: 5b, 5e,f, 6f,g, 6h,i, S4b, S4d,h, S4e,i, S4f,j, 7a, 7b, 7c, 8e, 9c]
